# Supplementary material for: Tumour‐associated antigenic peptides are present in the HLA class I ligandome of cancer cell line derived extracellular vesicles
Source: Immunology. 2022 Apr 20;166(2):249–64. doi: 10.1111/imm.13471 (PMC10357481; doi:10.1111/imm.13471)
Supplement: Supplementary file 2 — TFile S1Containing details of HLA genotypes of cell lines used in the study. [file IMM-166-249-s002.xlsx]

## Sheet: READ ME
Supplementary file S1 containing details of HLA genotypes of cell lines used in the study.
In support of "Tumour-associated and tumour-specific antigenic peptides are present in the HLA class I ligandome of cancer cell line derived extracellular vesicles" by Kumar et al., 2021.

## Sheet: HLA_type
HLA-A genotype of cell lines
cell_line	Source/method for HLA-typing	HLA-A1	HLA-A2	HLA-B1	HLA-B2	HLA-C1	HLA-C2
HCC 1395	Optitype	A*29:02	A*29:02	B*08:01	B*45:01	C*06:02	C*07:01
HCC 1806	Optitype	A*23:01	A*68:01	B*51:01	B*15:03	C*02:02	C*02:10
HCC 1954	Optitype	A*24:02	A*24:02	B*35:01	B*40:06	C*15:02	C*04:01
MDA-MB-231	Optitype	A*02:01	A*02:17	B*41:01	B*40:02	C*17:01	C*02:02
MDA-MB-361	Optitype	A*24:02	A*01:01	B*51:08	B*39:06	C*16:02	C*07:02
MDA-MB-453	Optitype	A*01:01	A*01:01	B*08:01	B*08:01	C*07:01	C*07:01
MDA-MB-415	Optitype	A*30:02	A*33:01	B*14:02	B*18:01	C*05:01	C*08:15
MCF7	seq2HLA; Boegel et al., 2014	A*02:01	A*02:01	B*44:02	B*18:01	C*05:01	C*05:01
ESTDAB-056	https://www.ebi.ac.uk/cgi-bin/ipd/estdab/print_cell.cgi?ESTDAB-056	A*26:01	A*32:01	B*07:02	B*57:02	C*06:02	C*07:02
RPMI 8226	Adams et al., 2005	A*30:01	A*68:02	B*15:03	B*15:10	C*02:02	C*03:04
