# Supplementary material for: Tumour‐associated antigenic peptides are present in the HLA class I ligandome of cancer cell line derived extracellular vesicles
Source: Immunology. 2022 Apr 20;166(2):249–64. doi: 10.1111/imm.13471 (PMC10357481; doi:10.1111/imm.13471)
Supplement: Supplementary file 3 — TFile S2Containing details of HLA‐I peptides identified by PEAKS DB search from cell and EV lysates of each cell line [file IMM-166-249-s005.xlsx]

## Sheet: READ ME
Supplementary File S2 containing details of HLA-I peptides identified by PEAKS DB search from cell and EV lysates of each cell line
In support of "Tumour-associated and tumour-specific antigenic peptides are present in the HLA class I ligandome of cancer cell line derived extracellular vesicles" by Kumar et al., 2021.
This sheet has 20 tabs for cell and EV lysates of each cell line
Each tab contains three datasets:
column A to U contains details of eluted peptides identified by PEAKS DB Search; peptides from all replicates were combined and duplicate peptides were removed to keep only unique peptides in cell and EV lysates of each cell line
column Z to AT contains details of peptides present in HLA-I ligandome of cell or EV lysates; list of peptides present in HLA-I ligdome is prepared by extracting 8-15mer peptides from list of eluted peptides (column A-U)
Column AW to BD contains details of peptide affinity to HLA-I alleles predicted by netMHCpan4.0

## Sheet: HCC1954 cell lysate
Eluted peptides identified in cell lysates																									Peptides present in HLA-I ligandome of cells (8-15 mer peptides)																							netMHCpan4.0 predicted affinity data
Peptide	-10lgP	Mass	Length	ppm	m/z	z	RT	Area Sample 1	Fraction	Scan	Source File	#Feature	#Feature Sample 1	Start	End	PTM	AScore	Protein Accession	Description	Found By					Peptide	-10lgP	Mass	Length	ppm	m/z	z	RT	Area Sample 1	Fraction	Scan	Source File	#Feature	#Feature Sample 1	Start	End	PTM	AScore	Protein Accession	Description	Found By			HLA allele	Peptide
TTSRVLKV	27.77	902.555	8	1.6	452.288	2	13.3	78500	1	3849	191216 PK 1954 CL I.mzML	1	1	330	337			P14923|PLAK_HUMAN	Junction plakoglobin OS=Homo sapiens OX=9606 GN=JUP PE=1 SV=3	PEAKS DB					TTSRVLKV	27.77	902.555	8	1.6	452.288	2	13.3	78500	1	3849	191216 PK 1954 CL I.mzML	1	1	330	337			P14923|PLAK_HUMAN	Junction plakoglobin OS=Homo sapiens OX=9606 GN=JUP PE=1 SV=3	PEAKS DB			HLA-A*24:02	AYLESFYKF
YPVEIHEY	40.32	1048.49	8	1.8	525.254	2	21.29	10700	1	6571	191216 PK 1954 CL I.mzML	1	1	10	17			Q13901|C1D_HUMAN	Nuclear nucleic acid-binding protein C1D OS=Homo sapiens OX=9606 GN=C1D PE=1 SV=1	PEAKS DB					YPVEIHEY	40.32	1048.49	8	1.8	525.254	2	21.29	10700	1	6571	191216 PK 1954 CL I.mzML	1	1	10	17			Q13901|C1D_HUMAN	Nuclear nucleic acid-binding protein C1D OS=Homo sapiens OX=9606 GN=C1D PE=1 SV=1	PEAKS DB			HLA-A*24:02	KYPSPFFVF
SETKIFTA	47.26	895.465	8	-0.7	448.742	2	17.76	282000	1	5170	191216 PK 1954 CL I.mzML	1	1	265	272			tr|F8W726|F8W726_HUMAN	Ubiquitin-associated protein 2-like OS=Homo sapiens OX=9606 GN=UBAP2L PE=1 SV=2	PEAKS DB					SETKIFTA	47.26	895.465	8	-0.7	448.742	2	17.76	282000	1	5170	191216 PK 1954 CL I.mzML	1	1	265	272			tr|F8W726|F8W726_HUMAN	Ubiquitin-associated protein 2-like OS=Homo sapiens OX=9606 GN=UBAP2L PE=1 SV=2	PEAKS DB			HLA-A*24:02	VYMDWYEKF
VATKPLYV	27.49	889.527	8	-6	445.77	2	18.7	9700	1	5503	191216 PK 1954 CL I.mzML	1	1	49	56			tr|H0YB86|H0YB86_HUMAN	Polyadenylate-binding protein 1 (Fragment) OS=Homo sapiens OX=9606 GN=PABPC1 PE=1 SV=1	PEAKS DB					VATKPLYV	27.49	889.527	8	-6	445.77	2	18.7	9700	1	5503	191216 PK 1954 CL I.mzML	1	1	49	56			tr|H0YB86|H0YB86_HUMAN	Polyadenylate-binding protein 1 (Fragment) OS=Homo sapiens OX=9606 GN=PABPC1 PE=1 SV=1	PEAKS DB			HLA-A*24:02	FYMDTSHLF
HDVVAHEV	40.7	904.44	8	-3.2	453.228	2	12.39	303	1	3545	191216 PK 1954 CL I.mzML	1	1	59	66			tr|Q5JS72|Q5JS72_HUMAN	Peripheral plasma membrane protein CASK OS=Homo sapiens OX=9606 GN=CASK PE=1 SV=1	PEAKS DB					HDVVAHEV	40.7	904.44	8	-3.2	453.228	2	12.39	303	1	3545	191216 PK 1954 CL I.mzML	1	1	59	66			tr|Q5JS72|Q5JS72_HUMAN	Peripheral plasma membrane protein CASK OS=Homo sapiens OX=9606 GN=CASK PE=1 SV=1	PEAKS DB			HLA-A*24:02	AYMPHTFFI
SETKVFTA	38.77	881.449	8	2.3	441.735	2	15.52	939	1	4478	191216 PK 1954 CL I.mzML	1	1	268	275			Q5T6F2|UBAP2_HUMAN	Ubiquitin-associated protein 2 OS=Homo sapiens OX=9606 GN=UBAP2 PE=1 SV=1	PEAKS DB					SETKVFTA	38.77	881.449	8	2.3	441.735	2	15.52	939	1	4478	191216 PK 1954 CL I.mzML	1	1	268	275			Q5T6F2|UBAP2_HUMAN	Ubiquitin-associated protein 2 OS=Homo sapiens OX=9606 GN=UBAP2 PE=1 SV=1	PEAKS DB			HLA-A*24:02	VYNSEYYHF
ADTIFVTA	25.55	836.428	8	-4.1	419.222	2	26.79	1370	1	8671	191216 PK 1954 CL I.mzML	1	1	300	307			tr|A0A087WX41|A0A087WX41_HUMAN	Clathrin heavy chain 2 OS=Homo sapiens OX=9606 GN=CLTCL1 PE=1 SV=1	PEAKS DB					ADTIFVTA	25.55	836.428	8	-4.1	419.222	2	26.79	1370	1	8671	191216 PK 1954 CL I.mzML	1	1	300	307			tr|A0A087WX41|A0A087WX41_HUMAN	Clathrin heavy chain 2 OS=Homo sapiens OX=9606 GN=CLTCL1 PE=1 SV=1	PEAKS DB			HLA-A*24:02	KYMDVQFDF
ASGYPVKV	37.44	819.449	8	0.4	410.734	2	17.09	2340	1	4799	191216 PK 1954 CL I.mzML	1	1	1143	1150			tr|A0A140T936|A0A140T936_HUMAN	Valine--tRNA ligase (Fragment) OS=Homo sapiens OX=9606 GN=VARS PE=1 SV=1	PEAKS DB					ASGYPVKV	37.44	819.449	8	0.4	410.734	2	17.09	2340	1	4799	191216 PK 1954 CL I.mzML	1	1	1143	1150			tr|A0A140T936|A0A140T936_HUMAN	Valine--tRNA ligase (Fragment) OS=Homo sapiens OX=9606 GN=VARS PE=1 SV=1	PEAKS DB			HLA-A*24:02	EYMEHVYLI
YAGAILEV	31.69	834.449	8	-0.8	418.233	2	29.16	13900	1	9398	191216 PK 1954 CL I.mzML	1	1	86	93			tr|A0A087WXL0|A0A087WXL0_HUMAN	Selenoprotein F OS=Homo sapiens OX=9606 GN=SELENOF PE=1 SV=1	PEAKS DB					YAGAILEV	31.69	834.449	8	-0.8	418.233	2	29.16	13900	1	9398	191216 PK 1954 CL I.mzML	1	1	86	93			tr|A0A087WXL0|A0A087WXL0_HUMAN	Selenoprotein F OS=Homo sapiens OX=9606 GN=SELENOF PE=1 SV=1	PEAKS DB			HLA-A*24:02	LYPLTNYTF
SSSRPLKV	29.47	872.508	8	1.9	437.264	2	11.83	1960	1	3378	191216 PK 1954 CL I.mzML	1	1	323	330			tr|F8WCX2|F8WCX2_HUMAN	Zinc finger protein 687 OS=Homo sapiens OX=9606 GN=ZNF687 PE=1 SV=1	PEAKS DB					SSSRPLKV	29.47	872.508	8	1.9	437.264	2	11.83	1960	1	3378	191216 PK 1954 CL I.mzML	1	1	323	330			tr|F8WCX2|F8WCX2_HUMAN	Zinc finger protein 687 OS=Homo sapiens OX=9606 GN=ZNF687 PE=1 SV=1	PEAKS DB			HLA-A*24:02	YYLNEIQSF
YSIRPLIV	28.65	959.58	8	1.7	480.801	2	26.93	9110	1	8748	191216 PK 1954 CL I.mzML	1	1	2259	2266			Q14573|ITPR3_HUMAN	Inositol 1 4 5-trisphosphate receptor type 3 OS=Homo sapiens OX=9606 GN=ITPR3 PE=1 SV=2	PEAKS DB					YSIRPLIV	28.65	959.58	8	1.7	480.801	2	26.93	9110	1	8748	191216 PK 1954 CL I.mzML	1	1	2259	2266			Q14573|ITPR3_HUMAN	Inositol 1 4 5-trisphosphate receptor type 3 OS=Homo sapiens OX=9606 GN=ITPR3 PE=1 SV=2	PEAKS DB			HLA-A*24:02	IYGYVAEQF
SFDSTVRL	28	923.471	8	0.4	462.745	2	22.32	34100	1	6963	191216 PK 1954 CL I.mzML	1	1	15	22			tr|A0A494C153|A0A494C153_HUMAN	F-box-like/WD repeat-containing protein TBL1Y (Fragment) OS=Homo sapiens OX=9606 GN=TBL1Y PE=4 SV=1	PEAKS DB					SFDSTVRL	28	923.471	8	0.4	462.745	2	22.32	34100	1	6963	191216 PK 1954 CL I.mzML	1	1	15	22			tr|A0A494C153|A0A494C153_HUMAN	F-box-like/WD repeat-containing protein TBL1Y (Fragment) OS=Homo sapiens OX=9606 GN=TBL1Y PE=4 SV=1	PEAKS DB			HLA-A*24:02	YYFEGIKQTF
HEMVVYEA	27.97	976.432	8	2.9	489.227	2	18.47	27200	1	5401	191216 PK 1954 CL I.mzML	1	1	263	270			Q9Y678|COPG1_HUMAN	Coatomer subunit gamma-1 OS=Homo sapiens OX=9606 GN=COPG1 PE=1 SV=1	PEAKS DB					HEMVVYEA	27.97	976.432	8	2.9	489.227	2	18.47	27200	1	5401	191216 PK 1954 CL I.mzML	1	1	263	270			Q9Y678|COPG1_HUMAN	Coatomer subunit gamma-1 OS=Homo sapiens OX=9606 GN=COPG1 PE=1 SV=1	PEAKS DB			HLA-A*24:02	SYMGHFDLL
HFDMAVYL	27.27	994.458	8	1.1	498.239	2	30.1	11500	1	9828	191216 PK 1954 CL I.mzML	1	1	357	364			P55268|LAMB2_HUMAN	Laminin subunit beta-2 OS=Homo sapiens OX=9606 GN=LAMB2 PE=1 SV=2	PEAKS DB					HFDMAVYL	27.27	994.458	8	1.1	498.239	2	30.1	11500	1	9828	191216 PK 1954 CL I.mzML	1	1	357	364			P55268|LAMB2_HUMAN	Laminin subunit beta-2 OS=Homo sapiens OX=9606 GN=LAMB2 PE=1 SV=2	PEAKS DB			HLA-A*24:02	YYIFIPSKF
KTVKPLSL	27.23	884.569	8	-9.1	443.29	2	15.53	0	1	4479	191216 PK 1954 CL I.mzML	0	0	1174	1181			Q9H2M9|RBGPR_HUMAN	Rab3 GTPase-activating protein non-catalytic subunit OS=Homo sapiens OX=9606 GN=RAB3GAP2 PE=1 SV=1	PEAKS DB					KTVKPLSL	27.23	884.569	8	-9.1	443.29	2	15.53	0	1	4479	191216 PK 1954 CL I.mzML	0	0	1174	1181			Q9H2M9|RBGPR_HUMAN	Rab3 GTPase-activating protein non-catalytic subunit OS=Homo sapiens OX=9606 GN=RAB3GAP2 PE=1 SV=1	PEAKS DB			HLA-A*24:02	AYPEYLITF
LPWKAFTY	27.08	1024.54	8	1.4	513.28	2	28.18	18600	1	9166	191216 PK 1954 CL I.mzML	1	1	464	471			Q96KA5|CLP1L_HUMAN	Cleft lip and palate transmembrane protein 1-like protein OS=Homo sapiens OX=9606 GN=CLPTM1L PE=1 SV=1	PEAKS DB					LPWKAFTY	27.08	1024.54	8	1.4	513.28	2	28.18	18600	1	9166	191216 PK 1954 CL I.mzML	1	1	464	471			Q96KA5|CLP1L_HUMAN	Cleft lip and palate transmembrane protein 1-like protein OS=Homo sapiens OX=9606 GN=CLPTM1L PE=1 SV=1	PEAKS DB			HLA-A*24:02	KYLSVQGQLF
GEYKIMVA	27.07	909.463	8	0	455.741	2	20.53	19700	1	6367	191216 PK 1954 CL I.mzML	1	1	95	102			tr|A8MU21|A8MU21_HUMAN	Transmembrane protein 147 OS=Homo sapiens OX=9606 GN=TMEM147 PE=1 SV=1	PEAKS DB					GEYKIMVA	27.07	909.463	8	0	455.741	2	20.53	19700	1	6367	191216 PK 1954 CL I.mzML	1	1	95	102			tr|A8MU21|A8MU21_HUMAN	Transmembrane protein 147 OS=Homo sapiens OX=9606 GN=TMEM147 PE=1 SV=1	PEAKS DB			HLA-A*24:02	RYLTVAAVF
ADYLAHES	26.47	904.393	8	0.3	453.206	2	14.54	7970	1	4281	191216 PK 1954 CL I.mzML	1	1	88	95			tr|M0R061|M0R061_HUMAN	Coatomer subunit epsilon OS=Homo sapiens OX=9606 GN=COPE PE=1 SV=1	PEAKS DB					ADYLAHES	26.47	904.393	8	0.3	453.206	2	14.54	7970	1	4281	191216 PK 1954 CL I.mzML	1	1	88	95			tr|M0R061|M0R061_HUMAN	Coatomer subunit epsilon OS=Homo sapiens OX=9606 GN=COPE PE=1 SV=1	PEAKS DB			HLA-A*24:02	QYPVIIHLI
ATAQPLNV	38.72	812.439	8	-2.8	407.224	2	20.67	1990	1	6138	191216PK 1954 CL II.mzML	1	1	101	108			tr|H3BLW0|H3BLW0_HUMAN	Homeodomain-interacting protein kinase 1 (Fragment) OS=Homo sapiens OX=9606 GN=HIPK1 PE=1 SV=1	PEAKS DB					ATAQPLNV	38.72	812.439	8	-2.8	407.224	2	20.67	1990	1	6138	191216PK 1954 CL II.mzML	1	1	101	108			tr|H3BLW0|H3BLW0_HUMAN	Homeodomain-interacting protein kinase 1 (Fragment) OS=Homo sapiens OX=9606 GN=HIPK1 PE=1 SV=1	PEAKS DB			HLA-A*24:02	VYGPLPQSF
GEHIHYGA	36.37	882.398	8	0.2	442.205	2	11.88	3420	1	3266	191216PK 1954 CL II.mzML	1	1	53	60			Q99967|CITE2_HUMAN	Cbp/p300-interacting transactivator 2 OS=Homo sapiens OX=9606 GN=CITED2 PE=1 SV=2	PEAKS DB					GEHIHYGA	36.37	882.398	8	0.2	442.205	2	11.88	3420	1	3266	191216PK 1954 CL II.mzML	1	1	53	60			Q99967|CITE2_HUMAN	Cbp/p300-interacting transactivator 2 OS=Homo sapiens OX=9606 GN=CITED2 PE=1 SV=2	PEAKS DB			HLA-A*24:02	YWMHVQNTF
GETIFVTA	29.85	836.428	8	-2.9	419.22	2	26.85	809	1	8224	191216PK 1954 CL III.mzML	1	1	300	307			Q00610|CLH1_HUMAN	Clathrin heavy chain 1 OS=Homo sapiens OX=9606 GN=CLTC PE=1 SV=5	PEAKS DB					GETIFVTA	29.85	836.428	8	-2.9	419.22	2	26.85	809	1	8224	191216PK 1954 CL III.mzML	1	1	300	307			Q00610|CLH1_HUMAN	Clathrin heavy chain 1 OS=Homo sapiens OX=9606 GN=CLTC PE=1 SV=5	PEAKS DB			HLA-A*24:02	EYQKVWNLF
FPMEIRQY	40.37	1082.52	8	4.3	542.27	2	24.17	9080	1	7322	191216PK 1954 CL III.mzML	1	1	28	35			tr|J3KPM9|J3KPM9_HUMAN	Signal transducer and activator of transcription OS=Homo sapiens OX=9606 GN=STAT1 PE=1 SV=1	PEAKS DB					FPMEIRQY	40.37	1082.52	8	4.3	542.27	2	24.17	9080	1	7322	191216PK 1954 CL III.mzML	1	1	28	35			tr|J3KPM9|J3KPM9_HUMAN	Signal transducer and activator of transcription OS=Homo sapiens OX=9606 GN=STAT1 PE=1 SV=1	PEAKS DB			HLA-A*24:02	AYPHNLMTF
TAAAVQVF	31.49	805.433	8	-5	403.722	2	26.23	985	1	7989	191216PK 1954 CL III.mzML	1	1	199	206			tr|A0A0C4DFT5|A0A0C4DFT5_HUMAN	Solute carrier family 26 member 6 OS=Homo sapiens OX=9606 GN=SLC26A6 PE=1 SV=1	PEAKS DB					TAAAVQVF	31.49	805.433	8	-5	403.722	2	26.23	985	1	7989	191216PK 1954 CL III.mzML	1	1	199	206			tr|A0A0C4DFT5|A0A0C4DFT5_HUMAN	Solute carrier family 26 member 6 OS=Homo sapiens OX=9606 GN=SLC26A6 PE=1 SV=1	PEAKS DB			HLA-A*24:02	FYLEGGFSKF
VSNIPLKL	31.36	882.554	8	-0.6	442.284	2	24.58	2610	1	7450	191216PK 1954 CL III.mzML	1	1	393	400			tr|J3QRV5|J3QRV5_HUMAN	Lethal(2) giant larvae protein homolog 2 OS=Homo sapiens OX=9606 GN=LLGL2 PE=1 SV=1	PEAKS DB					VSNIPLKL	31.36	882.554	8	-0.6	442.284	2	24.58	2610	1	7450	191216PK 1954 CL III.mzML	1	1	393	400			tr|J3QRV5|J3QRV5_HUMAN	Lethal(2) giant larvae protein homolog 2 OS=Homo sapiens OX=9606 GN=LLGL2 PE=1 SV=1	PEAKS DB			HLA-A*24:02	YYQNYFEKL
FSGNPIKV	42.65	860.476	8	-2.7	431.244	2	19.92	7700	1	5588	191216PK 1954 CL III.mzML	1	1	359	366			P35637|FUS_HUMAN	RNA-binding protein FUS OS=Homo sapiens OX=9606 GN=FUS PE=1 SV=1	PEAKS DB					FSGNPIKV	42.65	860.476	8	-2.7	431.244	2	19.92	7700	1	5588	191216PK 1954 CL III.mzML	1	1	359	366			P35637|FUS_HUMAN	RNA-binding protein FUS OS=Homo sapiens OX=9606 GN=FUS PE=1 SV=1	PEAKS DB			HLA-A*24:02	IYVHDLLTF
ISAKPLEM	34.77	887.479	8	1.3	444.747	2	19.79	7020	1	5568	191216PK 1954 CL III.mzML	1	1	336	343			Q9NQZ5|STAR7_HUMAN	StAR-related lipid transfer protein 7 mitochondrial OS=Homo sapiens OX=9606 GN=STARD7 PE=1 SV=2	PEAKS DB					ISAKPLEM	34.77	887.479	8	1.3	444.747	2	19.79	7020	1	5568	191216PK 1954 CL III.mzML	1	1	336	343			Q9NQZ5|STAR7_HUMAN	StAR-related lipid transfer protein 7 mitochondrial OS=Homo sapiens OX=9606 GN=STARD7 PE=1 SV=2	PEAKS DB			HLA-A*24:02	RYLEQLHQL
VGGHVLYV	32.83	842.465	8	0.1	422.24	2	20.28	2220	1	5755	191216PK 1954 CL III.mzML	1	1	303	310			Q9P1Z0|ZBTB4_HUMAN	Zinc finger and BTB domain-containing protein 4 OS=Homo sapiens OX=9606 GN=ZBTB4 PE=1 SV=3	PEAKS DB					VGGHVLYV	32.83	842.465	8	0.1	422.24	2	20.28	2220	1	5755	191216PK 1954 CL III.mzML	1	1	303	310			Q9P1Z0|ZBTB4_HUMAN	Zinc finger and BTB domain-containing protein 4 OS=Homo sapiens OX=9606 GN=ZBTB4 PE=1 SV=3	PEAKS DB			HLA-A*24:02	RYPDSHQLF
GEVLMVQV	26.99	873.463	8	0.1	437.739	2	30.16	1940	1	9414	191216PK 1954 CL III.mzML	1	1	8	15			tr|A0A087WXV3|A0A087WXV3_HUMAN	TAR DNA-binding protein 43 (Fragment) OS=Homo sapiens OX=9606 GN=TARDBP PE=1 SV=1	PEAKS DB					GEVLMVQV	26.99	873.463	8	0.1	437.739	2	30.16	1940	1	9414	191216PK 1954 CL III.mzML	1	1	8	15			tr|A0A087WXV3|A0A087WXV3_HUMAN	TAR DNA-binding protein 43 (Fragment) OS=Homo sapiens OX=9606 GN=TARDBP PE=1 SV=1	PEAKS DB			HLA-A*24:02	VYVQHPITF
SPEERARY	26.06	1006.48	8	-2.8	504.247	2	14.38	352	1	3827	191216PK 1954 CL III.mzML	1	1	94	101			tr|A0A087WTB8|A0A087WTB8_HUMAN	Ubiquitin carboxyl-terminal hydrolase OS=Homo sapiens OX=9606 GN=UCHL3 PE=1 SV=1	PEAKS DB					SPEERARY	26.06	1006.48	8	-2.8	504.247	2	14.38	352	1	3827	191216PK 1954 CL III.mzML	1	1	94	101			tr|A0A087WTB8|A0A087WTB8_HUMAN	Ubiquitin carboxyl-terminal hydrolase OS=Homo sapiens OX=9606 GN=UCHL3 PE=1 SV=1	PEAKS DB			HLA-A*24:02	IYMPMIPEL
RSAAASNYV	42.61	937.462	9	1.1	469.741	2	13.61	140000	1	3938	191216 PK 1954 CL I.mzML	1	1	201	209			O14493|CLD4_HUMAN	Claudin-4 OS=Homo sapiens OX=9606 GN=CLDN4 PE=1 SV=1	PEAKS DB					RSAAASNYV	42.61	937.462	9	1.1	469.741	2	13.61	140000	1	3938	191216 PK 1954 CL I.mzML	1	1	201	209			O14493|CLD4_HUMAN	Claudin-4 OS=Homo sapiens OX=9606 GN=CLDN4 PE=1 SV=1	PEAKS DB			HLA-A*24:02	KYTKIFNDF
AEVDAAMAA	47.07	847.375	9	-3.2	424.695	2	19.28	42200	1	5811	191216 PK 1954 CL I.mzML	1	1	73	81			P22626|ROA2_HUMAN	Heterogeneous nuclear ribonucleoproteins A2/B1 OS=Homo sapiens OX=9606 GN=HNRNPA2B1 PE=1 SV=2	PEAKS DB					AEVDAAMAA	47.07	847.375	9	-3.2	424.695	2	19.28	42200	1	5811	191216 PK 1954 CL I.mzML	1	1	73	81			P22626|ROA2_HUMAN	Heterogeneous nuclear ribonucleoproteins A2/B1 OS=Homo sapiens OX=9606 GN=HNRNPA2B1 PE=1 SV=2	PEAKS DB			HLA-A*24:02	YYMIGEQKF
TINGHNAEV	28.41	953.457	9	-3.1	477.736	2	12.85	5420	1	3654	191216 PK 1954 CL I.mzML	1	1	176	184			P22626|ROA2_HUMAN	Heterogeneous nuclear ribonucleoproteins A2/B1 OS=Homo sapiens OX=9606 GN=HNRNPA2B1 PE=1 SV=2	PEAKS DB					TINGHNAEV	28.41	953.457	9	-3.1	477.736	2	12.85	5420	1	3654	191216 PK 1954 CL I.mzML	1	1	176	184			P22626|ROA2_HUMAN	Heterogeneous nuclear ribonucleoproteins A2/B1 OS=Homo sapiens OX=9606 GN=HNRNPA2B1 PE=1 SV=2	PEAKS DB			HLA-A*24:02	PYMAKFVVF
SSTSHVPEV	45.29	941.445	9	0.3	471.733	2	15.13	48900	1	4401	191216 PK 1954 CL I.mzML	1	1	1476	1484			tr|A0A0U1RQF0|A0A0U1RQF0_HUMAN	Fatty acid synthase OS=Homo sapiens OX=9606 GN=FASN PE=1 SV=1	PEAKS DB					SSTSHVPEV	45.29	941.445	9	0.3	471.733	2	15.13	48900	1	4401	191216 PK 1954 CL I.mzML	1	1	1476	1484			tr|A0A0U1RQF0|A0A0U1RQF0_HUMAN	Fatty acid synthase OS=Homo sapiens OX=9606 GN=FASN PE=1 SV=1	PEAKS DB			HLA-A*24:02	RYLTVATVF
EAASVPVVY	36.18	933.481	9	1	467.75	2	25.81	156000	1	8234	191216 PK 1954 CL I.mzML	1	1	1642	1650			tr|A0A0U1RQF0|A0A0U1RQF0_HUMAN	Fatty acid synthase OS=Homo sapiens OX=9606 GN=FASN PE=1 SV=1	PEAKS DB					EAASVPVVY	36.18	933.481	9	1	467.75	2	25.81	156000	1	8234	191216 PK 1954 CL I.mzML	1	1	1642	1650			tr|A0A0U1RQF0|A0A0U1RQF0_HUMAN	Fatty acid synthase OS=Homo sapiens OX=9606 GN=FASN PE=1 SV=1	PEAKS DB			HLA-A*24:02	RFEEAHFTF
QSSERPLFL	35.81	1075.57	9	1.2	538.794	2	24.16	82500	1	7655	191216 PK 1954 CL I.mzML	1	1	2236	2244			tr|A0A0U1RQF0|A0A0U1RQF0_HUMAN	Fatty acid synthase OS=Homo sapiens OX=9606 GN=FASN PE=1 SV=1	PEAKS DB					QSSERPLFL	35.81	1075.57	9	1.2	538.794	2	24.16	82500	1	7655	191216 PK 1954 CL I.mzML	1	1	2236	2244			tr|A0A0U1RQF0|A0A0U1RQF0_HUMAN	Fatty acid synthase OS=Homo sapiens OX=9606 GN=FASN PE=1 SV=1	PEAKS DB			HLA-A*24:02	VYISEHEHF
KTGTVSLEV	29.44	932.518	9	1.2	467.269	2	19.37	57400	1	5814	191216 PK 1954 CL I.mzML	1	1	927	935			tr|A0A0U1RQF0|A0A0U1RQF0_HUMAN	Fatty acid synthase OS=Homo sapiens OX=9606 GN=FASN PE=1 SV=1	PEAKS DB					KTGTVSLEV	29.44	932.518	9	1.2	467.269	2	19.37	57400	1	5814	191216 PK 1954 CL I.mzML	1	1	927	935			tr|A0A0U1RQF0|A0A0U1RQF0_HUMAN	Fatty acid synthase OS=Homo sapiens OX=9606 GN=FASN PE=1 SV=1	PEAKS DB			HLA-A*24:02	NYLSIFRKF
GSTTVFHSL	27.74	947.471	9	1.6	474.746	2	20.62	48800	1	6430	191216 PK 1954 CL I.mzML	1	1	2250	2258			tr|A0A0U1RQF0|A0A0U1RQF0_HUMAN	Fatty acid synthase OS=Homo sapiens OX=9606 GN=FASN PE=1 SV=1	PEAKS DB					GSTTVFHSL	27.74	947.471	9	1.6	474.746	2	20.62	48800	1	6430	191216 PK 1954 CL I.mzML	1	1	2250	2258			tr|A0A0U1RQF0|A0A0U1RQF0_HUMAN	Fatty acid synthase OS=Homo sapiens OX=9606 GN=FASN PE=1 SV=1	PEAKS DB			HLA-A*24:02	NYSPYVNYF
NAFEVAEKY	62.51	1069.51	9	-0.7	535.764	2	21.21	48500	1	6552	191216 PK 1954 CL I.mzML	1	1	226	234			O43707|ACTN4_HUMAN	Alpha-actinin-4 OS=Homo sapiens OX=9606 GN=ACTN4 PE=1 SV=2	PEAKS DB					NAFEVAEKY	62.51	1069.51	9	-0.7	535.764	2	21.21	48500	1	6552	191216 PK 1954 CL I.mzML	1	1	226	234			O43707|ACTN4_HUMAN	Alpha-actinin-4 OS=Homo sapiens OX=9606 GN=ACTN4 PE=1 SV=2	PEAKS DB			HLA-A*24:02	VYLPNINKI
EEIEGLISA	44.38	959.481	9	4.3	480.752	2	28.89	39600	1	9330	191216 PK 1954 CL I.mzML	1	1	561	569			O43707|ACTN4_HUMAN	Alpha-actinin-4 OS=Homo sapiens OX=9606 GN=ACTN4 PE=1 SV=2	PEAKS DB					EEIEGLISA	44.38	959.481	9	4.3	480.752	2	28.89	39600	1	9330	191216 PK 1954 CL I.mzML	1	1	561	569			O43707|ACTN4_HUMAN	Alpha-actinin-4 OS=Homo sapiens OX=9606 GN=ACTN4 PE=1 SV=2	PEAKS DB			HLA-A*24:02	RYPDRITLI
HAANQSYQY	36.16	1080.46	9	2.2	541.242	2	13.12	2710	1	3756	191216 PK 1954 CL I.mzML	1	1	5	13			O43707|ACTN4_HUMAN	Alpha-actinin-4 OS=Homo sapiens OX=9606 GN=ACTN4 PE=1 SV=2	PEAKS DB					HAANQSYQY	36.16	1080.46	9	2.2	541.242	2	13.12	2710	1	3756	191216 PK 1954 CL I.mzML	1	1	5	13			O43707|ACTN4_HUMAN	Alpha-actinin-4 OS=Homo sapiens OX=9606 GN=ACTN4 PE=1 SV=2	PEAKS DB			HLA-A*24:02	NYISGIQTI
GEFGGFGSV	54	855.376	9	-1.2	428.697	2	28.31	434000	1	9254	191216 PK 1954 CL I.mzML	1	1	22	30			tr|Q5JP01|Q5JP01_HUMAN	Histone-binding protein RBBP7 (Fragment) OS=Homo sapiens OX=9606 GN=RBBP7 PE=1 SV=1	PEAKS DB					GEFGGFGSV	54	855.376	9	-1.2	428.697	2	28.31	434000	1	9254	191216 PK 1954 CL I.mzML	1	1	22	30			tr|Q5JP01|Q5JP01_HUMAN	Histone-binding protein RBBP7 (Fragment) OS=Homo sapiens OX=9606 GN=RBBP7 PE=1 SV=1	PEAKS DB			HLA-A*24:02	KYLGQLHYL
YPDRIMNTF	42.88	1155.54	9	1.4	578.78	2	24.83	24600	1	7931	191216 PK 1954 CL I.mzML	1	1	159	167			Q13509|TBB3_HUMAN	Tubulin beta-3 chain OS=Homo sapiens OX=9606 GN=TUBB3 PE=1 SV=2	PEAKS DB					YPDRIMNTF	42.88	1155.54	9	1.4	578.78	2	24.83	24600	1	7931	191216 PK 1954 CL I.mzML	1	1	159	167			Q13509|TBB3_HUMAN	Tubulin beta-3 chain OS=Homo sapiens OX=9606 GN=TUBB3 PE=1 SV=2	PEAKS DB			HLA-A*24:02	LYTEKFEEF
RYLTVATVF	31.09	1068.6	9	3.7	535.31	2	27.78	13800	1	8983	191216 PK 1954 CL I.mzML	1	1	309	317			Q13509|TBB3_HUMAN	Tubulin beta-3 chain OS=Homo sapiens OX=9606 GN=TUBB3 PE=1 SV=2	PEAKS DB					RYLTVATVF	31.09	1068.6	9	3.7	535.31	2	27.78	13800	1	8983	191216 PK 1954 CL I.mzML	1	1	309	317			Q13509|TBB3_HUMAN	Tubulin beta-3 chain OS=Homo sapiens OX=9606 GN=TUBB3 PE=1 SV=2	PEAKS DB			HLA-A*24:02	KYQIINEEF
RYLTVAAVF	29.93	1038.59	9	2.9	520.304	2	28.22	180000	1	9235	191216 PK 1954 CL I.mzML	1	1	237	245			tr|Q5ST81|Q5ST81_HUMAN	Tubulin beta chain OS=Homo sapiens OX=9606 GN=TUBB PE=1 SV=1	PEAKS DB					RYLTVAAVF	29.93	1038.59	9	2.9	520.304	2	28.22	180000	1	9235	191216 PK 1954 CL I.mzML	1	1	237	245			tr|Q5ST81|Q5ST81_HUMAN	Tubulin beta chain OS=Homo sapiens OX=9606 GN=TUBB PE=1 SV=1	PEAKS DB			HLA-A*24:02	KYIEGVSDF
EAFLNNQEY	57.05	1126.49	9	-6.3	564.253	2	25.1	1360	1	8071	191216 PK 1954 CL I.mzML	1	1	1182	1190			Q01082|SPTB2_HUMAN	Spectrin beta chain non-erythrocytic 1 OS=Homo sapiens OX=9606 GN=SPTBN1 PE=1 SV=2	PEAKS DB					EAFLNNQEY	57.05	1126.49	9	-6.3	564.253	2	25.1	1360	1	8071	191216 PK 1954 CL I.mzML	1	1	1182	1190			Q01082|SPTB2_HUMAN	Spectrin beta chain non-erythrocytic 1 OS=Homo sapiens OX=9606 GN=SPTBN1 PE=1 SV=2	PEAKS DB			HLA-A*24:02	SYIALPLTL
LTNDWEDHL	53.81	1141.5	9	7.8	571.767	2	24.42	3490	1	7794	191216 PK 1954 CL I.mzML	1	1	308	316			P08238|HS90B_HUMAN	Heat shock protein HSP 90-beta OS=Homo sapiens OX=9606 GN=HSP90AB1 PE=1 SV=4	PEAKS DB					LTNDWEDHL	53.81	1141.5	9	7.8	571.767	2	24.42	3490	1	7794	191216 PK 1954 CL I.mzML	1	1	308	316			P08238|HS90B_HUMAN	Heat shock protein HSP 90-beta OS=Homo sapiens OX=9606 GN=HSP90AB1 PE=1 SV=4	PEAKS DB			HLA-A*24:02	SYADQMFLL
KCLELFSEL	33.85	1080.55	9	3.2	541.288	2	31	23800	1	10155	191216 PK 1954 CL I.mzML	1	1	411	419			P08238|HS90B_HUMAN	Heat shock protein HSP 90-beta OS=Homo sapiens OX=9606 GN=HSP90AB1 PE=1 SV=4	PEAKS DB					KCLELFSEL	33.85	1080.55	9	3.2	541.288	2	31	23800	1	10155	191216 PK 1954 CL I.mzML	1	1	411	419			P08238|HS90B_HUMAN	Heat shock protein HSP 90-beta OS=Homo sapiens OX=9606 GN=HSP90AB1 PE=1 SV=4	PEAKS DB			HLA-A*24:02	YYDKHFTEF
AECNAVRQA	50.7	960.445	9	1.8	481.233	2	11.71	0	1	3363	191216 PK 1954 CL I.mzML	0	0	335	343			P35221|CTNA1_HUMAN	Catenin alpha-1 OS=Homo sapiens OX=9606 GN=CTNNA1 PE=1 SV=1	PEAKS DB					AECNAVRQA	50.7	960.445	9	1.8	481.233	2	11.71	0	1	3363	191216 PK 1954 CL I.mzML	0	0	335	343			P35221|CTNA1_HUMAN	Catenin alpha-1 OS=Homo sapiens OX=9606 GN=CTNNA1 PE=1 SV=1	PEAKS DB			HLA-A*24:02	KYMPNVKVAVF
SEFKAMDSI	37.28	1026.47	9	1.5	514.245	2	22.32	15100	1	6985	191216 PK 1954 CL I.mzML	1	1	898	906			P35221|CTNA1_HUMAN	Catenin alpha-1 OS=Homo sapiens OX=9606 GN=CTNNA1 PE=1 SV=1	PEAKS DB					SEFKAMDSI	37.28	1026.47	9	1.5	514.245	2	22.32	15100	1	6985	191216 PK 1954 CL I.mzML	1	1	898	906			P35221|CTNA1_HUMAN	Catenin alpha-1 OS=Homo sapiens OX=9606 GN=CTNNA1 PE=1 SV=1	PEAKS DB			HLA-A*24:02	GYSEHFVEF
NPVQALSEF	31.07	1003.5	9	1.1	502.759	2	30.32	1680	1	9839	191216 PK 1954 CL I.mzML	1	1	892	900			P35221|CTNA1_HUMAN	Catenin alpha-1 OS=Homo sapiens OX=9606 GN=CTNNA1 PE=1 SV=1	PEAKS DB					NPVQALSEF	31.07	1003.5	9	1.1	502.759	2	30.32	1680	1	9839	191216 PK 1954 CL I.mzML	1	1	892	900			P35221|CTNA1_HUMAN	Catenin alpha-1 OS=Homo sapiens OX=9606 GN=CTNNA1 PE=1 SV=1	PEAKS DB			HLA-A*24:02	RYFSTSVSW
APPPPPPPP	27.87	865.47	9	-3.2	433.743	2	18.25	3940	1	5294	191216 PK 1954 CL I.mzML	1	1	650	658			tr|A0A0G2JL47|A0A0G2JL47_HUMAN	Large proline-rich protein BAG6 OS=Homo sapiens OX=9606 GN=BAG6 PE=1 SV=1	PEAKS DB					APPPPPPPP	27.87	865.47	9	-3.2	433.743	2	18.25	3940	1	5294	191216 PK 1954 CL I.mzML	1	1	650	658			tr|A0A0G2JL47|A0A0G2JL47_HUMAN	Large proline-rich protein BAG6 OS=Homo sapiens OX=9606 GN=BAG6 PE=1 SV=1	PEAKS DB			HLA-A*24:02	YYTDIMHTL
KEFKEHIAA	26.07	1071.57	9	-0.3	536.795	2	12.05	7310	1	3449	191216 PK 1954 CL I.mzML	1	1	40	48			tr|A0A0G2JL47|A0A0G2JL47_HUMAN	Large proline-rich protein BAG6 OS=Homo sapiens OX=9606 GN=BAG6 PE=1 SV=1	PEAKS DB					KEFKEHIAA	26.07	1071.57	9	-0.3	536.795	2	12.05	7310	1	3449	191216 PK 1954 CL I.mzML	1	1	40	48			tr|A0A0G2JL47|A0A0G2JL47_HUMAN	Large proline-rich protein BAG6 OS=Homo sapiens OX=9606 GN=BAG6 PE=1 SV=1	PEAKS DB			HLA-A*24:02	KYDEIFYNL
AEIEELTAS	38.5	961.46	9	4.2	481.742	2	22.72	25600	1	7097	191216 PK 1954 CL I.mzML	1	1	169	177			Q9Y3B1|PLD3B_HUMAN	PRELI domain containing protein 3B OS=Homo sapiens OX=9606 GN=PRELID3B PE=1 SV=2	PEAKS DB					AEIEELTAS	38.5	961.46	9	4.2	481.742	2	22.72	25600	1	7097	191216 PK 1954 CL I.mzML	1	1	169	177			Q9Y3B1|PLD3B_HUMAN	PRELI domain containing protein 3B OS=Homo sapiens OX=9606 GN=PRELID3B PE=1 SV=2	PEAKS DB			HLA-A*24:02	KYQEVTNNL
MPAVKAIIY	33.24	1004.57	9	0.7	503.297	2	25.15	11100	1	8069	191216 PK 1954 CL I.mzML	1	1	324	332			tr|E9PNM1|E9PNM1_HUMAN	Squalene synthase OS=Homo sapiens OX=9606 GN=FDFT1 PE=1 SV=1	PEAKS DB					MPAVKAIIY	33.24	1004.57	9	0.7	503.297	2	25.15	11100	1	8069	191216 PK 1954 CL I.mzML	1	1	324	332			tr|E9PNM1|E9PNM1_HUMAN	Squalene synthase OS=Homo sapiens OX=9606 GN=FDFT1 PE=1 SV=1	PEAKS DB			HLA-A*24:02	AYVHMVTHF
FSEGGERLL	28.59	1006.51	9	-1.4	504.263	2	21.27	0	1	6586	191216 PK 1954 CL I.mzML	0	0	69	77			tr|G3V2D5|G3V2D5_HUMAN	mRNA decay activator protein ZFP36L1 (Fragment) OS=Homo sapiens OX=9606 GN=ZFP36L1 PE=1 SV=1	PEAKS DB					FSEGGERLL	28.59	1006.51	9	-1.4	504.263	2	21.27	0	1	6586	191216 PK 1954 CL I.mzML	0	0	69	77			tr|G3V2D5|G3V2D5_HUMAN	mRNA decay activator protein ZFP36L1 (Fragment) OS=Homo sapiens OX=9606 GN=ZFP36L1 PE=1 SV=1	PEAKS DB			HLA-A*24:02	TYLPTNASLSF
TAFDVAEKY	56.06	1042.5	9	-0.4	522.258	2	21.52	11000	1	6652	191216 PK 1954 CL I.mzML	1	1	142	150			tr|H9KV75|H9KV75_HUMAN	Alpha-actinin-1 OS=Homo sapiens OX=9606 GN=ACTN1 PE=1 SV=1	PEAKS DB					TAFDVAEKY	56.06	1042.5	9	-0.4	522.258	2	21.52	11000	1	6652	191216 PK 1954 CL I.mzML	1	1	142	150			tr|H9KV75|H9KV75_HUMAN	Alpha-actinin-1 OS=Homo sapiens OX=9606 GN=ACTN1 PE=1 SV=1	PEAKS DB			HLA-A*24:02	KYPDRVPVI
AEFARIMSI	39.91	1036.54	9	1.5	519.279	2	27.46	48500	1	8924	191216 PK 1954 CL I.mzML	1	1	720	728			tr|H9KV75|H9KV75_HUMAN	Alpha-actinin-1 OS=Homo sapiens OX=9606 GN=ACTN1 PE=1 SV=1	PEAKS DB					AEFARIMSI	39.91	1036.54	9	1.5	519.279	2	27.46	48500	1	8924	191216 PK 1954 CL I.mzML	1	1	720	728			tr|H9KV75|H9KV75_HUMAN	Alpha-actinin-1 OS=Homo sapiens OX=9606 GN=ACTN1 PE=1 SV=1	PEAKS DB			HLA-A*24:02	VYQNHVQHL
SEYIHAQVA	43.77	1016.49	9	2.3	509.257	2	17	55600	1	4766	191216 PK 1954 CL I.mzML	1	1	514	522			O95302|FKBP9_HUMAN	Peptidyl-prolyl cis-trans isomerase FKBP9 OS=Homo sapiens OX=9606 GN=FKBP9 PE=1 SV=2	PEAKS DB					SEYIHAQVA	43.77	1016.49	9	2.3	509.257	2	17	55600	1	4766	191216 PK 1954 CL I.mzML	1	1	514	522			O95302|FKBP9_HUMAN	Peptidyl-prolyl cis-trans isomerase FKBP9 OS=Homo sapiens OX=9606 GN=FKBP9 PE=1 SV=2	PEAKS DB			HLA-A*24:02	VYHHLVETL
VFDIHVIDF	40.43	1103.57	9	2.9	552.794	2	34.46	3010	1	11019	191216 PK 1954 CL I.mzML	1	1	356	364			O95302|FKBP9_HUMAN	Peptidyl-prolyl cis-trans isomerase FKBP9 OS=Homo sapiens OX=9606 GN=FKBP9 PE=1 SV=2	PEAKS DB					VFDIHVIDF	40.43	1103.57	9	2.9	552.794	2	34.46	3010	1	11019	191216 PK 1954 CL I.mzML	1	1	356	364			O95302|FKBP9_HUMAN	Peptidyl-prolyl cis-trans isomerase FKBP9 OS=Homo sapiens OX=9606 GN=FKBP9 PE=1 SV=2	PEAKS DB			HLA-A*24:02	VYIKHPVSL
VFDVALLDL	28.97	1003.56	9	-8.5	502.785	2	41.29	437	1	12785	191216 PK 1954 CL I.mzML	1	1	245	253			O95302|FKBP9_HUMAN	Peptidyl-prolyl cis-trans isomerase FKBP9 OS=Homo sapiens OX=9606 GN=FKBP9 PE=1 SV=2	PEAKS DB					VFDVALLDL	28.97	1003.56	9	-8.5	502.785	2	41.29	437	1	12785	191216 PK 1954 CL I.mzML	1	1	245	253			O95302|FKBP9_HUMAN	Peptidyl-prolyl cis-trans isomerase FKBP9 OS=Homo sapiens OX=9606 GN=FKBP9 PE=1 SV=2	PEAKS DB			HLA-A*24:02	TYIPVPAKI
KNNPKFLAI	40.59	1043.61	9	-3	522.815	2	19.19	171000	1	5803	191216 PK 1954 CL I.mzML	1	1	279	287			P14923|PLAK_HUMAN	Junction plakoglobin OS=Homo sapiens OX=9606 GN=JUP PE=1 SV=3	PEAKS DB					KNNPKFLAI	40.59	1043.61	9	-3	522.815	2	19.19	171000	1	5803	191216 PK 1954 CL I.mzML	1	1	279	287			P14923|PLAK_HUMAN	Junction plakoglobin OS=Homo sapiens OX=9606 GN=JUP PE=1 SV=3	PEAKS DB			HLA-A*24:02	TYAEKLHRL
RLNTIPLFV	33.43	1071.64	9	6.7	536.836	2	31.08	25700	1	10168	191216 PK 1954 CL I.mzML	1	1	582	590			P14923|PLAK_HUMAN	Junction plakoglobin OS=Homo sapiens OX=9606 GN=JUP PE=1 SV=3	PEAKS DB					RLNTIPLFV	33.43	1071.64	9	6.7	536.836	2	31.08	25700	1	10168	191216 PK 1954 CL I.mzML	1	1	582	590			P14923|PLAK_HUMAN	Junction plakoglobin OS=Homo sapiens OX=9606 GN=JUP PE=1 SV=3	PEAKS DB			HLA-A*24:02	VYVDLGGSHVF
SPVESVLFY	25.62	1039.52	9	0.2	520.771	2	33.61	25200	1	10905	191216 PK 1954 CL I.mzML	1	1	237	245			P14923|PLAK_HUMAN	Junction plakoglobin OS=Homo sapiens OX=9606 GN=JUP PE=1 SV=3	PEAKS DB					SPVESVLFY	25.62	1039.52	9	0.2	520.771	2	33.61	25200	1	10905	191216 PK 1954 CL I.mzML	1	1	237	245			P14923|PLAK_HUMAN	Junction plakoglobin OS=Homo sapiens OX=9606 GN=JUP PE=1 SV=3	PEAKS DB			HLA-A*24:02	TYLDKVENI
KTNVKFLAI	40.23	1032.63	9	0	517.326	2	21.38	53400	1	6650	191216 PK 1954 CL I.mzML	1	1	288	296			tr|A0A2R8Y804|A0A2R8Y804_HUMAN	Catenin beta-1 OS=Homo sapiens OX=9606 GN=CTNNB1 PE=1 SV=1	PEAKS DB					KTNVKFLAI	40.23	1032.63	9	0	517.326	2	21.38	53400	1	6650	191216 PK 1954 CL I.mzML	1	1	288	296			tr|A0A2R8Y804|A0A2R8Y804_HUMAN	Catenin beta-1 OS=Homo sapiens OX=9606 GN=CTNNB1 PE=1 SV=1	PEAKS DB			HLA-A*24:02	YYEKLHTYF
SPVDSVLFY	33.39	1025.51	9	-1	513.763	2	34.14	30200	1	10980	191216 PK 1954 CL I.mzML	1	1	246	254			tr|A0A2R8Y804|A0A2R8Y804_HUMAN	Catenin beta-1 OS=Homo sapiens OX=9606 GN=CTNNB1 PE=1 SV=1	PEAKS DB					SPVDSVLFY	33.39	1025.51	9	-1	513.763	2	34.14	30200	1	10980	191216 PK 1954 CL I.mzML	1	1	246	254			tr|A0A2R8Y804|A0A2R8Y804_HUMAN	Catenin beta-1 OS=Homo sapiens OX=9606 GN=CTNNB1 PE=1 SV=1	PEAKS DB			HLA-A*24:02	TYTDRVFFL
SETSGIARP	43.52	916.461	9	1.6	459.241	2	13.48	70400	1	3902	191216 PK 1954 CL I.mzML	1	1	663	671			P27816|MAP4_HUMAN	Microtubule-associated protein 4 OS=Homo sapiens OX=9606 GN=MAP4 PE=1 SV=3	PEAKS DB					SETSGIARP	43.52	916.461	9	1.6	459.241	2	13.48	70400	1	3902	191216 PK 1954 CL I.mzML	1	1	663	671			P27816|MAP4_HUMAN	Microtubule-associated protein 4 OS=Homo sapiens OX=9606 GN=MAP4 PE=1 SV=3	PEAKS DB			HLA-A*24:02	YYTPITPHL
KTAGPIASA	36.62	814.455	9	-4.9	408.235	2	12.85	2400	1	3647	191216 PK 1954 CL I.mzML	1	1	976	984			P27816|MAP4_HUMAN	Microtubule-associated protein 4 OS=Homo sapiens OX=9606 GN=MAP4 PE=1 SV=3	PEAKS DB					KTAGPIASA	36.62	814.455	9	-4.9	408.235	2	12.85	2400	1	3647	191216 PK 1954 CL I.mzML	1	1	976	984			P27816|MAP4_HUMAN	Microtubule-associated protein 4 OS=Homo sapiens OX=9606 GN=MAP4 PE=1 SV=3	PEAKS DB			HLA-A*24:02	TYLEKAIKI
ADLVFPSSA	27.31	905.449	9	3	453.736	2	27.92	0	1	9061	191216 PK 1954 CL I.mzML	0	0	150	158			P27816|MAP4_HUMAN	Microtubule-associated protein 4 OS=Homo sapiens OX=9606 GN=MAP4 PE=1 SV=3	PEAKS DB					ADLVFPSSA	27.31	905.449	9	3	453.736	2	27.92	0	1	9061	191216 PK 1954 CL I.mzML	0	0	150	158			P27816|MAP4_HUMAN	Microtubule-associated protein 4 OS=Homo sapiens OX=9606 GN=MAP4 PE=1 SV=3	PEAKS DB			HLA-A*24:02	VYMPASSYQSL
YEREQVIAA	32.92	1077.55	9	-2.8	539.781	2	16.42	2490	1	4655	191216 PK 1954 CL I.mzML	1	1	202	210			P54727|RD23B_HUMAN	UV excision repair protein RAD23 homolog B OS=Homo sapiens OX=9606 GN=RAD23B PE=1 SV=1	PEAKS DB					YEREQVIAA	32.92	1077.55	9	-2.8	539.781	2	16.42	2490	1	4655	191216 PK 1954 CL I.mzML	1	1	202	210			P54727|RD23B_HUMAN	UV excision repair protein RAD23 homolog B OS=Homo sapiens OX=9606 GN=RAD23B PE=1 SV=1	PEAKS DB			HLA-A*24:02	RYFDPANGKF
HEHHTTIVA	51.06	1043.51	9	-2.4	522.766	2	10.89	1810	1	3206	191216 PK 1954 CL I.mzML	1	1	476	484			P49761|CLK3_HUMAN	Dual specificity protein kinase CLK3 OS=Homo sapiens OX=9606 GN=CLK3 PE=1 SV=3	PEAKS DB					HEHHTTIVA	51.06	1043.51	9	-2.4	522.766	2	10.89	1810	1	3206	191216 PK 1954 CL I.mzML	1	1	476	484			P49761|CLK3_HUMAN	Dual specificity protein kinase CLK3 OS=Homo sapiens OX=9606 GN=CLK3 PE=1 SV=3	PEAKS DB			HLA-A*24:02	VYVQNVVKL
RYLEQLHQL	38.2	1198.65	9	-0.8	400.558	3	19.69	0	1	5931	191216 PK 1954 CL I.mzML	0	0	13	21			P40763|STAT3_HUMAN	Signal transducer and activator of transcription 3 OS=Homo sapiens OX=9606 GN=STAT3 PE=1 SV=2	PEAKS DB					RYLEQLHQL	38.2	1198.65	9	-0.8	400.558	3	19.69	0	1	5931	191216 PK 1954 CL I.mzML	0	0	13	21			P40763|STAT3_HUMAN	Signal transducer and activator of transcription 3 OS=Homo sapiens OX=9606 GN=STAT3 PE=1 SV=2	PEAKS DB			HLA-A*24:02	VYNENLVHMI
SELAGLLSA	30.79	859.465	9	0.5	430.742	2	30.86	9800	1	10014	191216 PK 1954 CL I.mzML	1	1	219	227			P40763|STAT3_HUMAN	Signal transducer and activator of transcription 3 OS=Homo sapiens OX=9606 GN=STAT3 PE=1 SV=2	PEAKS DB					SELAGLLSA	30.79	859.465	9	0.5	430.742	2	30.86	9800	1	10014	191216 PK 1954 CL I.mzML	1	1	219	227			P40763|STAT3_HUMAN	Signal transducer and activator of transcription 3 OS=Homo sapiens OX=9606 GN=STAT3 PE=1 SV=2	PEAKS DB			HLA-A*24:02	IYAPPLPSL
YWMHVQNTF	49.63	1224.54	9	10.1	613.286	2	26.16	2750	1	8380	191216 PK 1954 CL I.mzML	1	1	523	531			Q6TFL4|KLH24_HUMAN	Kelch-like protein 24 OS=Homo sapiens OX=9606 GN=KLHL24 PE=1 SV=1	PEAKS DB					YWMHVQNTF	49.63	1224.54	9	10.1	613.286	2	26.16	2750	1	8380	191216 PK 1954 CL I.mzML	1	1	523	531			Q6TFL4|KLH24_HUMAN	Kelch-like protein 24 OS=Homo sapiens OX=9606 GN=KLHL24 PE=1 SV=1	PEAKS DB			HLA-A*24:02	KSFEGLFYF
TEVAPLKEA	32.84	956.518	9	-1.5	479.268	2	16.42	3360	1	4647	191216 PK 1954 CL I.mzML	1	1	435	443			Q6TFL4|KLH24_HUMAN	Kelch-like protein 24 OS=Homo sapiens OX=9606 GN=KLHL24 PE=1 SV=1	PEAKS DB					TEVAPLKEA	32.84	956.518	9	-1.5	479.268	2	16.42	3360	1	4647	191216 PK 1954 CL I.mzML	1	1	435	443			Q6TFL4|KLH24_HUMAN	Kelch-like protein 24 OS=Homo sapiens OX=9606 GN=KLHL24 PE=1 SV=1	PEAKS DB			HLA-A*24:02	EYPDRIMNTF
FEQEMATAA	48.13	996.422	9	0	499.221	2	19.37	59500	1	5817	191216 PK 1954 CL I.mzML	1	1	214	222			tr|I3L4N8|I3L4N8_HUMAN	Actin cytoplasmic 2 (Fragment) OS=Homo sapiens OX=9606 GN=ACTG1 PE=1 SV=8	PEAKS DB					FEQEMATAA	48.13	996.422	9	0	499.221	2	19.37	59500	1	5817	191216 PK 1954 CL I.mzML	1	1	214	222			tr|I3L4N8|I3L4N8_HUMAN	Actin cytoplasmic 2 (Fragment) OS=Homo sapiens OX=9606 GN=ACTG1 PE=1 SV=8	PEAKS DB			HLA-A*24:02	KFIDTTSKF
APEEHPVLL	35.43	1003.53	9	1.1	502.777	2	21.43	7020	1	6634	191216 PK 1954 CL I.mzML	1	1	88	96			tr|I3L4N8|I3L4N8_HUMAN	Actin cytoplasmic 2 (Fragment) OS=Homo sapiens OX=9606 GN=ACTG1 PE=1 SV=8	PEAKS DB					APEEHPVLL	35.43	1003.53	9	1.1	502.777	2	21.43	7020	1	6634	191216 PK 1954 CL I.mzML	1	1	88	96			tr|I3L4N8|I3L4N8_HUMAN	Actin cytoplasmic 2 (Fragment) OS=Homo sapiens OX=9606 GN=ACTG1 PE=1 SV=8	PEAKS DB			HLA-A*24:02	IYTSSVNRL
SIIPPLFTV	27.86	985.585	9	-0.4	493.802	2	40.71	2920	1	12693	191216 PK 1954 CL I.mzML	1	1	126	134			P51571|SSRD_HUMAN	Translocon-associated protein subunit delta OS=Homo sapiens OX=9606 GN=SSR4 PE=1 SV=1	PEAKS DB					SIIPPLFTV	27.86	985.585	9	-0.4	493.802	2	40.71	2920	1	12693	191216 PK 1954 CL I.mzML	1	1	126	134			P51571|SSRD_HUMAN	Translocon-associated protein subunit delta OS=Homo sapiens OX=9606 GN=SSR4 PE=1 SV=1	PEAKS DB			HLA-A*24:02	KYTPPPHHI
YYQNYFEKL	51.7	1266.59	9	1.8	634.308	2	26.12	4450	1	8368	191216 PK 1954 CL I.mzML	1	1	432	440			Q86TB9|PATL1_HUMAN	Protein PAT1 homolog 1 OS=Homo sapiens OX=9606 GN=PATL1 PE=1 SV=2	PEAKS DB					YYQNYFEKL	51.7	1266.59	9	1.8	634.308	2	26.12	4450	1	8368	191216 PK 1954 CL I.mzML	1	1	432	440			Q86TB9|PATL1_HUMAN	Protein PAT1 homolog 1 OS=Homo sapiens OX=9606 GN=PATL1 PE=1 SV=2	PEAKS DB			HLA-A*24:02	SYTSGLETL
MPTVSVLEY	26.5	1037.51	9	-0.3	519.765	2	31.54	3820	1	10343	191216 PK 1954 CL I.mzML	1	1	144	152			Q86TB9|PATL1_HUMAN	Protein PAT1 homolog 1 OS=Homo sapiens OX=9606 GN=PATL1 PE=1 SV=2	PEAKS DB					MPTVSVLEY	26.5	1037.51	9	-0.3	519.765	2	31.54	3820	1	10343	191216 PK 1954 CL I.mzML	1	1	144	152			Q86TB9|PATL1_HUMAN	Protein PAT1 homolog 1 OS=Homo sapiens OX=9606 GN=PATL1 PE=1 SV=2	PEAKS DB			HLA-A*24:02	KYIHSANVL
YPVEIHEYL	44.72	1161.57	9	1.8	581.797	2	26.61	4490	1	8582	191216 PK 1954 CL I.mzML	1	1	10	18			Q13901|C1D_HUMAN	Nuclear nucleic acid-binding protein C1D OS=Homo sapiens OX=9606 GN=C1D PE=1 SV=1	PEAKS DB					YPVEIHEYL	44.72	1161.57	9	1.8	581.797	2	26.61	4490	1	8582	191216 PK 1954 CL I.mzML	1	1	10	18			Q13901|C1D_HUMAN	Nuclear nucleic acid-binding protein C1D OS=Homo sapiens OX=9606 GN=C1D PE=1 SV=1	PEAKS DB			HLA-A*24:02	KYSLIKGNF
VMAPRTLLL	32.35	1012.61	9	2.5	507.316	2	26.45	0	1	8510	191216 PK 1954 CL I.mzML	0	0	3	11			tr|A0A0G2JI36|A0A0G2JI36_HUMAN	HLA class I histocompatibility antigen A-3 alpha chain OS=Homo sapiens OX=9606 GN=HLA-A PE=1 SV=1	PEAKS DB					VMAPRTLLL	32.35	1012.61	9	2.5	507.316	2	26.45	0	1	8510	191216 PK 1954 CL I.mzML	0	0	3	11			tr|A0A0G2JI36|A0A0G2JI36_HUMAN	HLA class I histocompatibility antigen A-3 alpha chain OS=Homo sapiens OX=9606 GN=HLA-A PE=1 SV=1	PEAKS DB			HLA-A*24:02	VYDVVELKF
GSYVFENTV	41.87	1014.47	9	4.4	508.245	2	26.52	33600	1	8638	191216 PK 1954 CL I.mzML	1	1	495	503			P49588|SYAC_HUMAN	Alanine--tRNA ligase cytoplasmic OS=Homo sapiens OX=9606 GN=AARS PE=1 SV=2	PEAKS DB					GSYVFENTV	41.87	1014.47	9	4.4	508.245	2	26.52	33600	1	8638	191216 PK 1954 CL I.mzML	1	1	495	503			P49588|SYAC_HUMAN	Alanine--tRNA ligase cytoplasmic OS=Homo sapiens OX=9606 GN=AARS PE=1 SV=2	PEAKS DB			HLA-A*24:02	AYINKVEEL
LYPLTNYTF	50.08	1130.56	9	-11.4	566.286	2	34.67	0	1	11047	191216 PK 1954 CL I.mzML	0	0	39	47			O43809|CPSF5_HUMAN	Cleavage and polyadenylation specificity factor subunit 5 OS=Homo sapiens OX=9606 GN=NUDT21 PE=1 SV=1	PEAKS DB					LYPLTNYTF	50.08	1130.56	9	-11.4	566.286	2	34.67	0	1	11047	191216 PK 1954 CL I.mzML	0	0	39	47			O43809|CPSF5_HUMAN	Cleavage and polyadenylation specificity factor subunit 5 OS=Homo sapiens OX=9606 GN=NUDT21 PE=1 SV=1	PEAKS DB			HLA-A*24:02	QYDEAVAQF
YEKDSSVAA	27.42	968.445	9	1.3	485.233	2	11.56	4610	1	3334	191216 PK 1954 CL I.mzML	1	1	54	62			O43809|CPSF5_HUMAN	Cleavage and polyadenylation specificity factor subunit 5 OS=Homo sapiens OX=9606 GN=NUDT21 PE=1 SV=1	PEAKS DB					YEKDSSVAA	27.42	968.445	9	1.3	485.233	2	11.56	4610	1	3334	191216 PK 1954 CL I.mzML	1	1	54	62			O43809|CPSF5_HUMAN	Cleavage and polyadenylation specificity factor subunit 5 OS=Homo sapiens OX=9606 GN=NUDT21 PE=1 SV=1	PEAKS DB			HLA-A*24:02	VPWHEEVVQF
LPDEIYHVY	63.61	1147.55	9	3.1	574.789	2	25.68	21200	1	8216	191216 PK 1954 CL I.mzML	1	1	122	130			tr|S4R338|S4R338_HUMAN	N-terminal Xaa-Pro-Lys N-methyltransferase 1 OS=Homo sapiens OX=9606 GN=NTMT1 PE=1 SV=1	PEAKS DB					LPDEIYHVY	63.61	1147.55	9	3.1	574.789	2	25.68	21200	1	8216	191216 PK 1954 CL I.mzML	1	1	122	130			tr|S4R338|S4R338_HUMAN	N-terminal Xaa-Pro-Lys N-methyltransferase 1 OS=Homo sapiens OX=9606 GN=NTMT1 PE=1 SV=1	PEAKS DB			HLA-A*24:02	LYADVGGKQF
KYIHSANVL	49.18	1043.58	9	4.9	522.801	2	15.3	3570	1	4416	191216 PK 1954 CL I.mzML	1	1	138	146			P28482|MK01_HUMAN	Mitogen-activated protein kinase 1 OS=Homo sapiens OX=9606 GN=MAPK1 PE=1 SV=3	PEAKS DB					KYIHSANVL	49.18	1043.58	9	4.9	522.801	2	15.3	3570	1	4416	191216 PK 1954 CL I.mzML	1	1	138	146			P28482|MK01_HUMAN	Mitogen-activated protein kinase 1 OS=Homo sapiens OX=9606 GN=MAPK1 PE=1 SV=3	PEAKS DB			HLA-A*24:02	IYDLATQTL
KELIFEETA	25.72	1078.55	9	-4.9	540.285	2	22.55	811	1	7035	191216 PK 1954 CL I.mzML	1	1	344	352			P28482|MK01_HUMAN	Mitogen-activated protein kinase 1 OS=Homo sapiens OX=9606 GN=MAPK1 PE=1 SV=3	PEAKS DB					KELIFEETA	25.72	1078.55	9	-4.9	540.285	2	22.55	811	1	7035	191216 PK 1954 CL I.mzML	1	1	344	352			P28482|MK01_HUMAN	Mitogen-activated protein kinase 1 OS=Homo sapiens OX=9606 GN=MAPK1 PE=1 SV=3	PEAKS DB			HLA-A*24:02	VMAPRTLLL
IANTVELRV	42.08	1013.59	9	0.1	507.803	2	22.23	15500	1	6930	191216 PK 1954 CL I.mzML	1	1	359	367			P04844|RPN2_HUMAN	Dolichyl-diphosphooligosaccharide--protein glycosyltransferase subunit 2 OS=Homo sapiens OX=9606 GN=RPN2 PE=1 SV=3	PEAKS DB					IANTVELRV	42.08	1013.59	9	0.1	507.803	2	22.23	15500	1	6930	191216 PK 1954 CL I.mzML	1	1	359	367			P04844|RPN2_HUMAN	Dolichyl-diphosphooligosaccharide--protein glycosyltransferase subunit 2 OS=Homo sapiens OX=9606 GN=RPN2 PE=1 SV=3	PEAKS DB			HLA-A*24:02	YYDVAKQLL
SVTQIYHAV	38.23	1016.53	9	0.6	509.275	2	19.86	11400	1	6021	191216 PK 1954 CL I.mzML	1	1	121	129			P04844|RPN2_HUMAN	Dolichyl-diphosphooligosaccharide--protein glycosyltransferase subunit 2 OS=Homo sapiens OX=9606 GN=RPN2 PE=1 SV=3	PEAKS DB					SVTQIYHAV	38.23	1016.53	9	0.6	509.275	2	19.86	11400	1	6021	191216 PK 1954 CL I.mzML	1	1	121	129			P04844|RPN2_HUMAN	Dolichyl-diphosphooligosaccharide--protein glycosyltransferase subunit 2 OS=Homo sapiens OX=9606 GN=RPN2 PE=1 SV=3	PEAKS DB			HLA-A*24:02	NYPETLGRLLI
EYQKVWNLF	61.1	1225.61	9	7.1	613.821	2	31.27	46000	1	10171	191216 PK 1954 CL I.mzML	1	1	509	517			Q9H0J9|PAR12_HUMAN	Protein mono-ADP-ribosyltransferase PARP12 OS=Homo sapiens OX=9606 GN=PARP12 PE=1 SV=1	PEAKS DB					EYQKVWNLF	61.1	1225.61	9	7.1	613.821	2	31.27	46000	1	10171	191216 PK 1954 CL I.mzML	1	1	509	517			Q9H0J9|PAR12_HUMAN	Protein mono-ADP-ribosyltransferase PARP12 OS=Homo sapiens OX=9606 GN=PARP12 PE=1 SV=1	PEAKS DB			HLA-A*24:02	FFDPSLLHLL
KAYHEQLTV	45.97	1087.57	9	2.1	544.794	2	14.68	35400	1	4250	191216 PK 1954 CL I.mzML	1	1	280	288			Q9BQE3|TBA1C_HUMAN	Tubulin alpha-1C chain OS=Homo sapiens OX=9606 GN=TUBA1C PE=1 SV=1	PEAKS DB					KAYHEQLTV	45.97	1087.57	9	2.1	544.794	2	14.68	35400	1	4250	191216 PK 1954 CL I.mzML	1	1	280	288			Q9BQE3|TBA1C_HUMAN	Tubulin alpha-1C chain OS=Homo sapiens OX=9606 GN=TUBA1C PE=1 SV=1	PEAKS DB			HLA-A*24:02	SFPPPPSSGASF
AYVHMVTHF	59.53	1103.52	9	1.1	552.772	2	20.4	59900	1	6316	191216 PK 1954 CL I.mzML	1	1	45	53			tr|F8VPI1|F8VPI1_HUMAN	Bax inhibitor 1 (Fragment) OS=Homo sapiens OX=9606 GN=TMBIM6 PE=1 SV=1	PEAKS DB					AYVHMVTHF	59.53	1103.52	9	1.1	552.772	2	20.4	59900	1	6316	191216 PK 1954 CL I.mzML	1	1	45	53			tr|F8VPI1|F8VPI1_HUMAN	Bax inhibitor 1 (Fragment) OS=Homo sapiens OX=9606 GN=TMBIM6 PE=1 SV=1	PEAKS DB			HLA-A*24:02	VYSQIPAAVKL
YEVRLTQTV	32.04	1107.59	9	-10.3	554.801	2	21.83	41100	1	6751	191216 PK 1954 CL I.mzML	1	1	88	96			tr|A0A096LNZ9|A0A096LNZ9_HUMAN	Ubiquitin-like protein ISG15 (Fragment) OS=Homo sapiens OX=9606 GN=ISG15 PE=1 SV=6	PEAKS DB					YEVRLTQTV	32.04	1107.59	9	-10.3	554.801	2	21.83	41100	1	6751	191216 PK 1954 CL I.mzML	1	1	88	96			tr|A0A096LNZ9|A0A096LNZ9_HUMAN	Ubiquitin-like protein ISG15 (Fragment) OS=Homo sapiens OX=9606 GN=ISG15 PE=1 SV=6	PEAKS DB			HLA-A*24:02	VFDIHVIDF
VFDEAIRAV	36.61	1018.54	9	-1.3	510.281	2	23.93	18400	1	7632	191216 PK 1954 CL I.mzML	1	1	124	132			tr|J3QLK0|J3QLK0_HUMAN	Ras-related C3 botulinum toxin substrate 3 (Fragment) OS=Homo sapiens OX=9606 GN=RAC3 PE=1 SV=1	PEAKS DB					VFDEAIRAV	36.61	1018.54	9	-1.3	510.281	2	23.93	18400	1	7632	191216 PK 1954 CL I.mzML	1	1	124	132			tr|J3QLK0|J3QLK0_HUMAN	Ras-related C3 botulinum toxin substrate 3 (Fragment) OS=Homo sapiens OX=9606 GN=RAC3 PE=1 SV=1	PEAKS DB			HLA-A*24:02	TYGEIFEKF
FPSIYDVKY	58.94	1130.56	9	4.1	566.295	2	28.13	96100	1	9172	191216 PK 1954 CL I.mzML	1	1	25	33			tr|B7Z9U0|B7Z9U0_HUMAN	cDNA FLJ78954 highly similar to CCR4-NOT transcription complex subunit 8 OS=Homo sapiens OX=9606 GN=CNOT8 PE=1 SV=1	PEAKS DB					FPSIYDVKY	58.94	1130.56	9	4.1	566.295	2	28.13	96100	1	9172	191216 PK 1954 CL I.mzML	1	1	25	33			tr|B7Z9U0|B7Z9U0_HUMAN	cDNA FLJ78954 highly similar to CCR4-NOT transcription complex subunit 8 OS=Homo sapiens OX=9606 GN=CNOT8 PE=1 SV=1	PEAKS DB			HLA-A*24:02	AYLEAIHNF
HVIDVKFLY	32.74	1132.63	9	10.3	567.33	2	25.97	616	1	8336	191216 PK 1954 CL I.mzML	1	1	163	171			tr|F5GY55|F5GY55_HUMAN	DNA damage-binding protein 1 OS=Homo sapiens OX=9606 GN=DDB1 PE=1 SV=1	PEAKS DB					HVIDVKFLY	32.74	1132.63	9	10.3	567.33	2	25.97	616	1	8336	191216 PK 1954 CL I.mzML	1	1	163	171			tr|F5GY55|F5GY55_HUMAN	DNA damage-binding protein 1 OS=Homo sapiens OX=9606 GN=DDB1 PE=1 SV=1	PEAKS DB			HLA-A*24:02	KYMDINFDF
REHLNPQAA	44.19	1034.53	9	-9.7	518.268	2	11.34	557	1	3271	191216 PK 1954 CL I.mzML	1	1	2283	2291			tr|F2Z2U4|F2Z2U4_HUMAN	Transformation/transcription domain-associated protein OS=Homo sapiens OX=9606 GN=TRRAP PE=1 SV=3	PEAKS DB					REHLNPQAA	44.19	1034.53	9	-9.7	518.268	2	11.34	557	1	3271	191216 PK 1954 CL I.mzML	1	1	2283	2291			tr|F2Z2U4|F2Z2U4_HUMAN	Transformation/transcription domain-associated protein OS=Homo sapiens OX=9606 GN=TRRAP PE=1 SV=3	PEAKS DB			HLA-A*24:02	LYPSIIQEF
RIMEKIRNV	28.7	1157.67	9	1.5	579.846	2	13.88	767	1	3992	191216 PK 1954 CL I.mzML	1	1	590	598			Q08AF3|SLFN5_HUMAN	Schlafen family member 5 OS=Homo sapiens OX=9606 GN=SLFN5 PE=1 SV=1	PEAKS DB					RIMEKIRNV	28.7	1157.67	9	1.5	579.846	2	13.88	767	1	3992	191216 PK 1954 CL I.mzML	1	1	590	598			Q08AF3|SLFN5_HUMAN	Schlafen family member 5 OS=Homo sapiens OX=9606 GN=SLFN5 PE=1 SV=1	PEAKS DB			HLA-A*24:02	QYMELFNKI
LPESTHVEF	28.32	1057.51	9	-2.6	529.763	2	21.74	13000	1	6709	191216 PK 1954 CL I.mzML	1	1	189	197			Q08AF3|SLFN5_HUMAN	Schlafen family member 5 OS=Homo sapiens OX=9606 GN=SLFN5 PE=1 SV=1	PEAKS DB					LPESTHVEF	28.32	1057.51	9	-2.6	529.763	2	21.74	13000	1	6709	191216 PK 1954 CL I.mzML	1	1	189	197			Q08AF3|SLFN5_HUMAN	Schlafen family member 5 OS=Homo sapiens OX=9606 GN=SLFN5 PE=1 SV=1	PEAKS DB			HLA-A*24:02	SYMLVNENRF
NVIRDAVTY	38.63	1049.55	9	1.9	525.786	2	20.13	134000	1	6120	191216 PK 1954 CL I.mzML	1	1	65	73			P62805|H4_HUMAN	Histone H4 OS=Homo sapiens OX=9606 GN=HIST1H4A PE=1 SV=2	PEAKS DB					NVIRDAVTY	38.63	1049.55	9	1.9	525.786	2	20.13	134000	1	6120	191216 PK 1954 CL I.mzML	1	1	65	73			P62805|H4_HUMAN	Histone H4 OS=Homo sapiens OX=9606 GN=HIST1H4A PE=1 SV=2	PEAKS DB			HLA-A*24:02	IYIKQIKTF
TAMDVVYAL	37.82	981.484	9	2.5	491.753	2	33.25	37500	1	10852	191216 PK 1954 CL I.mzML	1	1	83	91			P62805|H4_HUMAN	Histone H4 OS=Homo sapiens OX=9606 GN=HIST1H4A PE=1 SV=2	PEAKS DB					TAMDVVYAL	37.82	981.484	9	2.5	491.753	2	33.25	37500	1	10852	191216 PK 1954 CL I.mzML	1	1	83	91			P62805|H4_HUMAN	Histone H4 OS=Homo sapiens OX=9606 GN=HIST1H4A PE=1 SV=2	PEAKS DB			HLA-A*24:02	RYQFIEEAF
TYLDKVENI	43.94	1093.57	9	1.3	547.793	2	23.66	16800	1	7511	191216 PK 1954 CL I.mzML	1	1	116	124			P09914|IFIT1_HUMAN	Interferon-induced protein with tetratricopeptide repeats 1 OS=Homo sapiens OX=9606 GN=IFIT1 PE=1 SV=2	PEAKS DB					TYLDKVENI	43.94	1093.57	9	1.3	547.793	2	23.66	16800	1	7511	191216 PK 1954 CL I.mzML	1	1	116	124			P09914|IFIT1_HUMAN	Interferon-induced protein with tetratricopeptide repeats 1 OS=Homo sapiens OX=9606 GN=IFIT1 PE=1 SV=2	PEAKS DB			HLA-A*24:02	SYNPLWLRI
GSVDKALEL	27.06	930.502	9	-2	466.26	2	21.65	3200	1	6696	191216 PK 1954 CL I.mzML	1	1	265	273			P09914|IFIT1_HUMAN	Interferon-induced protein with tetratricopeptide repeats 1 OS=Homo sapiens OX=9606 GN=IFIT1 PE=1 SV=2	PEAKS DB					GSVDKALEL	27.06	930.502	9	-2	466.26	2	21.65	3200	1	6696	191216 PK 1954 CL I.mzML	1	1	265	273			P09914|IFIT1_HUMAN	Interferon-induced protein with tetratricopeptide repeats 1 OS=Homo sapiens OX=9606 GN=IFIT1 PE=1 SV=2	PEAKS DB			HLA-A*24:02	KYAMMFAEL
KEFPGFLEN	57.06	1079.53	9	5	540.777	2	25.19	1750000	1	8222	191216 PK 1954 CL I.mzML	2	2	37	45			P60903|S10AA_HUMAN	Protein S100-A10 OS=Homo sapiens OX=9606 GN=S100A10 PE=1 SV=2	PEAKS DB					KEFPGFLEN	57.06	1079.53	9	5	540.777	2	25.19	1750000	1	8222	191216 PK 1954 CL I.mzML	2	2	37	45			P60903|S10AA_HUMAN	Protein S100-A10 OS=Homo sapiens OX=9606 GN=S100A10 PE=1 SV=2	PEAKS DB			HLA-A*24:02	LYANMFERL
KYLGQLHYL	37.17	1133.62	9	-1	567.821	2	21.06	0	1	6527	191216 PK 1954 CL I.mzML	0	0	70	78			Q9H3S7|PTN23_HUMAN	Tyrosine-protein phosphatase non-receptor type 23 OS=Homo sapiens OX=9606 GN=PTPN23 PE=1 SV=1	PEAKS DB					KYLGQLHYL	37.17	1133.62	9	-1	567.821	2	21.06	0	1	6527	191216 PK 1954 CL I.mzML	0	0	70	78			Q9H3S7|PTN23_HUMAN	Tyrosine-protein phosphatase non-receptor type 23 OS=Homo sapiens OX=9606 GN=PTPN23 PE=1 SV=1	PEAKS DB			HLA-A*24:02	NYLLYVSNF
AEMEKQKVA	36.57	1032.53	9	-0.3	517.273	2	10.58	165	1	3181	191216 PK 1954 CL I.mzML	1	1	1292	1300			Q9H3S7|PTN23_HUMAN	Tyrosine-protein phosphatase non-receptor type 23 OS=Homo sapiens OX=9606 GN=PTPN23 PE=1 SV=1	PEAKS DB					AEMEKQKVA	36.57	1032.53	9	-0.3	517.273	2	10.58	165	1	3181	191216 PK 1954 CL I.mzML	1	1	1292	1300			Q9H3S7|PTN23_HUMAN	Tyrosine-protein phosphatase non-receptor type 23 OS=Homo sapiens OX=9606 GN=PTPN23 PE=1 SV=1	PEAKS DB			HLA-A*24:02	LYIVEPLKF
TEYSFLKEV	55.2	1114.55	9	2.5	558.289	2	26.3	27000	1	8418	191216 PK 1954 CL I.mzML	1	1	3354	3362			tr|A0A0A0MTR7|A0A0A0MTR7_HUMAN	E3 ubiquitin-protein ligase RNF213 OS=Homo sapiens OX=9606 GN=RNF213 PE=1 SV=1	PEAKS DB					TEYSFLKEV	55.2	1114.55	9	2.5	558.289	2	26.3	27000	1	8418	191216 PK 1954 CL I.mzML	1	1	3354	3362			tr|A0A0A0MTR7|A0A0A0MTR7_HUMAN	E3 ubiquitin-protein ligase RNF213 OS=Homo sapiens OX=9606 GN=RNF213 PE=1 SV=1	PEAKS DB			HLA-A*24:02	FYPYGLQTF
ASYEFVQRL	36.38	1111.57	9	2.6	556.795	2	24.56	13700	1	7908	191216 PK 1954 CL I.mzML	1	1	1381	1389			Q14204|DYHC1_HUMAN	Cytoplasmic dynein 1 heavy chain 1 OS=Homo sapiens OX=9606 GN=DYNC1H1 PE=1 SV=5	PEAKS DB					ASYEFVQRL	36.38	1111.57	9	2.6	556.795	2	24.56	13700	1	7908	191216 PK 1954 CL I.mzML	1	1	1381	1389			Q14204|DYHC1_HUMAN	Cytoplasmic dynein 1 heavy chain 1 OS=Homo sapiens OX=9606 GN=DYNC1H1 PE=1 SV=5	PEAKS DB			HLA-A*24:02	RYLNEFEEL
TELDKIRQA	34.09	1072.59	9	-0.7	537.303	2	15.39	2600	1	4440	191216 PK 1954 CL I.mzML	1	1	348	356			Q14204|DYHC1_HUMAN	Cytoplasmic dynein 1 heavy chain 1 OS=Homo sapiens OX=9606 GN=DYNC1H1 PE=1 SV=5	PEAKS DB					TELDKIRQA	34.09	1072.59	9	-0.7	537.303	2	15.39	2600	1	4440	191216 PK 1954 CL I.mzML	1	1	348	356			Q14204|DYHC1_HUMAN	Cytoplasmic dynein 1 heavy chain 1 OS=Homo sapiens OX=9606 GN=DYNC1H1 PE=1 SV=5	PEAKS DB			HLA-A*24:02	VYTVVDEMF
YYTDIMHTL	35.74	1155.53	9	1	578.774	2	28.09	14600	1	9113	191216 PK 1954 CL I.mzML	1	1	1364	1372			O15031|PLXB2_HUMAN	Plexin-B2 OS=Homo sapiens OX=9606 GN=PLXNB2 PE=1 SV=3	PEAKS DB					YYTDIMHTL	35.74	1155.53	9	1	578.774	2	28.09	14600	1	9113	191216 PK 1954 CL I.mzML	1	1	1364	1372			O15031|PLXB2_HUMAN	Plexin-B2 OS=Homo sapiens OX=9606 GN=PLXNB2 PE=1 SV=3	PEAKS DB			HLA-A*24:02	FYNLLTRTF
TYTDRVFFL	34.89	1160.59	9	3.6	581.306	2	31	4570	1	10080	191216 PK 1954 CL I.mzML	1	1	1279	1287			O15031|PLXB2_HUMAN	Plexin-B2 OS=Homo sapiens OX=9606 GN=PLXNB2 PE=1 SV=3	PEAKS DB					TYTDRVFFL	34.89	1160.59	9	3.6	581.306	2	31	4570	1	10080	191216 PK 1954 CL I.mzML	1	1	1279	1287			O15031|PLXB2_HUMAN	Plexin-B2 OS=Homo sapiens OX=9606 GN=PLXNB2 PE=1 SV=3	PEAKS DB			HLA-A*24:02	IYLEKLKTI
IYDLATQTL	30.58	1036.54	9	6.3	519.285	2	29.47	4510	1	9504	191216 PK 1954 CL I.mzML	1	1	324	332			tr|C9JG97|C9JG97_HUMAN	Angio-associated migratory cell protein OS=Homo sapiens OX=9606 GN=AAMP PE=1 SV=1	PEAKS DB					IYDLATQTL	30.58	1036.54	9	6.3	519.285	2	29.47	4510	1	9504	191216 PK 1954 CL I.mzML	1	1	324	332			tr|C9JG97|C9JG97_HUMAN	Angio-associated migratory cell protein OS=Homo sapiens OX=9606 GN=AAMP PE=1 SV=1	PEAKS DB			HLA-A*24:02	TYQDIQNTI
HPTVVISAY	35.51	985.523	9	0.4	493.772	2	20.94	72900	1	6536	191216 PK 1954 CL I.mzML	1	1	141	149			tr|Q5SZX9|Q5SZX9_HUMAN	T-complex protein 1 subunit gamma (Fragment) OS=Homo sapiens OX=9606 GN=CCT3 PE=1 SV=1	PEAKS DB					HPTVVISAY	35.51	985.523	9	0.4	493.772	2	20.94	72900	1	6536	191216 PK 1954 CL I.mzML	1	1	141	149			tr|Q5SZX9|Q5SZX9_HUMAN	T-complex protein 1 subunit gamma (Fragment) OS=Homo sapiens OX=9606 GN=CCT3 PE=1 SV=1	PEAKS DB			HLA-A*24:02	GYPLWKVTF
ASFYQRALL	40.39	1067.58	9	4.7	534.801	2	24.96	2040	1	8051	191216 PK 1954 CL I.mzML	1	1	52	60			tr|D6RAA6|D6RAA6_HUMAN	Transmembrane protein 33 (Fragment) OS=Homo sapiens OX=9606 GN=TMEM33 PE=1 SV=1	PEAKS DB					ASFYQRALL	40.39	1067.58	9	4.7	534.801	2	24.96	2040	1	8051	191216 PK 1954 CL I.mzML	1	1	52	60			tr|D6RAA6|D6RAA6_HUMAN	Transmembrane protein 33 (Fragment) OS=Homo sapiens OX=9606 GN=TMEM33 PE=1 SV=1	PEAKS DB			HLA-A*24:02	SYDPTIENTF
GEIASFDKA	37.64	936.455	9	0.7	469.238	2	17.8	171000	1	5196	191216 PK 1954 CL I.mzML	1	1	8	16			P63313|TYB10_HUMAN	Thymosin beta-10 OS=Homo sapiens OX=9606 GN=TMSB10 PE=1 SV=2	PEAKS DB					GEIASFDKA	37.64	936.455	9	0.7	469.238	2	17.8	171000	1	5196	191216 PK 1954 CL I.mzML	1	1	8	16			P63313|TYB10_HUMAN	Thymosin beta-10 OS=Homo sapiens OX=9606 GN=TMSB10 PE=1 SV=2	PEAKS DB			HLA-A*24:02	NYLDRFLSL
NEYTKFIPP	39.16	1107.56	9	0.4	554.79	2	23.53	108000	1	7487	191216 PK 1954 CL I.mzML	1	1	379	387			Q9P0J1|PDP1_HUMAN	[Pyruvate dehydrogenase [acetyl-transferring]]-phosphatase 1 mitochondrial OS=Homo sapiens OX=9606 GN=PDP1 PE=1 SV=3	PEAKS DB					NEYTKFIPP	39.16	1107.56	9	0.4	554.79	2	23.53	108000	1	7487	191216 PK 1954 CL I.mzML	1	1	379	387			Q9P0J1|PDP1_HUMAN	[Pyruvate dehydrogenase [acetyl-transferring]]-phosphatase 1 mitochondrial OS=Homo sapiens OX=9606 GN=PDP1 PE=1 SV=3	PEAKS DB			HLA-A*24:02	LYLPSFFTY
LPEELARMY	26.98	1120.56	9	9.2	561.294	2	25.59	4650	1	8202	191216 PK 1954 CL I.mzML	1	1	506	514			Q9P0J1|PDP1_HUMAN	[Pyruvate dehydrogenase [acetyl-transferring]]-phosphatase 1 mitochondrial OS=Homo sapiens OX=9606 GN=PDP1 PE=1 SV=3	PEAKS DB					LPEELARMY	26.98	1120.56	9	9.2	561.294	2	25.59	4650	1	8202	191216 PK 1954 CL I.mzML	1	1	506	514			Q9P0J1|PDP1_HUMAN	[Pyruvate dehydrogenase [acetyl-transferring]]-phosphatase 1 mitochondrial OS=Homo sapiens OX=9606 GN=PDP1 PE=1 SV=3	PEAKS DB			HLA-A*24:02	YPFKPPKITF
LYTEKFEEF	39.41	1204.57	9	3.8	603.295	2	25.32	6500	1	8121	191216 PK 1954 CL I.mzML	1	1	389	397			P40222|TXLNA_HUMAN	Alpha-taxilin OS=Homo sapiens OX=9606 GN=TXLNA PE=1 SV=3	PEAKS DB					LYTEKFEEF	39.41	1204.57	9	3.8	603.295	2	25.32	6500	1	8121	191216 PK 1954 CL I.mzML	1	1	389	397			P40222|TXLNA_HUMAN	Alpha-taxilin OS=Homo sapiens OX=9606 GN=TXLNA PE=1 SV=3	PEAKS DB			HLA-A*24:02	YPFKPPKVTF
AEKSRTYVA	26.21	1023.53	9	0.5	512.778	2	10.85	509	1	3200	191216 PK 1954 CL I.mzML	1	1	110	118			P40222|TXLNA_HUMAN	Alpha-taxilin OS=Homo sapiens OX=9606 GN=TXLNA PE=1 SV=3	PEAKS DB					AEKSRTYVA	26.21	1023.53	9	0.5	512.778	2	10.85	509	1	3200	191216 PK 1954 CL I.mzML	1	1	110	118			P40222|TXLNA_HUMAN	Alpha-taxilin OS=Homo sapiens OX=9606 GN=TXLNA PE=1 SV=3	PEAKS DB			HLA-A*24:02	SYDPDFNQL
AYLESFYKF	52.31	1166.56	9	3.1	584.294	2	29.74	27700	1	9639	191216 PK 1954 CL I.mzML	1	1	69	77			tr|J3QL14|J3QL14_HUMAN	V-type proton ATPase subunit d 1 (Fragment) OS=Homo sapiens OX=9606 GN=ATP6V0D1 PE=1 SV=1	PEAKS DB					AYLESFYKF	52.31	1166.56	9	3.1	584.294	2	29.74	27700	1	9639	191216 PK 1954 CL I.mzML	1	1	69	77			tr|J3QL14|J3QL14_HUMAN	V-type proton ATPase subunit d 1 (Fragment) OS=Homo sapiens OX=9606 GN=ATP6V0D1 PE=1 SV=1	PEAKS DB			HLA-A*24:02	IYIKHPHLF
ATYVFLHTV	52.07	1049.55	9	4	525.789	2	26.21	219000	1	8452	191216 PK 1954 CL I.mzML	1	1	59	67			Q53FV1|ORML2_HUMAN	ORM1-like protein 2 OS=Homo sapiens OX=9606 GN=ORMDL2 PE=1 SV=2	PEAKS DB					ATYVFLHTV	52.07	1049.55	9	4	525.789	2	26.21	219000	1	8452	191216 PK 1954 CL I.mzML	1	1	59	67			Q53FV1|ORML2_HUMAN	ORM1-like protein 2 OS=Homo sapiens OX=9606 GN=ORMDL2 PE=1 SV=2	PEAKS DB			HLA-A*24:02	SYQKVIELF
SEYQHQPQT	51.8	1116.48	9	1.9	559.253	2	11.51	4250	1	3300	191216 PK 1954 CL I.mzML	1	1	7	15			O94992|HEXI1_HUMAN	Protein HEXIM1 OS=Homo sapiens OX=9606 GN=HEXIM1 PE=1 SV=1	PEAKS DB					SEYQHQPQT	51.8	1116.48	9	1.9	559.253	2	11.51	4250	1	3300	191216 PK 1954 CL I.mzML	1	1	7	15			O94992|HEXI1_HUMAN	Protein HEXIM1 OS=Homo sapiens OX=9606 GN=HEXIM1 PE=1 SV=1	PEAKS DB			HLA-A*24:02	KYPENFFLL
ASMVYLIRV	51.45	1050.59	9	-1.9	526.304	2	29.03	5030	1	9384	191216 PK 1954 CL I.mzML	1	1	69	77			tr|K7ES27|K7ES27_HUMAN	Kunitz-type protease inhibitor 2 (Fragment) OS=Homo sapiens OX=9606 GN=SPINT2 PE=1 SV=1	PEAKS DB					ASMVYLIRV	51.45	1050.59	9	-1.9	526.304	2	29.03	5030	1	9384	191216 PK 1954 CL I.mzML	1	1	69	77			tr|K7ES27|K7ES27_HUMAN	Kunitz-type protease inhibitor 2 (Fragment) OS=Homo sapiens OX=9606 GN=SPINT2 PE=1 SV=1	PEAKS DB			HLA-A*24:02	YYPAGTQLF
IEHDVVMKA	50.75	1040.53	9	2.9	521.278	2	14.41	5790	1	4182	191216 PK 1954 CL I.mzML	1	1	18	26			tr|K7ESE5|K7ESE5_HUMAN	Leydig cell tumor 10 kDa protein homolog OS=Homo sapiens OX=9606 GN=C19orf53 PE=1 SV=1	PEAKS DB					IEHDVVMKA	50.75	1040.53	9	2.9	521.278	2	14.41	5790	1	4182	191216 PK 1954 CL I.mzML	1	1	18	26			tr|K7ESE5|K7ESE5_HUMAN	Leydig cell tumor 10 kDa protein homolog OS=Homo sapiens OX=9606 GN=C19orf53 PE=1 SV=1	PEAKS DB			HLA-A*24:02	AYSRVQYQF
KFIDTTSKF	50.54	1085.58	9	2.1	543.799	2	18.43	43800	1	5346	191216 PK 1954 CL I.mzML	1	1	314	322			tr|G5E9G0|G5E9G0_HUMAN	60S ribosomal protein L3 OS=Homo sapiens OX=9606 GN=RPL3 PE=1 SV=1	PEAKS DB					KFIDTTSKF	50.54	1085.58	9	2.1	543.799	2	18.43	43800	1	5346	191216 PK 1954 CL I.mzML	1	1	314	322			tr|G5E9G0|G5E9G0_HUMAN	60S ribosomal protein L3 OS=Homo sapiens OX=9606 GN=RPL3 PE=1 SV=1	PEAKS DB			HLA-A*24:02	SYNNFFRMF
VYDVVELKF	50.51	1110.6	9	-1.1	556.307	2	30.19	1710	1	9803	191216 PK 1954 CL I.mzML	1	1	107	115			tr|C9JM38|C9JM38_HUMAN	Cleavage and polyadenylation-specificity factor subunit 7 (Fragment) OS=Homo sapiens OX=9606 GN=CPSF7 PE=1 SV=2	PEAKS DB					VYDVVELKF	50.51	1110.6	9	-1.1	556.307	2	30.19	1710	1	9803	191216 PK 1954 CL I.mzML	1	1	107	115			tr|C9JM38|C9JM38_HUMAN	Cleavage and polyadenylation-specificity factor subunit 7 (Fragment) OS=Homo sapiens OX=9606 GN=CPSF7 PE=1 SV=2	PEAKS DB			HLA-A*24:02	VLPDMFFSF
KYQEVTNNL	50.38	1107.56	9	-0.8	554.788	2	16.73	11800	1	4705	191216 PK 1954 CL I.mzML	1	1	98	106			tr|E9PLA9|E9PLA9_HUMAN	Caprin-1 (Fragment) OS=Homo sapiens OX=9606 GN=CAPRIN1 PE=1 SV=1	PEAKS DB					KYQEVTNNL	50.38	1107.56	9	-0.8	554.788	2	16.73	11800	1	4705	191216 PK 1954 CL I.mzML	1	1	98	106			tr|E9PLA9|E9PLA9_HUMAN	Caprin-1 (Fragment) OS=Homo sapiens OX=9606 GN=CAPRIN1 PE=1 SV=1	PEAKS DB			HLA-A*24:02	IYIWDLNNF
IEVSLPEAA	36.77	927.491	9	0.5	464.755	2	27.73	17900	1	8969	191216 PK 1954 CL I.mzML	1	1	557	565			Q9Y4C2|TCAF1_HUMAN	TRPM8 channel-associated factor 1 OS=Homo sapiens OX=9606 GN=TCAF1 PE=1 SV=3	PEAKS DB					IEVSLPEAA	36.77	927.491	9	0.5	464.755	2	27.73	17900	1	8969	191216 PK 1954 CL I.mzML	1	1	557	565			Q9Y4C2|TCAF1_HUMAN	TRPM8 channel-associated factor 1 OS=Homo sapiens OX=9606 GN=TCAF1 PE=1 SV=3	PEAKS DB			HLA-A*24:02	NYSNIRFQF
NAWTALETY	26.88	1067.49	9	4.6	534.759	2	31.09	2280	1	10124	191216 PK 1954 CL I.mzML	1	1	825	833			Q9Y4C2|TCAF1_HUMAN	TRPM8 channel-associated factor 1 OS=Homo sapiens OX=9606 GN=TCAF1 PE=1 SV=3	PEAKS DB					NAWTALETY	26.88	1067.49	9	4.6	534.759	2	31.09	2280	1	10124	191216 PK 1954 CL I.mzML	1	1	825	833			Q9Y4C2|TCAF1_HUMAN	TRPM8 channel-associated factor 1 OS=Homo sapiens OX=9606 GN=TCAF1 PE=1 SV=3	PEAKS DB			HLA-A*24:02	SYSHIMALI
ASEFGNHYL	35.44	1036.46	9	6.2	519.244	2	20.66	0	1	6377	191216 PK 1954 CL I.mzML	0	0	350	358			Q15393|SF3B3_HUMAN	Splicing factor 3B subunit 3 OS=Homo sapiens OX=9606 GN=SF3B3 PE=1 SV=4	PEAKS DB					ASEFGNHYL	35.44	1036.46	9	6.2	519.244	2	20.66	0	1	6377	191216 PK 1954 CL I.mzML	0	0	350	358			Q15393|SF3B3_HUMAN	Splicing factor 3B subunit 3 OS=Homo sapiens OX=9606 GN=SF3B3 PE=1 SV=4	PEAKS DB			HLA-A*24:02	RYLEKPMEI
NYISGIQTI	29.39	1007.53	9	-2.4	504.773	2	28.49	7930	1	9245	191216 PK 1954 CL I.mzML	1	1	988	996			Q15393|SF3B3_HUMAN	Splicing factor 3B subunit 3 OS=Homo sapiens OX=9606 GN=SF3B3 PE=1 SV=4	PEAKS DB					NYISGIQTI	29.39	1007.53	9	-2.4	504.773	2	28.49	7930	1	9245	191216 PK 1954 CL I.mzML	1	1	988	996			Q15393|SF3B3_HUMAN	Splicing factor 3B subunit 3 OS=Homo sapiens OX=9606 GN=SF3B3 PE=1 SV=4	PEAKS DB			HLA-A*24:02	SYIPIFPQL
RSVPHLQKV	35.27	1062.63	9	0.5	532.325	2	12.76	4880	1	3614	191216 PK 1954 CL I.mzML	1	1	189	197			tr|H0YM50|H0YM50_HUMAN	Annexin (Fragment) OS=Homo sapiens OX=9606 GN=ANXA2 PE=1 SV=1	PEAKS DB					RSVPHLQKV	35.27	1062.63	9	0.5	532.325	2	12.76	4880	1	3614	191216 PK 1954 CL I.mzML	1	1	189	197			tr|H0YM50|H0YM50_HUMAN	Annexin (Fragment) OS=Homo sapiens OX=9606 GN=ANXA2 PE=1 SV=1	PEAKS DB			HLA-A*24:02	NYLSHHLTI
NAQRQDIAF	29.21	1061.53	9	6.8	531.776	2	18.29	1170	1	5325	191216 PK 1954 CL I.mzML	1	1	34	42			tr|H0YM50|H0YM50_HUMAN	Annexin (Fragment) OS=Homo sapiens OX=9606 GN=ANXA2 PE=1 SV=1	PEAKS DB					NAQRQDIAF	29.21	1061.53	9	6.8	531.776	2	18.29	1170	1	5325	191216 PK 1954 CL I.mzML	1	1	34	42			tr|H0YM50|H0YM50_HUMAN	Annexin (Fragment) OS=Homo sapiens OX=9606 GN=ANXA2 PE=1 SV=1	PEAKS DB			HLA-A*24:02	AYIERMNYI
TPALIALRY	30.78	1016.6	9	-0.1	509.311	2	27.11	4940	1	8833	191216 PK 1954 CL I.mzML	1	1	228	236			tr|S4R3Z2|S4R3Z2_HUMAN	Aldo-keto reductase family 1 member C3 OS=Homo sapiens OX=9606 GN=AKR1C3 PE=1 SV=1	PEAKS DB					TPALIALRY	30.78	1016.6	9	-0.1	509.311	2	27.11	4940	1	8833	191216 PK 1954 CL I.mzML	1	1	228	236			tr|S4R3Z2|S4R3Z2_HUMAN	Aldo-keto reductase family 1 member C3 OS=Homo sapiens OX=9606 GN=AKR1C3 PE=1 SV=1	PEAKS DB			HLA-A*24:02	PYNDYFEYF
IYGYVAEQF	49.78	1088.52	9	0.5	545.269	2	29.43	9290	1	9468	191216 PK 1954 CL I.mzML	1	1	15	23			tr|C9JBL1|C9JBL1_HUMAN	Signal peptidase complex subunit 1 OS=Homo sapiens OX=9606 GN=SPCS1 PE=1 SV=1	PEAKS DB					IYGYVAEQF	49.78	1088.52	9	0.5	545.269	2	29.43	9290	1	9468	191216 PK 1954 CL I.mzML	1	1	15	23			tr|C9JBL1|C9JBL1_HUMAN	Signal peptidase complex subunit 1 OS=Homo sapiens OX=9606 GN=SPCS1 PE=1 SV=1	PEAKS DB			HLA-A*24:02	SYIPLFPQL
GEMAGAFVA	36.32	851.385	9	-1.3	426.701	2	24.87	1380	1	7980	191216 PK 1954 CL I.mzML	1	1	67	75			O15431|COPT1_HUMAN	High affinity copper uptake protein 1 OS=Homo sapiens OX=9606 GN=SLC31A1 PE=1 SV=1	PEAKS DB					GEMAGAFVA	36.32	851.385	9	-1.3	426.701	2	24.87	1380	1	7980	191216 PK 1954 CL I.mzML	1	1	67	75			O15431|COPT1_HUMAN	High affinity copper uptake protein 1 OS=Homo sapiens OX=9606 GN=SLC31A1 PE=1 SV=1	PEAKS DB			HLA-A*24:02	KYQDILNEI
GEFQLIRQT	49.41	1090.58	9	-1.4	546.298	2	22.28	11000	1	6932	191216 PK 1954 CL I.mzML	1	1	123	131			tr|H7C0S2|H7C0S2_HUMAN	Protein OSCP1 (Fragment) OS=Homo sapiens OX=9606 GN=OSCP1 PE=1 SV=1	PEAKS DB					GEFQLIRQT	49.41	1090.58	9	-1.4	546.298	2	22.28	11000	1	6932	191216 PK 1954 CL I.mzML	1	1	123	131			tr|H7C0S2|H7C0S2_HUMAN	Protein OSCP1 (Fragment) OS=Homo sapiens OX=9606 GN=OSCP1 PE=1 SV=1	PEAKS DB			HLA-A*24:02	VYSLQQFGF
AENPKLISA	35.44	941.518	9	1	471.769	2	16.64	21500	1	4684	191216 PK 1954 CL I.mzML	1	1	531	539			tr|H7C109|H7C109_HUMAN	Putative ATP-dependent RNA helicase DHX57 (Fragment) OS=Homo sapiens OX=9606 GN=DHX57 PE=1 SV=1	PEAKS DB					AENPKLISA	35.44	941.518	9	1	471.769	2	16.64	21500	1	4684	191216 PK 1954 CL I.mzML	1	1	531	539			tr|H7C109|H7C109_HUMAN	Putative ATP-dependent RNA helicase DHX57 (Fragment) OS=Homo sapiens OX=9606 GN=DHX57 PE=1 SV=1	PEAKS DB			HLA-A*24:02	VFTYVGALF
GEYGGWYKA	49.26	1029.46	9	0.3	515.738	2	20.09	22800	1	6119	191216 PK 1954 CL I.mzML	1	1	27	35			tr|H0YJU9|H0YJU9_HUMAN	Kinesin light chain 1 (Fragment) OS=Homo sapiens OX=9606 GN=KLC1 PE=1 SV=1	PEAKS DB					GEYGGWYKA	49.26	1029.46	9	0.3	515.738	2	20.09	22800	1	6119	191216 PK 1954 CL I.mzML	1	1	27	35			tr|H0YJU9|H0YJU9_HUMAN	Kinesin light chain 1 (Fragment) OS=Homo sapiens OX=9606 GN=KLC1 PE=1 SV=1	PEAKS DB			HLA-A*24:02	KYFEKQFEL
KEFGDQAEA	33.88	993.44	9	-0.5	497.73	2	12.99	7300	1	3713	191216 PK 1954 CL I.mzML	1	1	899	907			Q9BPX3|CND3_HUMAN	Condensin complex subunit 3 OS=Homo sapiens OX=9606 GN=NCAPG PE=1 SV=1	PEAKS DB					KEFGDQAEA	33.88	993.44	9	-0.5	497.73	2	12.99	7300	1	3713	191216 PK 1954 CL I.mzML	1	1	899	907			Q9BPX3|CND3_HUMAN	Condensin complex subunit 3 OS=Homo sapiens OX=9606 GN=NCAPG PE=1 SV=1	PEAKS DB			HLA-A*24:02	RYLDWIKKI
FPEEDKKTY	49.08	1155.54	9	-1.3	578.782	2	13.91	2470	1	3964	191216 PK 1954 CL I.mzML	1	1	100	108			O95298|NDUC2_HUMAN	NADH dehydrogenase [ubiquinone] 1 subunit C2 OS=Homo sapiens OX=9606 GN=NDUFC2 PE=1 SV=1	PEAKS DB					FPEEDKKTY	49.08	1155.54	9	-1.3	578.782	2	13.91	2470	1	3964	191216 PK 1954 CL I.mzML	1	1	100	108			O95298|NDUC2_HUMAN	NADH dehydrogenase [ubiquinone] 1 subunit C2 OS=Homo sapiens OX=9606 GN=NDUFC2 PE=1 SV=1	PEAKS DB			HLA-A*24:02	NYAQVFNKL
VYVQHPITF	49.06	1102.58	9	-2	552.299	2	23.8	3610	1	7529	191216 PK 1954 CL I.mzML	1	1	79	87			tr|I3L329|I3L329_HUMAN	Lipopolysaccharide-induced tumor necrosis factor-alpha factor OS=Homo sapiens OX=9606 GN=LITAF PE=1 SV=1	PEAKS DB					VYVQHPITF	49.06	1102.58	9	-2	552.299	2	23.8	3610	1	7529	191216 PK 1954 CL I.mzML	1	1	79	87			tr|I3L329|I3L329_HUMAN	Lipopolysaccharide-induced tumor necrosis factor-alpha factor OS=Homo sapiens OX=9606 GN=LITAF PE=1 SV=1	PEAKS DB			HLA-A*24:02	RYQTQPVTL
LPVIIFTTF	48.66	1049.62	9	4.7	525.82	2	42.56	574	1	12934	191216 PK 1954 CL I.mzML	1	1	8	16			tr|F8WDM2|F8WDM2_HUMAN	V-type proton ATPase subunit e 2 OS=Homo sapiens OX=9606 GN=ATP6V0E2 PE=4 SV=1	PEAKS DB					LPVIIFTTF	48.66	1049.62	9	4.7	525.82	2	42.56	574	1	12934	191216 PK 1954 CL I.mzML	1	1	8	16			tr|F8WDM2|F8WDM2_HUMAN	V-type proton ATPase subunit e 2 OS=Homo sapiens OX=9606 GN=ATP6V0E2 PE=4 SV=1	PEAKS DB			HLA-A*24:02	AYVLNIVRF
SESPVITKA	34.57	930.502	9	-4.2	466.259	2	14.45	7970	1	4154	191216 PK 1954 CL I.mzML	1	1	1166	1174			tr|F5GXF5|F5GXF5_HUMAN	Nucleosome-remodeling factor subunit BPTF (Fragment) OS=Homo sapiens OX=9606 GN=BPTF PE=1 SV=2	PEAKS DB					SESPVITKA	34.57	930.502	9	-4.2	466.259	2	14.45	7970	1	4154	191216 PK 1954 CL I.mzML	1	1	1166	1174			tr|F5GXF5|F5GXF5_HUMAN	Nucleosome-remodeling factor subunit BPTF (Fragment) OS=Homo sapiens OX=9606 GN=BPTF PE=1 SV=2	PEAKS DB			HLA-A*24:02	TYPAELNNI
VYIKHPVSL	48.42	1054.62	9	1.5	528.319	2	17.98	41500	1	5270	191216 PK 1954 CL I.mzML	1	1	57	65			tr|K7ERW6|K7ERW6_HUMAN	26S proteasome non-ATPase regulatory subunit 8 (Fragment) OS=Homo sapiens OX=9606 GN=PSMD8 PE=1 SV=1	PEAKS DB					VYIKHPVSL	48.42	1054.62	9	1.5	528.319	2	17.98	41500	1	5270	191216 PK 1954 CL I.mzML	1	1	57	65			tr|K7ERW6|K7ERW6_HUMAN	26S proteasome non-ATPase regulatory subunit 8 (Fragment) OS=Homo sapiens OX=9606 GN=PSMD8 PE=1 SV=1	PEAKS DB			HLA-A*24:02	GYIERPQLI
FAFEHSEEY	48.36	1157.47	9	-0.2	579.743	2	21.83	9110	1	6738	191216 PK 1954 CL I.mzML	1	1	67	75			tr|H3BSS3|H3BSS3_HUMAN	Transcription factor 25 (Fragment) OS=Homo sapiens OX=9606 GN=TCF25 PE=1 SV=1	PEAKS DB					FAFEHSEEY	48.36	1157.47	9	-0.2	579.743	2	21.83	9110	1	6738	191216 PK 1954 CL I.mzML	1	1	67	75			tr|H3BSS3|H3BSS3_HUMAN	Transcription factor 25 (Fragment) OS=Homo sapiens OX=9606 GN=TCF25 PE=1 SV=1	PEAKS DB			HLA-A*24:02	QYNPKFQTL
KIYEGQVEV	48.36	1063.55	9	3.8	532.789	2	19.24	370000	1	5743	191216 PK 1954 CL I.mzML	1	1	67	75			tr|Q5T7N0|Q5T7N0_HUMAN	60S ribosomal protein L5 (Fragment) OS=Homo sapiens OX=9606 GN=RPL5 PE=1 SV=2	PEAKS DB					KIYEGQVEV	48.36	1063.55	9	3.8	532.789	2	19.24	370000	1	5743	191216 PK 1954 CL I.mzML	1	1	67	75			tr|Q5T7N0|Q5T7N0_HUMAN	60S ribosomal protein L5 (Fragment) OS=Homo sapiens OX=9606 GN=RPL5 PE=1 SV=2	PEAKS DB			HLA-A*24:02	AYLLNLNHL
KQATGIQQA	33.57	943.509	9	-3.3	472.762	2	11.34	167	1	3268	191216 PK 1954 CL I.mzML	1	1	1734	1742			tr|E7EPN9|E7EPN9_HUMAN	Protein PRRC2C OS=Homo sapiens OX=9606 GN=PRRC2C PE=1 SV=1	PEAKS DB					KQATGIQQA	33.57	943.509	9	-3.3	472.762	2	11.34	167	1	3268	191216 PK 1954 CL I.mzML	1	1	1734	1742			tr|E7EPN9|E7EPN9_HUMAN	Protein PRRC2C OS=Homo sapiens OX=9606 GN=PRRC2C PE=1 SV=1	PEAKS DB			HLA-A*24:02	AYALLLQHL
FYMDTSHLF	29.42	1159.5	9	-1.4	580.76	2	31.27	2430	1	10170	191216 PK 1954 CL I.mzML	1	1	2392	2400			tr|E7EPN9|E7EPN9_HUMAN	Protein PRRC2C OS=Homo sapiens OX=9606 GN=PRRC2C PE=1 SV=1	PEAKS DB					FYMDTSHLF	29.42	1159.5	9	-1.4	580.76	2	31.27	2430	1	10170	191216 PK 1954 CL I.mzML	1	1	2392	2400			tr|E7EPN9|E7EPN9_HUMAN	Protein PRRC2C OS=Homo sapiens OX=9606 GN=PRRC2C PE=1 SV=1	PEAKS DB			HLA-A*24:02	QYNPHVHQL
FPVIYDVKY	48.17	1142.6	9	0.1	572.311	2	28.63	1940	1	9286	191216 PK 1954 CL I.mzML	1	1	32	40			tr|H0YBT3|H0YBT3_HUMAN	CCR4-NOT transcription complex subunit 7 (Fragment) OS=Homo sapiens OX=9606 GN=CNOT7 PE=1 SV=1	PEAKS DB					FPVIYDVKY	48.17	1142.6	9	0.1	572.311	2	28.63	1940	1	9286	191216 PK 1954 CL I.mzML	1	1	32	40			tr|H0YBT3|H0YBT3_HUMAN	CCR4-NOT transcription complex subunit 7 (Fragment) OS=Homo sapiens OX=9606 GN=CNOT7 PE=1 SV=1	PEAKS DB			HLA-A*24:02	IWDETPLYF
VMAPRTLIL	32.35	1012.61	9	2.5	507.316	2	26.45	0	1	8510	191216 PK 1954 CL I.mzML	0	0	3	11			P30504|1C04_HUMAN	HLA class I histocompatibility antigen Cw-4 alpha chain OS=Homo sapiens OX=9606 GN=HLA-C PE=1 SV=1	PEAKS DB					VMAPRTLIL	32.35	1012.61	9	2.5	507.316	2	26.45	0	1	8510	191216 PK 1954 CL I.mzML	0	0	3	11			P30504|1C04_HUMAN	HLA class I histocompatibility antigen Cw-4 alpha chain OS=Homo sapiens OX=9606 GN=HLA-C PE=1 SV=1	PEAKS DB			HLA-A*24:02	LYDIILKNF
RYFSTSVSW	31.37	1131.53	9	2.7	566.779	2	25.14	4470	1	8116	191216 PK 1954 CL I.mzML	1	1	30	38			P30504|1C04_HUMAN	HLA class I histocompatibility antigen Cw-4 alpha chain OS=Homo sapiens OX=9606 GN=HLA-C PE=1 SV=1	PEAKS DB					RYFSTSVSW	31.37	1131.53	9	2.7	566.779	2	25.14	4470	1	8116	191216 PK 1954 CL I.mzML	1	1	30	38			P30504|1C04_HUMAN	HLA class I histocompatibility antigen Cw-4 alpha chain OS=Homo sapiens OX=9606 GN=HLA-C PE=1 SV=1	PEAKS DB			HLA-A*24:02	SYASLQQNKW
ASTVRILEV	47.59	986.576	9	0.8	494.298	2	23.57	63600	1	7463	191216 PK 1954 CL I.mzML	1	1	22	30			tr|H3BRM5|H3BRM5_HUMAN	Cytochrome c oxidase subunit 5A mitochondrial OS=Homo sapiens OX=9606 GN=COX5A PE=1 SV=1	PEAKS DB					ASTVRILEV	47.59	986.576	9	0.8	494.298	2	23.57	63600	1	7463	191216 PK 1954 CL I.mzML	1	1	22	30			tr|H3BRM5|H3BRM5_HUMAN	Cytochrome c oxidase subunit 5A mitochondrial OS=Homo sapiens OX=9606 GN=COX5A PE=1 SV=1	PEAKS DB			HLA-A*24:02	IYLTFPVAM
KEYDALKAA	47.49	1007.53	9	4.5	504.776	2	13.88	6620	1	3976	191216 PK 1954 CL I.mzML	1	1	201	209			Q96AG4|LRC59_HUMAN	Leucine-rich repeat-containing protein 59 OS=Homo sapiens OX=9606 GN=LRRC59 PE=1 SV=1	PEAKS DB					KEYDALKAA	47.49	1007.53	9	4.5	504.776	2	13.88	6620	1	3976	191216 PK 1954 CL I.mzML	1	1	201	209			Q96AG4|LRC59_HUMAN	Leucine-rich repeat-containing protein 59 OS=Homo sapiens OX=9606 GN=LRRC59 PE=1 SV=1	PEAKS DB			HLA-A*24:02	VYTVVDEMFL
MEHPYFYTV	47.47	1185.52	9	7	593.773	2	25.41	4300	1	8148	191216 PK 1954 CL I.mzML	1	1	319	327			P68400|CSK21_HUMAN	Casein kinase II subunit alpha OS=Homo sapiens OX=9606 GN=CSNK2A1 PE=1 SV=1	PEAKS DB					MEHPYFYTV	47.47	1185.52	9	7	593.773	2	25.41	4300	1	8148	191216 PK 1954 CL I.mzML	1	1	319	327			P68400|CSK21_HUMAN	Casein kinase II subunit alpha OS=Homo sapiens OX=9606 GN=CSNK2A1 PE=1 SV=1	PEAKS DB			HLA-B*35:01	FAFEHSEEY
AFDVAEREF	33.45	1082.5	9	-4	542.259	2	23.89	7580	1	7594	191216 PK 1954 CL I.mzML	1	1	580	588			tr|A0A2R8YFA9|A0A2R8YFA9_HUMAN	[F-actin]-monooxygenase MICAL2 OS=Homo sapiens OX=9606 GN=MICAL2 PE=1 SV=1	PEAKS DB					AFDVAEREF	33.45	1082.5	9	-4	542.259	2	23.89	7580	1	7594	191216 PK 1954 CL I.mzML	1	1	580	588			tr|A0A2R8YFA9|A0A2R8YFA9_HUMAN	[F-actin]-monooxygenase MICAL2 OS=Homo sapiens OX=9606 GN=MICAL2 PE=1 SV=1	PEAKS DB			HLA-B*35:01	MPTVSVLEY
SYIALPLTL	34.48	989.58	9	-8.5	495.795	2	39	756	1	12266	191216 PK 1954 CL I.mzML	1	1	993	1001			tr|A0A0G2JP90|A0A0G2JP90_HUMAN	Nodal modulator 1 OS=Homo sapiens OX=9606 GN=NOMO1 PE=1 SV=1	PEAKS DB					SYIALPLTL	34.48	989.58	9	-8.5	495.795	2	39	756	1	12266	191216 PK 1954 CL I.mzML	1	1	993	1001			tr|A0A0G2JP90|A0A0G2JP90_HUMAN	Nodal modulator 1 OS=Homo sapiens OX=9606 GN=NOMO1 PE=1 SV=1	PEAKS DB			HLA-B*35:01	FPSIYDVKY
ASSEHAQMV	47.25	958.418	9	-4	480.217	2	12.55	0	1	3591	191216 PK 1954 CL I.mzML	0	0	60	68			Q9BYK8|HELZ2_HUMAN	Helicase with zinc finger domain 2 OS=Homo sapiens OX=9606 GN=HELZ2 PE=1 SV=6	PEAKS DB					ASSEHAQMV	47.25	958.418	9	-4	480.217	2	12.55	0	1	3591	191216 PK 1954 CL I.mzML	0	0	60	68			Q9BYK8|HELZ2_HUMAN	Helicase with zinc finger domain 2 OS=Homo sapiens OX=9606 GN=HELZ2 PE=1 SV=6	PEAKS DB			HLA-B*35:01	HPMSEYPTY
GELPRQPTT	34.74	997.519	9	-1.3	499.769	2	14.68	3380	1	4242	191216 PK 1954 CL I.mzML	1	1	539	547			Q9UQL6|HDAC5_HUMAN	Histone deacetylase 5 OS=Homo sapiens OX=9606 GN=HDAC5 PE=1 SV=2	PEAKS DB					GELPRQPTT	34.74	997.519	9	-1.3	499.769	2	14.68	3380	1	4242	191216 PK 1954 CL I.mzML	1	1	539	547			Q9UQL6|HDAC5_HUMAN	Histone deacetylase 5 OS=Homo sapiens OX=9606 GN=HDAC5 PE=1 SV=2	PEAKS DB			HLA-B*35:01	MPADTNKAF
KEWPQTHQA	47.1	1123.54	9	1.8	562.782	2	11.92	2040	1	3409	191216 PK 1954 CL I.mzML	1	1	46	54			tr|A0A0G2JLG5|A0A0G2JLG5_HUMAN	Acylglycerol kinase mitochondrial (Fragment) OS=Homo sapiens OX=9606 GN=AGK PE=1 SV=1	PEAKS DB					KEWPQTHQA	47.1	1123.54	9	1.8	562.782	2	11.92	2040	1	3409	191216 PK 1954 CL I.mzML	1	1	46	54			tr|A0A0G2JLG5|A0A0G2JLG5_HUMAN	Acylglycerol kinase mitochondrial (Fragment) OS=Homo sapiens OX=9606 GN=AGK PE=1 SV=1	PEAKS DB			HLA-B*35:01	MAWLVDHVY
HESDVKIVA	46.97	996.524	9	2	499.273	2	13.97	9470	1	4001	191216 PK 1954 CL I.mzML	1	1	125	133			tr|H0Y7R3|H0Y7R3_HUMAN	Serine/threonine-protein kinase WNK2 (Fragment) OS=Homo sapiens OX=9606 GN=WNK2 PE=1 SV=1	PEAKS DB					HESDVKIVA	46.97	996.524	9	2	499.273	2	13.97	9470	1	4001	191216 PK 1954 CL I.mzML	1	1	125	133			tr|H0Y7R3|H0Y7R3_HUMAN	Serine/threonine-protein kinase WNK2 (Fragment) OS=Homo sapiens OX=9606 GN=WNK2 PE=1 SV=1	PEAKS DB			HLA-B*35:01	LPYNHQHEY
ASIGNAQKL	46.41	900.503	9	0.6	451.261	2	14.95	9500	1	4331	191216 PK 1954 CL I.mzML	1	1	249	257			O00151|PDLI1_HUMAN	PDZ and LIM domain protein 1 OS=Homo sapiens OX=9606 GN=PDLIM1 PE=1 SV=4	PEAKS DB					ASIGNAQKL	46.41	900.503	9	0.6	451.261	2	14.95	9500	1	4331	191216 PK 1954 CL I.mzML	1	1	249	257			O00151|PDLI1_HUMAN	PDZ and LIM domain protein 1 OS=Homo sapiens OX=9606 GN=PDLIM1 PE=1 SV=4	PEAKS DB			HLA-B*35:01	LPMGVVVDY
KEYSGFAGV	46.28	956.46	9	9.9	479.245	2	19.59	1510	1	5899	191216 PK 1954 CL I.mzML	1	1	784	792			tr|E9PK91|E9PK91_HUMAN	Bcl-2-associated transcription factor 1 OS=Homo sapiens OX=9606 GN=BCLAF1 PE=1 SV=1	PEAKS DB					KEYSGFAGV	46.28	956.46	9	9.9	479.245	2	19.59	1510	1	5899	191216 PK 1954 CL I.mzML	1	1	784	792			tr|E9PK91|E9PK91_HUMAN	Bcl-2-associated transcription factor 1 OS=Homo sapiens OX=9606 GN=BCLAF1 PE=1 SV=1	PEAKS DB			HLA-B*35:01	FPVIYDVKY
ASVDKVLEL	46.08	972.549	9	1.9	487.285	2	25.01	508000	1	8092	191216 PK 1954 CL I.mzML	1	1	200	208			tr|A0A087WUK2|A0A087WUK2_HUMAN	Heterogeneous nuclear ribonucleoprotein D-like OS=Homo sapiens OX=9606 GN=HNRNPDL PE=1 SV=1	PEAKS DB					ASVDKVLEL	46.08	972.549	9	1.9	487.285	2	25.01	508000	1	8092	191216 PK 1954 CL I.mzML	1	1	200	208			tr|A0A087WUK2|A0A087WUK2_HUMAN	Heterogeneous nuclear ribonucleoprotein D-like OS=Homo sapiens OX=9606 GN=HNRNPDL PE=1 SV=1	PEAKS DB			HLA-B*35:01	LPDEIYHVY
SEFGKIYGP	45.96	996.492	9	1.6	499.256	2	21.65	62600	1	6766	191216 PK 1954 CL I.mzML	1	1	266	274			tr|V9GZ57|V9GZ57_HUMAN	Integrin beta (Fragment) OS=Homo sapiens OX=9606 GN=ITGB5 PE=1 SV=8	PEAKS DB					SEFGKIYGP	45.96	996.492	9	1.6	499.256	2	21.65	62600	1	6766	191216 PK 1954 CL I.mzML	1	1	266	274			tr|V9GZ57|V9GZ57_HUMAN	Integrin beta (Fragment) OS=Homo sapiens OX=9606 GN=ITGB5 PE=1 SV=8	PEAKS DB			HLA-B*35:01	LPAKILVEF
KELEKTYSA	45.79	1067.55	9	1.2	534.785	2	11.78	79600	1	3367	191216 PK 1954 CL I.mzML	1	1	261	269			P02545|LMNA_HUMAN	Prelamin-A/C OS=Homo sapiens OX=9606 GN=LMNA PE=1 SV=1	PEAKS DB					KELEKTYSA	45.79	1067.55	9	1.2	534.785	2	11.78	79600	1	3367	191216 PK 1954 CL I.mzML	1	1	261	269			P02545|LMNA_HUMAN	Prelamin-A/C OS=Homo sapiens OX=9606 GN=LMNA PE=1 SV=1	PEAKS DB			HLA-B*35:01	HPTVVISAY
NTDEPPMVF	45.72	1048.45	9	4.5	525.239	2	29.83	14100	1	9733	191216 PK 1954 CL I.mzML	1	1	21	29			tr|A6NJA2|A6NJA2_HUMAN	Ubiquitin carboxyl-terminal hydrolase OS=Homo sapiens OX=9606 GN=USP14 PE=1 SV=2	PEAKS DB					NTDEPPMVF	45.72	1048.45	9	4.5	525.239	2	29.83	14100	1	9733	191216 PK 1954 CL I.mzML	1	1	21	29			tr|A6NJA2|A6NJA2_HUMAN	Ubiquitin carboxyl-terminal hydrolase OS=Homo sapiens OX=9606 GN=USP14 PE=1 SV=2	PEAKS DB			HLA-B*35:01	MPAVKAIIY
AINPKLLQL	27.86	1008.63	9	4.1	505.328	2	27.02	133000	1	8823	191216 PK 1954 CL I.mzML	1	1	466	474			tr|J3KTA4|J3KTA4_HUMAN	Probable ATP-dependent RNA helicase DDX5 OS=Homo sapiens OX=9606 GN=DDX5 PE=1 SV=1	PEAKS DB					AINPKLLQL	27.86	1008.63	9	4.1	505.328	2	27.02	133000	1	8823	191216 PK 1954 CL I.mzML	1	1	466	474			tr|J3KTA4|J3KTA4_HUMAN	Probable ATP-dependent RNA helicase DDX5 OS=Homo sapiens OX=9606 GN=DDX5 PE=1 SV=1	PEAKS DB			HLA-B*35:01	FPVFSDRVVY
VYISEHEHF	45.34	1159.53	9	4.5	580.778	2	17.58	26200	1	5155	191216 PK 1954 CL I.mzML	1	1	5	13			tr|K7EKQ7|K7EKQ7_HUMAN	Cleft lip and palate transmembrane protein 1 (Fragment) OS=Homo sapiens OX=9606 GN=CLPTM1 PE=1 SV=1	PEAKS DB					VYISEHEHF	45.34	1159.53	9	4.5	580.778	2	17.58	26200	1	5155	191216 PK 1954 CL I.mzML	1	1	5	13			tr|K7EKQ7|K7EKQ7_HUMAN	Cleft lip and palate transmembrane protein 1 (Fragment) OS=Homo sapiens OX=9606 GN=CLPTM1 PE=1 SV=1	PEAKS DB			HLA-B*35:01	FPVGDVNNF
GEFSITYKP	45.3	1040.52	9	1.8	521.27	2	23.08	252000	1	7279	191216 PK 1954 CL I.mzML	1	1	84	92			tr|K7EM56|K7EM56_HUMAN	40S ribosomal protein S15 OS=Homo sapiens OX=9606 GN=RPS15 PE=1 SV=2	PEAKS DB					GEFSITYKP	45.3	1040.52	9	1.8	521.27	2	23.08	252000	1	7279	191216 PK 1954 CL I.mzML	1	1	84	92			tr|K7EM56|K7EM56_HUMAN	40S ribosomal protein S15 OS=Homo sapiens OX=9606 GN=RPS15 PE=1 SV=2	PEAKS DB			HLA-B*35:01	MPVDPNEPTY
KYSLIKGNF	45.27	1068.6	9	2.3	535.309	2	19.28	126000	1	5821	191216 PK 1954 CL I.mzML	1	1	18	26			P05109|S10A8_HUMAN	Protein S100-A8 OS=Homo sapiens OX=9606 GN=S100A8 PE=1 SV=1	PEAKS DB					KYSLIKGNF	45.27	1068.6	9	2.3	535.309	2	19.28	126000	1	5821	191216 PK 1954 CL I.mzML	1	1	18	26			P05109|S10A8_HUMAN	Protein S100-A8 OS=Homo sapiens OX=9606 GN=S100A8 PE=1 SV=1	PEAKS DB			HLA-B*35:01	FPNAIEHTL
GAAATHLEV	30.14	867.445	9	-5.5	434.73	2	16.64	11700	1	4695	191216 PK 1954 CL I.mzML	1	1	5	13			Q96S52|PIGS_HUMAN	GPI transamidase component PIG-S OS=Homo sapiens OX=9606 GN=PIGS PE=1 SV=3	PEAKS DB					GAAATHLEV	30.14	867.445	9	-5.5	434.73	2	16.64	11700	1	4695	191216 PK 1954 CL I.mzML	1	1	5	13			Q96S52|PIGS_HUMAN	GPI transamidase component PIG-S OS=Homo sapiens OX=9606 GN=PIGS PE=1 SV=3	PEAKS DB			HLA-B*35:01	FPLDLDVKM
FSNVMIHVV	45.06	1044.54	9	2.6	523.283	2	26.17	23900	1	8373	191216 PK 1954 CL I.mzML	1	1	153	161			Q9H8P0|PORED_HUMAN	Polyprenol reductase OS=Homo sapiens OX=9606 GN=SRD5A3 PE=1 SV=1	PEAKS DB					FSNVMIHVV	45.06	1044.54	9	2.6	523.283	2	26.17	23900	1	8373	191216 PK 1954 CL I.mzML	1	1	153	161			Q9H8P0|PORED_HUMAN	Polyprenol reductase OS=Homo sapiens OX=9606 GN=SRD5A3 PE=1 SV=1	PEAKS DB			HLA-B*35:01	YPLEVTKLIY
TPAGVVNKY	44.98	947.508	9	-6.1	474.761	2	15.17	2350	1	4384	191216 PK 1954 CL I.mzML	1	1	135	143			tr|E9PJ54|E9PJ54_HUMAN	7-dehydrocholesterol reductase (Fragment) OS=Homo sapiens OX=9606 GN=DHCR7 PE=1 SV=1	PEAKS DB					TPAGVVNKY	44.98	947.508	9	-6.1	474.761	2	15.17	2350	1	4384	191216 PK 1954 CL I.mzML	1	1	135	143			tr|E9PJ54|E9PJ54_HUMAN	7-dehydrocholesterol reductase (Fragment) OS=Homo sapiens OX=9606 GN=DHCR7 PE=1 SV=1	PEAKS DB			HLA-B*35:01	YPDRIMNTF
GEYGKFFVT	44.88	1046.51	9	-2.2	524.262	2	24.42	9010	1	7777	191216 PK 1954 CL I.mzML	1	1	206	214			Q68EM7|RHG17_HUMAN	Rho GTPase-activating protein 17 OS=Homo sapiens OX=9606 GN=ARHGAP17 PE=1 SV=1	PEAKS DB					GEYGKFFVT	44.88	1046.51	9	-2.2	524.262	2	24.42	9010	1	7777	191216 PK 1954 CL I.mzML	1	1	206	214			Q68EM7|RHG17_HUMAN	Rho GTPase-activating protein 17 OS=Homo sapiens OX=9606 GN=ARHGAP17 PE=1 SV=1	PEAKS DB			HLA-B*35:01	EAASVPVVY
IPVLIFQAY	30.68	1062.61	9	0.1	532.316	2	38.68	3280	1	12163	191216 PK 1954 CL I.mzML	1	1	103	111			tr|E9PS44|E9PS44_HUMAN	Interferon-induced transmembrane protein 3 OS=Homo sapiens OX=9606 GN=IFITM3 PE=1 SV=1	PEAKS DB					IPVLIFQAY	30.68	1062.61	9	0.1	532.316	2	38.68	3280	1	12163	191216 PK 1954 CL I.mzML	1	1	103	111			tr|E9PS44|E9PS44_HUMAN	Interferon-induced transmembrane protein 3 OS=Homo sapiens OX=9606 GN=IFITM3 PE=1 SV=1	PEAKS DB			HLA-B*35:01	HAANQSYQY
ASTAKCLNI	27.87	919.48	9	-1.1	460.749	2	18.26	27400	1	5398	191216 PK 1954 CL I.mzML	1	1	79	87			tr|E9PS44|E9PS44_HUMAN	Interferon-induced transmembrane protein 3 OS=Homo sapiens OX=9606 GN=IFITM3 PE=1 SV=1	PEAKS DB					ASTAKCLNI	27.87	919.48	9	-1.1	460.749	2	18.26	27400	1	5398	191216 PK 1954 CL I.mzML	1	1	79	87			tr|E9PS44|E9PS44_HUMAN	Interferon-induced transmembrane protein 3 OS=Homo sapiens OX=9606 GN=IFITM3 PE=1 SV=1	PEAKS DB			HLA-B*35:01	LPESTHVEF
RELEVQHPA	31.69	1077.56	9	1.5	539.789	2	12.9	8890	1	3672	191216 PK 1954 CL I.mzML	1	1	74	82			P50990|TCPQ_HUMAN	T-complex protein 1 subunit theta OS=Homo sapiens OX=9606 GN=CCT8 PE=1 SV=4	PEAKS DB					RELEVQHPA	31.69	1077.56	9	1.5	539.789	2	12.9	8890	1	3672	191216 PK 1954 CL I.mzML	1	1	74	82			P50990|TCPQ_HUMAN	T-complex protein 1 subunit theta OS=Homo sapiens OX=9606 GN=CCT8 PE=1 SV=4	PEAKS DB			HLA-B*35:01	FPVAGQKLIY
SVSEVIEGY	25.45	981.466	9	11	491.748	2	25.79	1160	1	8267	191216 PK 1954 CL I.mzML	1	1	124	132			P50990|TCPQ_HUMAN	T-complex protein 1 subunit theta OS=Homo sapiens OX=9606 GN=CCT8 PE=1 SV=4	PEAKS DB					SVSEVIEGY	25.45	981.466	9	11	491.748	2	25.79	1160	1	8267	191216 PK 1954 CL I.mzML	1	1	124	132			P50990|TCPQ_HUMAN	T-complex protein 1 subunit theta OS=Homo sapiens OX=9606 GN=CCT8 PE=1 SV=4	PEAKS DB			HLA-B*35:01	VPASLPVEF
KYMDVQFDF	44.39	1191.53	9	2.1	596.775	2	29.61	14800	1	9579	191216 PK 1954 CL I.mzML	1	1	176	184			tr|F5H6E2|F5H6E2_HUMAN	Unconventional myosin-Ic OS=Homo sapiens OX=9606 GN=MYO1C PE=1 SV=1	PEAKS DB					KYMDVQFDF	44.39	1191.53	9	2.1	596.775	2	29.61	14800	1	9579	191216 PK 1954 CL I.mzML	1	1	176	184			tr|F5H6E2|F5H6E2_HUMAN	Unconventional myosin-Ic OS=Homo sapiens OX=9606 GN=MYO1C PE=1 SV=1	PEAKS DB			HLA-B*35:01	HPIQTQAQY
AEYNGRLAA	44.33	963.477	9	-2.8	482.747	2	15.04	9800	1	4355	191216 PK 1954 CL I.mzML	1	1	20	28			tr|A0A087X2D2|A0A087X2D2_HUMAN	Regulation of nuclear pre-mRNA domain-containing protein 1B (Fragment) OS=Homo sapiens OX=9606 GN=RPRD1B PE=1 SV=1	PEAKS DB					AEYNGRLAA	44.33	963.477	9	-2.8	482.747	2	15.04	9800	1	4355	191216 PK 1954 CL I.mzML	1	1	20	28			tr|A0A087X2D2|A0A087X2D2_HUMAN	Regulation of nuclear pre-mRNA domain-containing protein 1B (Fragment) OS=Homo sapiens OX=9606 GN=RPRD1B PE=1 SV=1	PEAKS DB			HLA-B*35:01	MPVPGHDVEAY
YYEKLHTYF	44.05	1262.6	9	-4.9	632.306	2	21.49	1190	1	6641	191216 PK 1954 CL I.mzML	1	1	332	340			P16144|ITB4_HUMAN	Integrin beta-4 OS=Homo sapiens OX=9606 GN=ITGB4 PE=1 SV=5	PEAKS DB					YYEKLHTYF	44.05	1262.6	9	-4.9	632.306	2	21.49	1190	1	6641	191216 PK 1954 CL I.mzML	1	1	332	340			P16144|ITB4_HUMAN	Integrin beta-4 OS=Homo sapiens OX=9606 GN=ITGB4 PE=1 SV=5	PEAKS DB			HLA-B*35:01	EAFLNNQEY
RTFSLFQQL	43.62	1138.61	9	4.2	570.319	2	30.06	61500	1	9742	191216 PK 1954 CL I.mzML	1	1	306	314			tr|J3KPM9|J3KPM9_HUMAN	Signal transducer and activator of transcription OS=Homo sapiens OX=9606 GN=STAT1 PE=1 SV=1	PEAKS DB					RTFSLFQQL	43.62	1138.61	9	4.2	570.319	2	30.06	61500	1	9742	191216 PK 1954 CL I.mzML	1	1	306	314			tr|J3KPM9|J3KPM9_HUMAN	Signal transducer and activator of transcription OS=Homo sapiens OX=9606 GN=STAT1 PE=1 SV=1	PEAKS DB			HLA-B*35:01	SPVDSVLFY
VSLHHHMQV	43.57	1086.54	9	7.7	544.284	2	12.85	206	1	3673	191216 PK 1954 CL I.mzML	1	1	421	429			P08236|BGLR_HUMAN	Beta-glucuronidase OS=Homo sapiens OX=9606 GN=GUSB PE=1 SV=2	PEAKS DB					VSLHHHMQV	43.57	1086.54	9	7.7	544.284	2	12.85	206	1	3673	191216 PK 1954 CL I.mzML	1	1	421	429			P08236|BGLR_HUMAN	Beta-glucuronidase OS=Homo sapiens OX=9606 GN=GUSB PE=1 SV=2	PEAKS DB			HLA-B*35:01	MPNPEGRYTF
KSFEGLFYF	29.5	1136.55	9	12.9	569.295	2	33.74	2840	1	10929	191216 PK 1954 CL I.mzML	1	1	706	714			Q00610|CLH1_HUMAN	Clathrin heavy chain 1 OS=Homo sapiens OX=9606 GN=CLTC PE=1 SV=5	PEAKS DB					KSFEGLFYF	29.5	1136.55	9	12.9	569.295	2	33.74	2840	1	10929	191216 PK 1954 CL I.mzML	1	1	706	714			Q00610|CLH1_HUMAN	Clathrin heavy chain 1 OS=Homo sapiens OX=9606 GN=CLTC PE=1 SV=5	PEAKS DB			HLA-B*35:01	NPVQALSEF
VPNKVIQCF	27.82	1046.56	9	5	524.292	2	23.71	3240	1	7528	191216 PK 1954 CL I.mzML	1	1	484	492			Q00610|CLH1_HUMAN	Clathrin heavy chain 1 OS=Homo sapiens OX=9606 GN=CLTC PE=1 SV=5	PEAKS DB					VPNKVIQCF	27.82	1046.56	9	5	524.292	2	23.71	3240	1	7528	191216 PK 1954 CL I.mzML	1	1	484	492			Q00610|CLH1_HUMAN	Clathrin heavy chain 1 OS=Homo sapiens OX=9606 GN=CLTC PE=1 SV=5	PEAKS DB			HLA-B*35:01	IPVLIFQAY
ASTARHLYL	42.88	1030.56	9	6.3	516.291	2	15.44	16500	1	4439	191216 PK 1954 CL I.mzML	1	1	58	66			tr|M0QXK4|M0QXK4_HUMAN	40S ribosomal protein S19 (Fragment) OS=Homo sapiens OX=9606 GN=RPS19 PE=1 SV=1	PEAKS DB					ASTARHLYL	42.88	1030.56	9	6.3	516.291	2	15.44	16500	1	4439	191216 PK 1954 CL I.mzML	1	1	58	66			tr|M0QXK4|M0QXK4_HUMAN	40S ribosomal protein S19 (Fragment) OS=Homo sapiens OX=9606 GN=RPS19 PE=1 SV=1	PEAKS DB			HLA-B*35:01	SPVESVLFY
YETLTITQA	42.73	1038.52	9	3.9	520.274	2	25.36	6160	1	8133	191216 PK 1954 CL I.mzML	1	1	90	98			tr|J3KTN0|J3KTN0_HUMAN	Eukaryotic initiation factor 4A-I (Fragment) OS=Homo sapiens OX=9606 GN=EIF4A1 PE=1 SV=1	PEAKS DB					YETLTITQA	42.73	1038.52	9	3.9	520.274	2	25.36	6160	1	8133	191216 PK 1954 CL I.mzML	1	1	90	98			tr|J3KTN0|J3KTN0_HUMAN	Eukaryotic initiation factor 4A-I (Fragment) OS=Homo sapiens OX=9606 GN=EIF4A1 PE=1 SV=1	PEAKS DB			HLA-B*35:01	VAAPEHISY
KINEAIVAV	29.69	955.57	9	-2.1	478.794	2	21.38	140000	1	6594	191216 PK 1954 CL I.mzML	1	1	218	226			Q9Y224|RTRAF_HUMAN	RNA transcription translation and transport factor protein OS=Homo sapiens OX=9606 GN=RTRAF PE=1 SV=1	PEAKS DB					KINEAIVAV	29.69	955.57	9	-2.1	478.794	2	21.38	140000	1	6594	191216 PK 1954 CL I.mzML	1	1	218	226			Q9Y224|RTRAF_HUMAN	RNA transcription translation and transport factor protein OS=Homo sapiens OX=9606 GN=RTRAF PE=1 SV=1	PEAKS DB			HLA-B*35:01	NPWDNKAVY
KIMDYSLLL	42.33	1094.6	9	3.1	548.314	2	31.85	10900	1	10410	191216 PK 1954 CL I.mzML	1	1	313	321			O60331|PI51C_HUMAN	Phosphatidylinositol 4-phosphate 5-kinase type-1 gamma OS=Homo sapiens OX=9606 GN=PIP5K1C PE=1 SV=2	PEAKS DB					KIMDYSLLL	42.33	1094.6	9	3.1	548.314	2	31.85	10900	1	10410	191216 PK 1954 CL I.mzML	1	1	313	321			O60331|PI51C_HUMAN	Phosphatidylinositol 4-phosphate 5-kinase type-1 gamma OS=Homo sapiens OX=9606 GN=PIP5K1C PE=1 SV=2	PEAKS DB			HLA-B*35:01	LPWVGKELY
KYTPPPHHI	42.11	1088.58	9	-0.3	545.298	2	11.77	0	1	3374	191216 PK 1954 CL I.mzML	0	0	91	99			O43920|NDUS5_HUMAN	NADH dehydrogenase [ubiquinone] iron-sulfur protein 5 OS=Homo sapiens OX=9606 GN=NDUFS5 PE=1 SV=3	PEAKS DB					KYTPPPHHI	42.11	1088.58	9	-0.3	545.298	2	11.77	0	1	3374	191216 PK 1954 CL I.mzML	0	0	91	99			O43920|NDUS5_HUMAN	NADH dehydrogenase [ubiquinone] iron-sulfur protein 5 OS=Homo sapiens OX=9606 GN=NDUFS5 PE=1 SV=3	PEAKS DB			HLA-B*35:01	FPHQPSALGY
NYSPYVNYF	41.6	1165.51	9	3.3	583.766	2	31.04	2010	1	10099	191216 PK 1954 CL I.mzML	1	1	693	701			Q7Z388|D19L4_HUMAN	Probable C-mannosyltransferase DPY19L4 OS=Homo sapiens OX=9606 GN=DPY19L4 PE=1 SV=1	PEAKS DB					NYSPYVNYF	41.6	1165.51	9	3.3	583.766	2	31.04	2010	1	10099	191216 PK 1954 CL I.mzML	1	1	693	701			Q7Z388|D19L4_HUMAN	Probable C-mannosyltransferase DPY19L4 OS=Homo sapiens OX=9606 GN=DPY19L4 PE=1 SV=1	PEAKS DB			HLA-B*35:01	IPNEIIHAL
YEKDDKLTP	41.42	1107.54	9	1.4	554.783	2	13.34	9810	1	3859	191216 PK 1954 CL I.mzML	1	1	228	236			tr|E7EQR4|E7EQR4_HUMAN	Ezrin OS=Homo sapiens OX=9606 GN=EZR PE=1 SV=3	PEAKS DB					YEKDDKLTP	41.42	1107.54	9	1.4	554.783	2	13.34	9810	1	3859	191216 PK 1954 CL I.mzML	1	1	228	236			tr|E7EQR4|E7EQR4_HUMAN	Ezrin OS=Homo sapiens OX=9606 GN=EZR PE=1 SV=3	PEAKS DB			HLA-B*35:01	TAAAVGAVF
REVQGFESA	41.31	1021.48	9	4.2	511.753	2	15.17	747	1	4375	191216 PK 1954 CL I.mzML	1	1	147	155			P06396|GELS_HUMAN	Gelsolin OS=Homo sapiens OX=9606 GN=GSN PE=1 SV=1	PEAKS DB					REVQGFESA	41.31	1021.48	9	4.2	511.753	2	15.17	747	1	4375	191216 PK 1954 CL I.mzML	1	1	147	155			P06396|GELS_HUMAN	Gelsolin OS=Homo sapiens OX=9606 GN=GSN PE=1 SV=1	PEAKS DB			HLA-B*35:01	HPIEGSTTVF
DPFIDLNYM	41.3	1126.5	9	0.1	564.26	2	38.95	7770	1	12305	191216 PK 1954 CL I.mzML	1	1	35	43			P04406|G3P_HUMAN	Glyceraldehyde-3-phosphate dehydrogenase OS=Homo sapiens OX=9606 GN=GAPDH PE=1 SV=3	PEAKS DB					DPFIDLNYM	41.3	1126.5	9	0.1	564.26	2	38.95	7770	1	12305	191216 PK 1954 CL I.mzML	1	1	35	43			P04406|G3P_HUMAN	Glyceraldehyde-3-phosphate dehydrogenase OS=Homo sapiens OX=9606 GN=GAPDH PE=1 SV=3	PEAKS DB			HLA-B*35:01	YPVEIHEY
MAWLVDHVY	41.29	1132.54	9	0.6	567.279	2	29.52	13900	1	9553	191216 PK 1954 CL I.mzML	1	1	448	456			P30153|2AAA_HUMAN	Serine/threonine-protein phosphatase 2A 65 kDa regulatory subunit A alpha isoform OS=Homo sapiens OX=9606 GN=PPP2R1A PE=1 SV=4	PEAKS DB					MAWLVDHVY	41.29	1132.54	9	0.6	567.279	2	29.52	13900	1	9553	191216 PK 1954 CL I.mzML	1	1	448	456			P30153|2AAA_HUMAN	Serine/threonine-protein phosphatase 2A 65 kDa regulatory subunit A alpha isoform OS=Homo sapiens OX=9606 GN=PPP2R1A PE=1 SV=4	PEAKS DB			HLA-B*35:01	KPIESFNEY
YGNPNTLRL	41.11	1046.55	9	-1.3	524.285	2	20.8	1420	1	6456	191216 PK 1954 CL I.mzML	1	1	219	227			Q15814|TBCC_HUMAN	Tubulin-specific chaperone C OS=Homo sapiens OX=9606 GN=TBCC PE=1 SV=2	PEAKS DB					YGNPNTLRL	41.11	1046.55	9	-1.3	524.285	2	20.8	1420	1	6456	191216 PK 1954 CL I.mzML	1	1	219	227			Q15814|TBCC_HUMAN	Tubulin-specific chaperone C OS=Homo sapiens OX=9606 GN=TBCC PE=1 SV=2	PEAKS DB			HLA-B*35:01	HPNYPYSDEY
EATKAVTEM	27.06	978.469	9	-4	490.242	2	14.46	996	1	4177	191216 PK 1954 CL I.mzML	1	1	36	44			tr|H0YB86|H0YB86_HUMAN	Polyadenylate-binding protein 1 (Fragment) OS=Homo sapiens OX=9606 GN=PABPC1 PE=1 SV=1	PEAKS DB					EATKAVTEM	27.06	978.469	9	-4	490.242	2	14.46	996	1	4177	191216 PK 1954 CL I.mzML	1	1	36	44			tr|H0YB86|H0YB86_HUMAN	Polyadenylate-binding protein 1 (Fragment) OS=Homo sapiens OX=9606 GN=PABPC1 PE=1 SV=1	PEAKS DB			HLA-B*35:01	RPAPVEVTY
VEYESHRAA	41.02	1060.49	9	0.2	531.257	2	10.85	330	1	3201	191216 PK 1954 CL I.mzML	1	1	184	192			tr|Q5T0W7|Q5T0W7_HUMAN	APOBEC1 complementation factor (Fragment) OS=Homo sapiens OX=9606 GN=A1CF PE=1 SV=1	PEAKS DB					VEYESHRAA	41.02	1060.49	9	0.2	531.257	2	10.85	330	1	3201	191216 PK 1954 CL I.mzML	1	1	184	192			tr|Q5T0W7|Q5T0W7_HUMAN	APOBEC1 complementation factor (Fragment) OS=Homo sapiens OX=9606 GN=A1CF PE=1 SV=1	PEAKS DB			HLA-B*35:01	LPVIIFTTF
HNINRPLTM	40.95	1094.57	9	3.9	548.295	2	15.39	2140	1	4428	191216 PK 1954 CL I.mzML	1	1	348	356			P23771|GATA3_HUMAN	Trans-acting T-cell-specific transcription factor GATA-3 OS=Homo sapiens OX=9606 GN=GATA3 PE=1 SV=1	PEAKS DB					HNINRPLTM	40.95	1094.57	9	3.9	548.295	2	15.39	2140	1	4428	191216 PK 1954 CL I.mzML	1	1	348	356			P23771|GATA3_HUMAN	Trans-acting T-cell-specific transcription factor GATA-3 OS=Homo sapiens OX=9606 GN=GATA3 PE=1 SV=1	PEAKS DB			HLA-B*35:01	YPVEIHEYL
EVLWPLPAY	27.36	1086.58	9	1.4	544.298	2	38.91	552	1	12238	191216 PK 1954 CL I.mzML	1	1	36	44			Q9P2X0|DPM3_HUMAN	Dolichol-phosphate mannosyltransferase subunit 3 OS=Homo sapiens OX=9606 GN=DPM3 PE=1 SV=2	PEAKS DB					EVLWPLPAY	27.36	1086.58	9	1.4	544.298	2	38.91	552	1	12238	191216 PK 1954 CL I.mzML	1	1	36	44			Q9P2X0|DPM3_HUMAN	Dolichol-phosphate mannosyltransferase subunit 3 OS=Homo sapiens OX=9606 GN=DPM3 PE=1 SV=2	PEAKS DB			HLA-B*35:01	YPFKPPKVAF
GEMVALPPV	40.83	911.479	9	0.5	456.749	2	30.95	21700	1	10088	191216 PK 1954 CL I.mzML	1	1	615	623			Q8IY47|KBTB2_HUMAN	Kelch repeat and BTB domain-containing protein 2 OS=Homo sapiens OX=9606 GN=KBTBD2 PE=1 SV=2	PEAKS DB					GEMVALPPV	40.83	911.479	9	0.5	456.749	2	30.95	21700	1	10088	191216 PK 1954 CL I.mzML	1	1	615	623			Q8IY47|KBTB2_HUMAN	Kelch repeat and BTB domain-containing protein 2 OS=Homo sapiens OX=9606 GN=KBTBD2 PE=1 SV=2	PEAKS DB			HLA-B*35:01	NAFEVAEKY
KYPSPFFVF	40.81	1130.58	9	-3.1	566.298	2	33.88	12300	1	10942	191216 PK 1954 CL I.mzML	1	1	1037	1045			Q08211|DHX9_HUMAN	ATP-dependent RNA helicase A OS=Homo sapiens OX=9606 GN=DHX9 PE=1 SV=4	PEAKS DB					KYPSPFFVF	40.81	1130.58	9	-3.1	566.298	2	33.88	12300	1	10942	191216 PK 1954 CL I.mzML	1	1	1037	1045			Q08211|DHX9_HUMAN	ATP-dependent RNA helicase A OS=Homo sapiens OX=9606 GN=DHX9 PE=1 SV=4	PEAKS DB			HLA-B*35:01	QAIEDMVGY
GEFTGWEKV	40.64	1051.5	9	3.1	526.76	2	23.81	81300	1	7617	191216 PK 1954 CL I.mzML	1	1	20	28			P57078|RIPK4_HUMAN	Receptor-interacting serine/threonine-protein kinase 4 OS=Homo sapiens OX=9606 GN=RIPK4 PE=1 SV=1	PEAKS DB					GEFTGWEKV	40.64	1051.5	9	3.1	526.76	2	23.81	81300	1	7617	191216 PK 1954 CL I.mzML	1	1	20	28			P57078|RIPK4_HUMAN	Receptor-interacting serine/threonine-protein kinase 4 OS=Homo sapiens OX=9606 GN=RIPK4 PE=1 SV=1	PEAKS DB			HLA-B*35:01	FPEEDKKTY
LEFEHQRAP	40.61	1125.56	9	-9.2	563.783	2	15.61	1170	1	4483	191216 PK 1954 CL I.mzML	1	1	62	70			tr|E9PKU7|E9PKU7_HUMAN	Neutral alpha-glucosidase AB OS=Homo sapiens OX=9606 GN=GANAB PE=1 SV=1	PEAKS DB					LEFEHQRAP	40.61	1125.56	9	-9.2	563.783	2	15.61	1170	1	4483	191216 PK 1954 CL I.mzML	1	1	62	70			tr|E9PKU7|E9PKU7_HUMAN	Neutral alpha-glucosidase AB OS=Homo sapiens OX=9606 GN=GANAB PE=1 SV=1	PEAKS DB			HLA-B*35:01	MPQGGGQHY
AEYTEVKTV	40.59	1038.52	9	-1.7	520.271	2	16.7	0	1	4704	191216 PK 1954 CL I.mzML	0	0	388	396			tr|H0Y2X5|H0Y2X5_HUMAN	Aldehyde dehydrogenase 1 family member A3 isoform CRA_b OS=Homo sapiens OX=9606 GN=ALDH1A3 PE=1 SV=1	PEAKS DB					AEYTEVKTV	40.59	1038.52	9	-1.7	520.271	2	16.7	0	1	4704	191216 PK 1954 CL I.mzML	0	0	388	396			tr|H0Y2X5|H0Y2X5_HUMAN	Aldehyde dehydrogenase 1 family member A3 isoform CRA_b OS=Homo sapiens OX=9606 GN=ALDH1A3 PE=1 SV=1	PEAKS DB			HLA-B*35:01	MADPKGKAY
AEIIQLVNA	40.51	969.549	9	2.8	485.786	2	30.32	4810	1	9835	191216 PK 1954 CL I.mzML	1	1	465	473			P04035|HMDH_HUMAN	3-hydroxy-3-methylglutaryl-coenzyme A reductase OS=Homo sapiens OX=9606 GN=HMGCR PE=1 SV=1	PEAKS DB					AEIIQLVNA	40.51	969.549	9	2.8	485.786	2	30.32	4810	1	9835	191216 PK 1954 CL I.mzML	1	1	465	473			P04035|HMDH_HUMAN	3-hydroxy-3-methylglutaryl-coenzyme A reductase OS=Homo sapiens OX=9606 GN=HMGCR PE=1 SV=1	PEAKS DB			HLA-B*35:01	LPTEPPYTAY
AEIDAHLVA	40.07	937.487	9	-1.9	469.752	2	21.07	42100	1	6510	191216 PK 1954 CL I.mzML	1	1	233	241			P60900|PSA6_HUMAN	Proteasome subunit alpha type-6 OS=Homo sapiens OX=9606 GN=PSMA6 PE=1 SV=1	PEAKS DB					AEIDAHLVA	40.07	937.487	9	-1.9	469.752	2	21.07	42100	1	6510	191216 PK 1954 CL I.mzML	1	1	233	241			P60900|PSA6_HUMAN	Proteasome subunit alpha type-6 OS=Homo sapiens OX=9606 GN=PSMA6 PE=1 SV=1	PEAKS DB			HLA-B*35:01	HAFGGNKASY
KVFGGFQVV	40.05	979.549	9	1.8	490.785	2	26.26	18200	1	8394	191216 PK 1954 CL I.mzML	1	1	214	222			Q14469|HES1_HUMAN	Transcription factor HES-1 OS=Homo sapiens OX=9606 GN=HES1 PE=1 SV=1	PEAKS DB					KVFGGFQVV	40.05	979.549	9	1.8	490.785	2	26.26	18200	1	8394	191216 PK 1954 CL I.mzML	1	1	214	222			Q14469|HES1_HUMAN	Transcription factor HES-1 OS=Homo sapiens OX=9606 GN=HES1 PE=1 SV=1	PEAKS DB			HLA-B*35:01	HPWFGMEQEY
TVFDLVEEY	39.92	1113.52	9	9.1	557.777	2	36.12	594	1	11437	191216 PK 1954 CL I.mzML	1	1	69	77			tr|F5GY77|F5GY77_HUMAN	Nuclear pore complex protein Nup107 (Fragment) OS=Homo sapiens OX=9606 GN=NUP107 PE=1 SV=1	PEAKS DB					TVFDLVEEY	39.92	1113.52	9	9.1	557.777	2	36.12	594	1	11437	191216 PK 1954 CL I.mzML	1	1	69	77			tr|F5GY77|F5GY77_HUMAN	Nuclear pore complex protein Nup107 (Fragment) OS=Homo sapiens OX=9606 GN=NUP107 PE=1 SV=1	PEAKS DB			HLA-B*35:01	NAWTALETY
FERLEKEEA	39.7	1149.57	9	0.5	575.794	2	13.39	1720	1	3842	191216 PK 1954 CL I.mzML	1	1	54	62			P10644|KAP0_HUMAN	cAMP-dependent protein kinase type I-alpha regulatory subunit OS=Homo sapiens OX=9606 GN=PRKAR1A PE=1 SV=1	PEAKS DB					FERLEKEEA	39.7	1149.57	9	0.5	575.794	2	13.39	1720	1	3842	191216 PK 1954 CL I.mzML	1	1	54	62			P10644|KAP0_HUMAN	cAMP-dependent protein kinase type I-alpha regulatory subunit OS=Homo sapiens OX=9606 GN=PRKAR1A PE=1 SV=1	PEAKS DB			HLA-B*35:01	LPFDKETGF
AELEKHMAA	39.68	998.486	9	1.1	500.253	2	12.32	1340	1	3519	191216 PK 1954 CL I.mzML	1	1	140	148			tr|A0A087WU26|A0A087WU26_HUMAN	Ribosome-binding protein 1 OS=Homo sapiens OX=9606 GN=RRBP1 PE=1 SV=1	PEAKS DB					AELEKHMAA	39.68	998.486	9	1.1	500.253	2	12.32	1340	1	3519	191216 PK 1954 CL I.mzML	1	1	140	148			tr|A0A087WU26|A0A087WU26_HUMAN	Ribosome-binding protein 1 OS=Homo sapiens OX=9606 GN=RRBP1 PE=1 SV=1	PEAKS DB			HLA-B*35:01	EVYAGSHQY
VYMDWYEKF	39.55	1279.56	9	7.3	640.794	2	30.59	22000	1	9893	191216 PK 1954 CL I.mzML	1	1	1389	1397			O75643|U520_HUMAN	U5 small nuclear ribonucleoprotein 200 kDa helicase OS=Homo sapiens OX=9606 GN=SNRNP200 PE=1 SV=2	PEAKS DB					VYMDWYEKF	39.55	1279.56	9	7.3	640.794	2	30.59	22000	1	9893	191216 PK 1954 CL I.mzML	1	1	1389	1397			O75643|U520_HUMAN	U5 small nuclear ribonucleoprotein 200 kDa helicase OS=Homo sapiens OX=9606 GN=SNRNP200 PE=1 SV=2	PEAKS DB			HLA-B*35:01	LPSPVTAQKY
KYDEIFYNL	27.16	1203.58	9	5.7	602.804	2	29.43	17400	1	9595	191216 PK 1954 CL I.mzML	1	1	452	460			Q9NZN4|EHD2_HUMAN	EH domain-containing protein 2 OS=Homo sapiens OX=9606 GN=EHD2 PE=1 SV=2	PEAKS DB					KYDEIFYNL	27.16	1203.58	9	5.7	602.804	2	29.43	17400	1	9595	191216 PK 1954 CL I.mzML	1	1	452	460			Q9NZN4|EHD2_HUMAN	EH domain-containing protein 2 OS=Homo sapiens OX=9606 GN=EHD2 PE=1 SV=2	PEAKS DB			HLA-B*35:01	TAFDVAEKY
YYIFIPSKF	39.38	1176.62	9	2.4	589.322	2	32.3	1920	1	10569	191216 PK 1954 CL I.mzML	1	1	178	186			tr|F5H1N9|F5H1N9_HUMAN	Probable ATP-dependent RNA helicase DDX47 (Fragment) OS=Homo sapiens OX=9606 GN=DDX47 PE=1 SV=1	PEAKS DB					YYIFIPSKF	39.38	1176.62	9	2.4	589.322	2	32.3	1920	1	10569	191216 PK 1954 CL I.mzML	1	1	178	186			tr|F5H1N9|F5H1N9_HUMAN	Probable ATP-dependent RNA helicase DDX47 (Fragment) OS=Homo sapiens OX=9606 GN=DDX47 PE=1 SV=1	PEAKS DB			HLA-B*35:01	HPDEKSIITY
GTNFRVLLV	38.99	1017.6	9	1.9	509.809	2	28.45	82200	1	9282	191216 PK 1954 CL I.mzML	1	1	507	515			tr|E9PB90|E9PB90_HUMAN	Hexokinase-2 OS=Homo sapiens OX=9606 GN=HK2 PE=1 SV=1	PEAKS DB					GTNFRVLLV	38.99	1017.6	9	1.9	509.809	2	28.45	82200	1	9282	191216 PK 1954 CL I.mzML	1	1	507	515			tr|E9PB90|E9PB90_HUMAN	Hexokinase-2 OS=Homo sapiens OX=9606 GN=HK2 PE=1 SV=1	PEAKS DB			HLA-B*35:01	IPVTIITGY
GEIGIGTPP	38.74	839.439	9	-1.4	420.728	2	23.8	61600	1	7495	191216 PK 1954 CL I.mzML	1	1	81	89			tr|A0A1B0GU92|A0A1B0GU92_HUMAN	Peptidase A1 domain-containing protein OS=Homo sapiens OX=9606 PE=1 SV=1	PEAKS DB					GEIGIGTPP	38.74	839.439	9	-1.4	420.728	2	23.8	61600	1	7495	191216 PK 1954 CL I.mzML	1	1	81	89			tr|A0A1B0GU92|A0A1B0GU92_HUMAN	Peptidase A1 domain-containing protein OS=Homo sapiens OX=9606 PE=1 SV=1	PEAKS DB			HLA-B*35:01	TAMDVVYAL
GEIGLGTPP	38.74	839.439	9	-1.4	420.728	2	23.8	61600	1	7495	191216 PK 1954 CL I.mzML	1	1	80	88			O96009|NAPSA_HUMAN	Napsin-A OS=Homo sapiens OX=9606 GN=NAPSA PE=1 SV=1	PEAKS DB					GEIGLGTPP	38.74	839.439	9	-1.4	420.728	2	23.8	61600	1	7495	191216 PK 1954 CL I.mzML	1	1	80	88			O96009|NAPSA_HUMAN	Napsin-A OS=Homo sapiens OX=9606 GN=NAPSA PE=1 SV=1	PEAKS DB			HLA-B*35:01	TPAGVVNKY
FTEKSGRLL	38.49	1049.59	9	4.8	525.806	2	15.72	0	1	4523	191216 PK 1954 CL I.mzML	0	0	7	15			tr|E5RFD1|E5RFD1_HUMAN	Oxidation resistance protein 1 OS=Homo sapiens OX=9606 GN=OXR1 PE=1 SV=1	PEAKS DB					FTEKSGRLL	38.49	1049.59	9	4.8	525.806	2	15.72	0	1	4523	191216 PK 1954 CL I.mzML	0	0	7	15			tr|E5RFD1|E5RFD1_HUMAN	Oxidation resistance protein 1 OS=Homo sapiens OX=9606 GN=OXR1 PE=1 SV=1	PEAKS DB			HLA-B*35:01	LPLSLIFDIY
KSNPIIRTV	38.47	1026.62	9	-0.2	514.319	2	14.83	0	1	4314	191216 PK 1954 CL I.mzML	0	0	164	172			P00387|NB5R3_HUMAN	NADH-cytochrome b5 reductase 3 OS=Homo sapiens OX=9606 GN=CYB5R3 PE=1 SV=3	PEAKS DB					KSNPIIRTV	38.47	1026.62	9	-0.2	514.319	2	14.83	0	1	4314	191216 PK 1954 CL I.mzML	0	0	164	172			P00387|NB5R3_HUMAN	NADH-cytochrome b5 reductase 3 OS=Homo sapiens OX=9606 GN=CYB5R3 PE=1 SV=3	PEAKS DB			HLA-B*35:01	IPIERLYVTY
QSTARELEV	38.39	1031.52	9	1	516.773	2	16.42	2050	1	4654	191216 PK 1954 CL I.mzML	1	1	344	352			tr|H0YFY6|H0YFY6_HUMAN	Nuclear mitotic apparatus protein 1 (Fragment) OS=Homo sapiens OX=9606 GN=NUMA1 PE=1 SV=1	PEAKS DB					QSTARELEV	38.39	1031.52	9	1	516.773	2	16.42	2050	1	4654	191216 PK 1954 CL I.mzML	1	1	344	352			tr|H0YFY6|H0YFY6_HUMAN	Nuclear mitotic apparatus protein 1 (Fragment) OS=Homo sapiens OX=9606 GN=NUMA1 PE=1 SV=1	PEAKS DB			HLA-B*35:01	IPTRVVTNY
SEADKIKVA	38.38	959.529	9	-2.5	480.773	2	13.25	9400	1	3790	191216 PK 1954 CL I.mzML	1	1	388	396			tr|H0Y4R1|H0Y4R1_HUMAN	Inosine-5'-monophosphate dehydrogenase 2 (Fragment) OS=Homo sapiens OX=9606 GN=IMPDH2 PE=1 SV=1	PEAKS DB					SEADKIKVA	38.38	959.529	9	-2.5	480.773	2	13.25	9400	1	3790	191216 PK 1954 CL I.mzML	1	1	388	396			tr|H0Y4R1|H0Y4R1_HUMAN	Inosine-5'-monophosphate dehydrogenase 2 (Fragment) OS=Homo sapiens OX=9606 GN=IMPDH2 PE=1 SV=1	PEAKS DB			HLA-B*35:01	NVIRDAVTY
FPNAIEHTL	26.34	1040.53	9	-9	521.27	2	23.08	252000	1	7403	191216 PK 1954 CL I.mzML	1	1	637	645			P22314|UBA1_HUMAN	Ubiquitin-like modifier-activating enzyme 1 OS=Homo sapiens OX=9606 GN=UBA1 PE=1 SV=3	PEAKS DB					FPNAIEHTL	26.34	1040.53	9	-9	521.27	2	23.08	252000	1	7403	191216 PK 1954 CL I.mzML	1	1	637	645			P22314|UBA1_HUMAN	Ubiquitin-like modifier-activating enzyme 1 OS=Homo sapiens OX=9606 GN=UBA1 PE=1 SV=3	PEAKS DB			HLA-B*35:01	TPALIALRY
YYDKHFTEF	38.21	1248.55	9	10	625.289	2	20.22	9020	1	6150	191216 PK 1954 CL I.mzML	1	1	464	472			P38606|VATA_HUMAN	V-type proton ATPase catalytic subunit A OS=Homo sapiens OX=9606 GN=ATP6V1A PE=1 SV=2	PEAKS DB					YYDKHFTEF	38.21	1248.55	9	10	625.289	2	20.22	9020	1	6150	191216 PK 1954 CL I.mzML	1	1	464	472			P38606|VATA_HUMAN	V-type proton ATPase catalytic subunit A OS=Homo sapiens OX=9606 GN=ATP6V1A PE=1 SV=2	PEAKS DB			HLA-B*35:01	MPVGPDAILRY
LPYNHQHEY	38.2	1199.54	9	-4.3	600.776	2	13.39	126	1	3860	191216 PK 1954 CL I.mzML	1	1	23	31			tr|F5GZ92|F5GZ92_HUMAN	Acyl-CoA 6-desaturase (Fragment) OS=Homo sapiens OX=9606 GN=FADS2 PE=1 SV=1	PEAKS DB					LPYNHQHEY	38.2	1199.54	9	-4.3	600.776	2	13.39	126	1	3860	191216 PK 1954 CL I.mzML	1	1	23	31			tr|F5GZ92|F5GZ92_HUMAN	Acyl-CoA 6-desaturase (Fragment) OS=Homo sapiens OX=9606 GN=FADS2 PE=1 SV=1	PEAKS DB			HLA-B*35:01	TVFDLVEEY
FPLDLDVKM	38.15	1076.56	9	11.9	539.295	2	31.72	7670	1	10426	191216 PK 1954 CL I.mzML	1	1	274	282			tr|C9J7K9|C9J7K9_HUMAN	Phospholipid scramblase OS=Homo sapiens OX=9606 GN=PLSCR1 PE=1 SV=1	PEAKS DB					FPLDLDVKM	38.15	1076.56	9	11.9	539.295	2	31.72	7670	1	10426	191216 PK 1954 CL I.mzML	1	1	274	282			tr|C9J7K9|C9J7K9_HUMAN	Phospholipid scramblase OS=Homo sapiens OX=9606 GN=PLSCR1 PE=1 SV=1	PEAKS DB			HLA-B*35:01	IPFRPSIQF
REYQDLLNV	37.96	1148.58	9	3.7	575.303	2	25.23	71200	1	8109	191216 PK 1954 CL I.mzML	1	1	381	389			tr|B0YJC4|B0YJC4_HUMAN	Vimentin OS=Homo sapiens OX=9606 GN=VIM PE=1 SV=1	PEAKS DB					REYQDLLNV	37.96	1148.58	9	3.7	575.303	2	25.23	71200	1	8109	191216 PK 1954 CL I.mzML	1	1	381	389			tr|B0YJC4|B0YJC4_HUMAN	Vimentin OS=Homo sapiens OX=9606 GN=VIM PE=1 SV=1	PEAKS DB			HLA-B*35:01	IPFDPKFITY
TYLEKAIKI	37.64	1077.64	9	1.2	539.832	2	21.25	5460	1	6588	191216 PK 1954 CL I.mzML	1	1	1092	1100			Q93009|UBP7_HUMAN	Ubiquitin carboxyl-terminal hydrolase 7 OS=Homo sapiens OX=9606 GN=USP7 PE=1 SV=2	PEAKS DB					TYLEKAIKI	37.64	1077.64	9	1.2	539.832	2	21.25	5460	1	6588	191216 PK 1954 CL I.mzML	1	1	1092	1100			Q93009|UBP7_HUMAN	Ubiquitin carboxyl-terminal hydrolase 7 OS=Homo sapiens OX=9606 GN=USP7 PE=1 SV=2	PEAKS DB			HLA-B*35:01	VPLDERIVF
EYMEHVYLI	37.62	1195.56	9	3.3	598.791	2	28.4	8780	1	9230	191216 PK 1954 CL I.mzML	1	1	109	117			tr|A0A2R8YG53|A0A2R8YG53_HUMAN	Oxysterol-binding protein-related protein 2 (Fragment) OS=Homo sapiens OX=9606 GN=OSBPL2 PE=1 SV=1	PEAKS DB					EYMEHVYLI	37.62	1195.56	9	3.3	598.791	2	28.4	8780	1	9230	191216 PK 1954 CL I.mzML	1	1	109	117			tr|A0A2R8YG53|A0A2R8YG53_HUMAN	Oxysterol-binding protein-related protein 2 (Fragment) OS=Homo sapiens OX=9606 GN=OSBPL2 PE=1 SV=1	PEAKS DB			HLA-B*35:01	HVIDVKFLY
KELEKEYAA	37.61	1079.55	9	7.2	540.789	2	12.32	190	1	3541	191216 PK 1954 CL I.mzML	1	1	273	281			P31276|HXC13_HUMAN	Homeobox protein Hox-C13 OS=Homo sapiens OX=9606 GN=HOXC13 PE=1 SV=3	PEAKS DB					KELEKEYAA	37.61	1079.55	9	7.2	540.789	2	12.32	190	1	3541	191216 PK 1954 CL I.mzML	1	1	273	281			P31276|HXC13_HUMAN	Homeobox protein Hox-C13 OS=Homo sapiens OX=9606 GN=HOXC13 PE=1 SV=3	PEAKS DB			HLA-B*35:01	LPEELARMY
TYAEKLHRL	37.55	1129.62	9	4.7	565.825	2	14.01	786	1	4043	191216 PK 1954 CL I.mzML	1	1	672	680			tr|E9PHM6|E9PHM6_HUMAN	Dystonin OS=Homo sapiens OX=9606 GN=DST PE=1 SV=3	PEAKS DB					TYAEKLHRL	37.55	1129.62	9	4.7	565.825	2	14.01	786	1	4043	191216 PK 1954 CL I.mzML	1	1	672	680			tr|E9PHM6|E9PHM6_HUMAN	Dystonin OS=Homo sapiens OX=9606 GN=DST PE=1 SV=3	PEAKS DB			HLA-B*35:01	SPEEGARVY
NPWDNKAVY	37.46	1105.52	9	-9.2	553.765	2	21.12	111000	1	6666	191216 PK 1954 CL I.mzML	2	2	203	211			Q86TM6|SYVN1_HUMAN	E3 ubiquitin-protein ligase synoviolin OS=Homo sapiens OX=9606 GN=SYVN1 PE=1 SV=2	PEAKS DB					NPWDNKAVY	37.46	1105.52	9	-9.2	553.765	2	21.12	111000	1	6666	191216 PK 1954 CL I.mzML	2	2	203	211			Q86TM6|SYVN1_HUMAN	E3 ubiquitin-protein ligase synoviolin OS=Homo sapiens OX=9606 GN=SYVN1 PE=1 SV=2	PEAKS DB			HLA-B*35:01	SPIPFPPLSY
AELQRLVAA	37.46	969.561	9	-1.7	485.789	2	20.58	45600	1	6326	191216 PK 1954 CL I.mzML	1	1	10	18			tr|E9PIR3|E9PIR3_HUMAN	Mitochondrial import inner membrane translocase subunit Tim8 B OS=Homo sapiens OX=9606 GN=TIMM8B PE=1 SV=1	PEAKS DB					AELQRLVAA	37.46	969.561	9	-1.7	485.789	2	20.58	45600	1	6326	191216 PK 1954 CL I.mzML	1	1	10	18			tr|E9PIR3|E9PIR3_HUMAN	Mitochondrial import inner membrane translocase subunit Tim8 B OS=Homo sapiens OX=9606 GN=TIMM8B PE=1 SV=1	PEAKS DB			HLA-B*35:01	YPSRIGSIINY
SPEEGARVY	37.3	1006.47	9	3.5	504.248	2	14.37	621	1	4145	191216 PK 1954 CL I.mzML	1	1	362	370			tr|K7ELW3|K7ELW3_HUMAN	Epidermal growth factor receptor kinase substrate 8-like protein 1 OS=Homo sapiens OX=9606 GN=EPS8L1 PE=1 SV=1	PEAKS DB					SPEEGARVY	37.3	1006.47	9	3.5	504.248	2	14.37	621	1	4145	191216 PK 1954 CL I.mzML	1	1	362	370			tr|K7ELW3|K7ELW3_HUMAN	Epidermal growth factor receptor kinase substrate 8-like protein 1 OS=Homo sapiens OX=9606 GN=EPS8L1 PE=1 SV=1	PEAKS DB			HLA-B*35:01	MPAVKAIIYQY
ANTQVVREV	37.24	1014.55	9	-1.8	508.282	2	15.08	0	1	4364	191216 PK 1954 CL I.mzML	0	0	239	247			tr|H0YE29|H0YE29_HUMAN	Rho GTPase-activating protein 1 (Fragment) OS=Homo sapiens OX=9606 GN=ARHGAP1 PE=1 SV=1	PEAKS DB					ANTQVVREV	37.24	1014.55	9	-1.8	508.282	2	15.08	0	1	4364	191216 PK 1954 CL I.mzML	0	0	239	247			tr|H0YE29|H0YE29_HUMAN	Rho GTPase-activating protein 1 (Fragment) OS=Homo sapiens OX=9606 GN=ARHGAP1 PE=1 SV=1	PEAKS DB			HLA-B*35:01	NAFKEITTM
QEFNRLLEA	37.21	1118.57	9	1.8	560.297	2	23.44	35500	1	7381	191216 PK 1954 CL I.mzML	1	1	380	388			O60341|KDM1A_HUMAN	Lysine-specific histone demethylase 1A OS=Homo sapiens OX=9606 GN=KDM1A PE=1 SV=2	PEAKS DB					QEFNRLLEA	37.21	1118.57	9	1.8	560.297	2	23.44	35500	1	7381	191216 PK 1954 CL I.mzML	1	1	380	388			O60341|KDM1A_HUMAN	Lysine-specific histone demethylase 1A OS=Homo sapiens OX=9606 GN=KDM1A PE=1 SV=2	PEAKS DB			HLA-B*35:01	EVLWPLPAY
TYIPVPAKI	37.06	1000.6	9	1.5	501.308	2	25.37	0	1	8140	191216 PK 1954 CL I.mzML	0	0	229	237			Q11201|SIA4A_HUMAN	CMP-N-acetylneuraminate-beta-galactosamide-alpha-2 3-sialyltransferase 1 OS=Homo sapiens OX=9606 GN=ST3GAL1 PE=2 SV=1	PEAKS DB					TYIPVPAKI	37.06	1000.6	9	1.5	501.308	2	25.37	0	1	8140	191216 PK 1954 CL I.mzML	0	0	229	237			Q11201|SIA4A_HUMAN	CMP-N-acetylneuraminate-beta-galactosamide-alpha-2 3-sialyltransferase 1 OS=Homo sapiens OX=9606 GN=ST3GAL1 PE=2 SV=1	PEAKS DB			HLA-B*35:01	VPHSIINGY
RFEEAHFTF	37.06	1182.55	9	1.8	592.284	2	22.95	29700	1	7136	191216 PK 1954 CL I.mzML	1	1	119	127			tr|E9PHH8|E9PHH8_HUMAN	E3 SUMO-protein ligase PIAS3 OS=Homo sapiens OX=9606 GN=PIAS3 PE=1 SV=1	PEAKS DB					RFEEAHFTF	37.06	1182.55	9	1.8	592.284	2	22.95	29700	1	7136	191216 PK 1954 CL I.mzML	1	1	119	127			tr|E9PHH8|E9PHH8_HUMAN	E3 SUMO-protein ligase PIAS3 OS=Homo sapiens OX=9606 GN=PIAS3 PE=1 SV=1	PEAKS DB			HLA-B*35:01	WPVGGDSRFVF
VTNAVLHEV	37.05	980.529	9	0.4	491.274	2	18.83	14500	1	5570	191216 PK 1954 CL I.mzML	1	1	20	28			tr|A0A1B0GTZ8|A0A1B0GTZ8_HUMAN	Alpha-ketoglutarate-dependent dioxygenase FTO (Fragment) OS=Homo sapiens OX=9606 GN=FTO PE=1 SV=1	PEAKS DB					VTNAVLHEV	37.05	980.529	9	0.4	491.274	2	18.83	14500	1	5570	191216 PK 1954 CL I.mzML	1	1	20	28			tr|A0A1B0GTZ8|A0A1B0GTZ8_HUMAN	Alpha-ketoglutarate-dependent dioxygenase FTO (Fragment) OS=Homo sapiens OX=9606 GN=FTO PE=1 SV=1	PEAKS DB			HLA-B*35:01	SAMEVVPAL
IEWDKPPVP	36.93	1079.57	9	-10.1	540.787	2	26.18	0	1	8399	191216 PK 1954 CL I.mzML	0	0	126	134			tr|H0YA90|H0YA90_HUMAN	E3 ubiquitin-protein ligase SH3RF1 (Fragment) OS=Homo sapiens OX=9606 GN=SH3RF1 PE=1 SV=1	PEAKS DB					IEWDKPPVP	36.93	1079.57	9	-10.1	540.787	2	26.18	0	1	8399	191216 PK 1954 CL I.mzML	0	0	126	134			tr|H0YA90|H0YA90_HUMAN	E3 ubiquitin-protein ligase SH3RF1 (Fragment) OS=Homo sapiens OX=9606 GN=SH3RF1 PE=1 SV=1	PEAKS DB			HLA-B*35:01	NAQRQDIAF
YYMIGEQKF	36.93	1177.55	9	4.3	589.787	2	24.99	995	1	8037	191216 PK 1954 CL I.mzML	1	1	203	211			P40261|NNMT_HUMAN	Nicotinamide N-methyltransferase OS=Homo sapiens OX=9606 GN=NNMT PE=1 SV=1	PEAKS DB					YYMIGEQKF	36.93	1177.55	9	4.3	589.787	2	24.99	995	1	8037	191216 PK 1954 CL I.mzML	1	1	203	211			P40261|NNMT_HUMAN	Nicotinamide N-methyltransferase OS=Homo sapiens OX=9606 GN=NNMT PE=1 SV=1	PEAKS DB			HLA-B*35:01	VPNKVIQCF
YSSPEILRV	36.93	1062.57	9	-1	532.295	2	24.16	20100	1	7754	191216 PK 1954 CL I.mzML	1	1	207	215			tr|A0A0A0MRU7|A0A0A0MRU7_HUMAN	Tectonic-1 OS=Homo sapiens OX=9606 GN=TCTN1 PE=1 SV=1	PEAKS DB					YSSPEILRV	36.93	1062.57	9	-1	532.295	2	24.16	20100	1	7754	191216 PK 1954 CL I.mzML	1	1	207	215			tr|A0A0A0MRU7|A0A0A0MRU7_HUMAN	Tectonic-1 OS=Homo sapiens OX=9606 GN=TCTN1 PE=1 SV=1	PEAKS DB			HLA-B*35:01	EATKAVTEM
VYGPLPQSF	36.92	1006.51	9	0.3	504.266	2	30.01	7750	1	9732	191216 PK 1954 CL I.mzML	1	1	87	95			tr|H3BPG0|H3BPG0_HUMAN	Cytochrome c oxidase subunit 4 isoform 1 mitochondrial (Fragment) OS=Homo sapiens OX=9606 GN=COX4I1 PE=1 SV=1	PEAKS DB					VYGPLPQSF	36.92	1006.51	9	0.3	504.266	2	30.01	7750	1	9732	191216 PK 1954 CL I.mzML	1	1	87	95			tr|H3BPG0|H3BPG0_HUMAN	Cytochrome c oxidase subunit 4 isoform 1 mitochondrial (Fragment) OS=Homo sapiens OX=9606 GN=COX4I1 PE=1 SV=1	PEAKS DB			HLA-B*35:01	FPNIPGKSL
KSIPVTQEL	36.92	1013.58	9	-5.4	507.795	2	19.46	6800	1	5836	191216 PK 1954 CL I.mzML	1	1	535	543			tr|A0A3B3ITM6|A0A3B3ITM6_HUMAN	Inositol 1 4 5-trisphosphate receptor type 1 (Fragment) OS=Homo sapiens OX=9606 GN=ITPR1 PE=1 SV=1	PEAKS DB					KSIPVTQEL	36.92	1013.58	9	-5.4	507.795	2	19.46	6800	1	5836	191216 PK 1954 CL I.mzML	1	1	535	543			tr|A0A3B3ITM6|A0A3B3ITM6_HUMAN	Inositol 1 4 5-trisphosphate receptor type 1 (Fragment) OS=Homo sapiens OX=9606 GN=ITPR1 PE=1 SV=1	PEAKS DB			HLA-B*35:01	LPWKAFTY
KSIKNVTEL	36.82	1030.6	9	-1	516.311	2	14.95	6220	1	4333	191216 PK 1954 CL I.mzML	1	1	83	91			tr|A2A2L6|A2A2L6_HUMAN	Replication termination factor 2 OS=Homo sapiens OX=9606 GN=RTF2 PE=1 SV=1	PEAKS DB					KSIKNVTEL	36.82	1030.6	9	-1	516.311	2	14.95	6220	1	4333	191216 PK 1954 CL I.mzML	1	1	83	91			tr|A2A2L6|A2A2L6_HUMAN	Replication termination factor 2 OS=Homo sapiens OX=9606 GN=RTF2 PE=1 SV=1	PEAKS DB			HLA-B*35:01	TVSDAILRY
QSAQHALRL	36.75	1022.56	9	-1.2	512.29	2	14.45	1710	1	4179	191216 PK 1954 CL I.mzML	1	1	316	324			Q12906|ILF3_HUMAN	Interleukin enhancer-binding factor 3 OS=Homo sapiens OX=9606 GN=ILF3 PE=1 SV=3	PEAKS DB					QSAQHALRL	36.75	1022.56	9	-1.2	512.29	2	14.45	1710	1	4179	191216 PK 1954 CL I.mzML	1	1	316	324			Q12906|ILF3_HUMAN	Interleukin enhancer-binding factor 3 OS=Homo sapiens OX=9606 GN=ILF3 PE=1 SV=3	PEAKS DB			HLA-B*35:01	LPYKATENDIY
SYMGHFDLL	36.72	1081.49	9	2.6	541.756	2	29.61	49000	1	9675	191216 PK 1954 CL I.mzML	1	1	42	50			Q9BWJ5|SF3B5_HUMAN	Splicing factor 3B subunit 5 OS=Homo sapiens OX=9606 GN=SF3B5 PE=1 SV=1	PEAKS DB					SYMGHFDLL	36.72	1081.49	9	2.6	541.756	2	29.61	49000	1	9675	191216 PK 1954 CL I.mzML	1	1	42	50			Q9BWJ5|SF3B5_HUMAN	Splicing factor 3B subunit 5 OS=Homo sapiens OX=9606 GN=SF3B5 PE=1 SV=1	PEAKS DB			HLA-B*35:01	SPFYPGKTTY
TEFPLFLQT	36.59	1094.56	9	-5.2	548.29	2	37.51	379	1	11833	191216 PK 1954 CL I.mzML	1	1	784	792			tr|H0YFN7|H0YFN7_HUMAN	RAB6A-GEF complex partner protein 1 (Fragment) OS=Homo sapiens OX=9606 GN=RIC1 PE=1 SV=1	PEAKS DB					TEFPLFLQT	36.59	1094.56	9	-5.2	548.29	2	37.51	379	1	11833	191216 PK 1954 CL I.mzML	1	1	784	792			tr|H0YFN7|H0YFN7_HUMAN	RAB6A-GEF complex partner protein 1 (Fragment) OS=Homo sapiens OX=9606 GN=RIC1 PE=1 SV=1	PEAKS DB			HLA-B*35:01	LPYRATENDIY
GSYAKVLLV	36.59	948.564	9	0.9	475.292	2	24.78	39000	1	8023	191216 PK 1954 CL I.mzML	1	1	78	86			tr|D6RBD4|D6RBD4_HUMAN	Protein kinase C zeta type (Fragment) OS=Homo sapiens OX=9606 GN=PRKCZ PE=1 SV=1	PEAKS DB					GSYAKVLLV	36.59	948.564	9	0.9	475.292	2	24.78	39000	1	8023	191216 PK 1954 CL I.mzML	1	1	78	86			tr|D6RBD4|D6RBD4_HUMAN	Protein kinase C zeta type (Fragment) OS=Homo sapiens OX=9606 GN=PRKCZ PE=1 SV=1	PEAKS DB			HLA-B*35:01	DPFIDLNYM
GEVTNVTTA	36.57	890.434	9	-6.2	446.224	2	16.24	3450	1	4603	191216 PK 1954 CL I.mzML	1	1	248	256			Q9UHY1|NRBP_HUMAN	Nuclear receptor-binding protein OS=Homo sapiens OX=9606 GN=NRBP1 PE=1 SV=1	PEAKS DB					GEVTNVTTA	36.57	890.434	9	-6.2	446.224	2	16.24	3450	1	4603	191216 PK 1954 CL I.mzML	1	1	248	256			Q9UHY1|NRBP_HUMAN	Nuclear receptor-binding protein OS=Homo sapiens OX=9606 GN=NRBP1 PE=1 SV=1	PEAKS DB			HLA-B*35:01	LPSEEEGRLY
ASISLAQYL	36.56	964.523	9	-0.4	483.271	2	34.16	0	1	10993	191216 PK 1954 CL I.mzML	0	0	334	342			Q15365|PCBP1_HUMAN	Poly(rC)-binding protein 1 OS=Homo sapiens OX=9606 GN=PCBP1 PE=1 SV=2	PEAKS DB					ASISLAQYL	36.56	964.523	9	-0.4	483.271	2	34.16	0	1	10993	191216 PK 1954 CL I.mzML	0	0	334	342			Q15365|PCBP1_HUMAN	Poly(rC)-binding protein 1 OS=Homo sapiens OX=9606 GN=PCBP1 PE=1 SV=2	PEAKS DB			HLA-B*35:01	DAYPEIEKF
HSTDRVVLI	36.53	1038.58	9	2.1	520.302	2	18.34	45600	1	5342	191216 PK 1954 CL I.mzML	1	1	163	171			tr|Q5T6W2|Q5T6W2_HUMAN	Heterogeneous nuclear ribonucleoprotein K (Fragment) OS=Homo sapiens OX=9606 GN=HNRNPK PE=1 SV=1	PEAKS DB					HSTDRVVLI	36.53	1038.58	9	2.1	520.302	2	18.34	45600	1	5342	191216 PK 1954 CL I.mzML	1	1	163	171			tr|Q5T6W2|Q5T6W2_HUMAN	Heterogeneous nuclear ribonucleoprotein K (Fragment) OS=Homo sapiens OX=9606 GN=HNRNPK PE=1 SV=1	PEAKS DB			HLA-B*35:01	TVTEVLLKY
RYPDSHQLF	36.49	1161.56	9	5.8	581.792	2	19.06	9600	1	5662	191216 PK 1954 CL I.mzML	1	1	326	334			Q9UN86|G3BP2_HUMAN	Ras GTPase-activating protein-binding protein 2 OS=Homo sapiens OX=9606 GN=G3BP2 PE=1 SV=2	PEAKS DB					RYPDSHQLF	36.49	1161.56	9	5.8	581.792	2	19.06	9600	1	5662	191216 PK 1954 CL I.mzML	1	1	326	334			Q9UN86|G3BP2_HUMAN	Ras GTPase-activating protein-binding protein 2 OS=Homo sapiens OX=9606 GN=G3BP2 PE=1 SV=2	PEAKS DB			HLA-B*35:01	TAIEKVVQM
IINTHTLLL	36.45	1036.63	9	2.8	519.325	2	27.11	59000	1	8834	191216 PK 1954 CL I.mzML	1	1	730	738			tr|H0YLE8|H0YLE8_HUMAN	Ras GTPase-activating-like protein IQGAP1 OS=Homo sapiens OX=9606 GN=IQGAP1 PE=1 SV=1	PEAKS DB					IINTHTLLL	36.45	1036.63	9	2.8	519.325	2	27.11	59000	1	8834	191216 PK 1954 CL I.mzML	1	1	730	738			tr|H0YLE8|H0YLE8_HUMAN	Ras GTPase-activating-like protein IQGAP1 OS=Homo sapiens OX=9606 GN=IQGAP1 PE=1 SV=1	PEAKS DB			HLA-B*35:01	NPVEDKDAVAF
QETSEMRSA	36.44	1037.44	9	-1.8	519.731	2	11.25	631	1	3257	191216 PK 1954 CL I.mzML	1	1	122	130			tr|F5H0Y3|F5H0Y3_HUMAN	Myeloid leukemia factor 2 (Fragment) OS=Homo sapiens OX=9606 GN=MLF2 PE=1 SV=8	PEAKS DB					QETSEMRSA	36.44	1037.44	9	-1.8	519.731	2	11.25	631	1	3257	191216 PK 1954 CL I.mzML	1	1	122	130			tr|F5H0Y3|F5H0Y3_HUMAN	Myeloid leukemia factor 2 (Fragment) OS=Homo sapiens OX=9606 GN=MLF2 PE=1 SV=8	PEAKS DB			HLA-B*35:01	SVSEVIEGY
QQNPRLVYV	36.41	1115.61	9	2.4	558.816	2	20.8	13600	1	6398	191216 PK 1954 CL I.mzML	1	1	63	71			tr|F2Z2Y4|F2Z2Y4_HUMAN	Pyridoxal kinase OS=Homo sapiens OX=9606 GN=PDXK PE=1 SV=1	PEAKS DB					QQNPRLVYV	36.41	1115.61	9	2.4	558.816	2	20.8	13600	1	6398	191216 PK 1954 CL I.mzML	1	1	63	71			tr|F2Z2Y4|F2Z2Y4_HUMAN	Pyridoxal kinase OS=Homo sapiens OX=9606 GN=PDXK PE=1 SV=1	PEAKS DB			HLA-B*35:01	LPFGCSKEEIVQF
MPADTNKAF	36.33	993.459	9	0.2	497.739	2	16.64	1440	1	4686	191216 PK 1954 CL I.mzML	1	1	210	218			Q9P0I2|EMC3_HUMAN	ER membrane protein complex subunit 3 OS=Homo sapiens OX=9606 GN=EMC3 PE=1 SV=3	PEAKS DB					MPADTNKAF	36.33	993.459	9	0.2	497.739	2	16.64	1440	1	4686	191216 PK 1954 CL I.mzML	1	1	210	218			Q9P0I2|EMC3_HUMAN	ER membrane protein complex subunit 3 OS=Homo sapiens OX=9606 GN=EMC3 PE=1 SV=3	PEAKS DB			HLA-B*35:01	HPISDHEATL
HPMSEYPTY	36.24	1123.46	9	5.9	562.746	2	18.34	4220	1	5352	191216 PK 1954 CL I.mzML	1	1	424	432			tr|A0A0C4DGW3|A0A0C4DGW3_HUMAN	Mucin-1 OS=Homo sapiens OX=9606 GN=MUC1 PE=1 SV=1	PEAKS DB					HPMSEYPTY	36.24	1123.46	9	5.9	562.746	2	18.34	4220	1	5352	191216 PK 1954 CL I.mzML	1	1	424	432			tr|A0A0C4DGW3|A0A0C4DGW3_HUMAN	Mucin-1 OS=Homo sapiens OX=9606 GN=MUC1 PE=1 SV=1	PEAKS DB			HLA-B*35:01	HPVYILKGGY
KSYAQRTEV	36.23	1080.56	9	2.1	541.289	2	11.43	1130	1	3290	191216 PK 1954 CL I.mzML	1	1	12	20			O95347|SMC2_HUMAN	Structural maintenance of chromosomes protein 2 OS=Homo sapiens OX=9606 GN=SMC2 PE=1 SV=2	PEAKS DB					KSYAQRTEV	36.23	1080.56	9	2.1	541.289	2	11.43	1130	1	3290	191216 PK 1954 CL I.mzML	1	1	12	20			O95347|SMC2_HUMAN	Structural maintenance of chromosomes protein 2 OS=Homo sapiens OX=9606 GN=SMC2 PE=1 SV=2	PEAKS DB			HLA-B*35:01	APWIESQDWAY
VPLDERIVF	36.22	1086.61	9	1.4	544.314	2	28.36	23900	1	9207	191216 PK 1954 CL I.mzML	1	1	63	71			Q96TA1|NIBA2_HUMAN	Protein Niban 2 OS=Homo sapiens OX=9606 GN=NIBAN2 PE=1 SV=3	PEAKS DB					VPLDERIVF	36.22	1086.61	9	1.4	544.314	2	28.36	23900	1	9207	191216 PK 1954 CL I.mzML	1	1	63	71			Q96TA1|NIBA2_HUMAN	Protein Niban 2 OS=Homo sapiens OX=9606 GN=NIBAN2 PE=1 SV=3	PEAKS DB			HLA-B*35:01	SAAAAAAAAAY
AEWLGVLKA	36.14	985.56	9	0.8	493.79	2	28.09	34600	1	9145	191216 PK 1954 CL I.mzML	1	1	937	945			tr|Q7Z3Z5|Q7Z3Z5_HUMAN	Mediator of RNA polymerase II transcription subunit 12 OS=Homo sapiens OX=9606 GN=MED12 PE=1 SV=1	PEAKS DB					AEWLGVLKA	36.14	985.56	9	0.8	493.79	2	28.09	34600	1	9145	191216 PK 1954 CL I.mzML	1	1	937	945			tr|Q7Z3Z5|Q7Z3Z5_HUMAN	Mediator of RNA polymerase II transcription subunit 12 OS=Homo sapiens OX=9606 GN=MED12 PE=1 SV=1	PEAKS DB			HLA-B*35:01	NTDEPPMVF
GELILTMTA	36.1	947.5	9	6	474.762	2	31.85	2450	1	10372	191216 PK 1954 CL I.mzML	1	1	118	126			P29373|RABP2_HUMAN	Cellular retinoic acid-binding protein 2 OS=Homo sapiens OX=9606 GN=CRABP2 PE=1 SV=2	PEAKS DB					GELILTMTA	36.1	947.5	9	6	474.762	2	31.85	2450	1	10372	191216 PK 1954 CL I.mzML	1	1	118	126			P29373|RABP2_HUMAN	Cellular retinoic acid-binding protein 2 OS=Homo sapiens OX=9606 GN=CRABP2 PE=1 SV=2	PEAKS DB			HLA-B*35:01	RPFEENGACKY
AYMPHTFFI	36.03	1125.53	9	2.7	563.778	2	30.55	6090	1	9888	191216 PK 1954 CL I.mzML	1	1	697	705			O15294|OGT1_HUMAN	UDP-N-acetylglucosamine--peptide N-acetylglucosaminyltransferase 110 kDa subunit OS=Homo sapiens OX=9606 GN=OGT PE=1 SV=3	PEAKS DB					AYMPHTFFI	36.03	1125.53	9	2.7	563.778	2	30.55	6090	1	9888	191216 PK 1954 CL I.mzML	1	1	697	705			O15294|OGT1_HUMAN	UDP-N-acetylglucosamine--peptide N-acetylglucosaminyltransferase 110 kDa subunit OS=Homo sapiens OX=9606 GN=OGT PE=1 SV=3	PEAKS DB			HLA-B*35:01	HAVPAGNTV
TATMHILVV	35.94	983.547	9	2.6	492.785	2	26.17	30100	1	8372	191216 PK 1954 CL I.mzML	1	1	1159	1167			Q8N201|INT1_HUMAN	Integrator complex subunit 1 OS=Homo sapiens OX=9606 GN=INTS1 PE=1 SV=2	PEAKS DB					TATMHILVV	35.94	983.547	9	2.6	492.785	2	26.17	30100	1	8372	191216 PK 1954 CL I.mzML	1	1	1159	1167			Q8N201|INT1_HUMAN	Integrator complex subunit 1 OS=Homo sapiens OX=9606 GN=INTS1 PE=1 SV=2	PEAKS DB			HLA-B*35:01	TAWDEADVRF
IPNEIIHAL	35.86	1018.58	9	2.2	510.301	2	26.21	17900	1	8413	191216 PK 1954 CL I.mzML	1	1	189	197			tr|M0R2T0|M0R2T0_HUMAN	Heterogeneous nuclear ribonucleoprotein M (Fragment) OS=Homo sapiens OX=9606 GN=HNRNPM PE=1 SV=1	PEAKS DB					IPNEIIHAL	35.86	1018.58	9	2.2	510.301	2	26.21	17900	1	8413	191216 PK 1954 CL I.mzML	1	1	189	197			tr|M0R2T0|M0R2T0_HUMAN	Heterogeneous nuclear ribonucleoprotein M (Fragment) OS=Homo sapiens OX=9606 GN=HNRNPM PE=1 SV=1	PEAKS DB			HLA-B*35:01	SAMMHALEV
ISNPIPIKV	35.85	979.607	9	1.2	490.814	2	25.59	63900	1	8182	191216 PK 1954 CL I.mzML	1	1	62	70			tr|A0A0D9SFK2|A0A0D9SFK2_HUMAN	Unconventional myosin-XVIIIa OS=Homo sapiens OX=9606 GN=MYO18A PE=1 SV=1	PEAKS DB					ISNPIPIKV	35.85	979.607	9	1.2	490.814	2	25.59	63900	1	8182	191216 PK 1954 CL I.mzML	1	1	62	70			tr|A0A0D9SFK2|A0A0D9SFK2_HUMAN	Unconventional myosin-XVIIIa OS=Homo sapiens OX=9606 GN=MYO18A PE=1 SV=1	PEAKS DB			HLA-B*35:01	FPMTMDEKY
AEFPSKPVA	35.81	944.497	9	-0.9	473.258	2	17.49	95700	1	5048	191216 PK 1954 CL I.mzML	1	1	323	331			Q92754|AP2C_HUMAN	Transcription factor AP-2 gamma OS=Homo sapiens OX=9606 GN=TFAP2C PE=1 SV=1	PEAKS DB					AEFPSKPVA	35.81	944.497	9	-0.9	473.258	2	17.49	95700	1	5048	191216 PK 1954 CL I.mzML	1	1	323	331			Q92754|AP2C_HUMAN	Transcription factor AP-2 gamma OS=Homo sapiens OX=9606 GN=TFAP2C PE=1 SV=1	PEAKS DB			HLA-B*35:01	YPVKEFEVY
AEAEGLRAA	35.68	886.451	9	-2.2	444.234	2	13.31	0	1	3824	191216 PK 1954 CL I.mzML	0	0	115	123			tr|E7EQC5|E7EQC5_HUMAN	Coiled-coil alpha-helical rod protein 1 (Fragment) OS=Homo sapiens OX=9606 GN=CCHCR1 PE=1 SV=1	PEAKS DB					AEAEGLRAA	35.68	886.451	9	-2.2	444.234	2	13.31	0	1	3824	191216 PK 1954 CL I.mzML	0	0	115	123			tr|E7EQC5|E7EQC5_HUMAN	Coiled-coil alpha-helical rod protein 1 (Fragment) OS=Homo sapiens OX=9606 GN=CCHCR1 PE=1 SV=1	PEAKS DB			HLA-B*35:01	FPQLDSTSF
KSLLFVNTL	35.45	1033.62	9	9.3	517.823	2	28.99	4490	1	9374	191216 PK 1954 CL I.mzML	1	1	260	268			tr|G3V0G3|G3V0G3_HUMAN	DEAD (Asp-Glu-Ala-Asp) box polypeptide 56 isoform CRA_a OS=Homo sapiens OX=9606 GN=DDX56 PE=1 SV=1	PEAKS DB					KSLLFVNTL	35.45	1033.62	9	9.3	517.823	2	28.99	4490	1	9374	191216 PK 1954 CL I.mzML	1	1	260	268			tr|G3V0G3|G3V0G3_HUMAN	DEAD (Asp-Glu-Ala-Asp) box polypeptide 56 isoform CRA_a OS=Homo sapiens OX=9606 GN=DDX56 PE=1 SV=1	PEAKS DB			HLA-B*35:01	EALDHMVEY
KIDDTIRYL	35.45	1135.62	9	5.5	568.825	2	22.23	13100	1	6912	191216 PK 1954 CL I.mzML	1	1	84	92			Q6UXN9|WDR82_HUMAN	WD repeat-containing protein 82 OS=Homo sapiens OX=9606 GN=WDR82 PE=1 SV=1	PEAKS DB					KIDDTIRYL	35.45	1135.62	9	5.5	568.825	2	22.23	13100	1	6912	191216 PK 1954 CL I.mzML	1	1	84	92			Q6UXN9|WDR82_HUMAN	WD repeat-containing protein 82 OS=Homo sapiens OX=9606 GN=WDR82 PE=1 SV=1	PEAKS DB			HLA-B*35:01	SPFEFGFTF
GEYSGIEHV	35.4	989.445	9	6.1	495.735	2	17.64	0	1	5090	191216 PK 1954 CL I.mzML	0	0	101	109			tr|H0YKD0|H0YKD0_HUMAN	Isocitrate dehydrogenase [NAD] subunit alpha mitochondrial (Fragment) OS=Homo sapiens OX=9606 GN=IDH3A PE=1 SV=1	PEAKS DB					GEYSGIEHV	35.4	989.445	9	6.1	495.735	2	17.64	0	1	5090	191216 PK 1954 CL I.mzML	0	0	101	109			tr|H0YKD0|H0YKD0_HUMAN	Isocitrate dehydrogenase [NAD] subunit alpha mitochondrial (Fragment) OS=Homo sapiens OX=9606 GN=IDH3A PE=1 SV=1	PEAKS DB			HLA-B*35:01	IPAAVKLTY
VAAPEHISY	35.39	985.487	9	1.1	493.754	2	18.61	17900	1	5443	191216 PK 1954 CL I.mzML	1	1	37	45			E5RIL1|UPKL2_HUMAN	Uroplakin-3b-like protein 2 OS=Homo sapiens OX=9606 GN=UPK3BL2 PE=3 SV=2	PEAKS DB					VAAPEHISY	35.39	985.487	9	1.1	493.754	2	18.61	17900	1	5443	191216 PK 1954 CL I.mzML	1	1	37	45			E5RIL1|UPKL2_HUMAN	Uroplakin-3b-like protein 2 OS=Homo sapiens OX=9606 GN=UPK3BL2 PE=3 SV=2	PEAKS DB			HLA-B*35:01	MPMGPDQKY
TVSDAILRY	35.29	1036.56	9	2.8	519.289	2	23.71	4320	1	7507	191216 PK 1954 CL I.mzML	1	1	2	10			tr|B4DJI7|B4DJI7_HUMAN	Sorting nexin-11 OS=Homo sapiens OX=9606 GN=SNX11 PE=1 SV=1	PEAKS DB					TVSDAILRY	35.29	1036.56	9	2.8	519.289	2	23.71	4320	1	7507	191216 PK 1954 CL I.mzML	1	1	2	10			tr|B4DJI7|B4DJI7_HUMAN	Sorting nexin-11 OS=Homo sapiens OX=9606 GN=SNX11 PE=1 SV=1	PEAKS DB			HLA-B*35:01	MANIPLPEY
AEYAGLKVA	35.26	920.497	9	2.4	461.259	2	19.64	10700	1	5876	191216 PK 1954 CL I.mzML	1	1	1285	1293			tr|A0A087WZ85|A0A087WZ85_HUMAN	Roundabout homolog 1 OS=Homo sapiens OX=9606 GN=ROBO1 PE=1 SV=1	PEAKS DB					AEYAGLKVA	35.26	920.497	9	2.4	461.259	2	19.64	10700	1	5876	191216 PK 1954 CL I.mzML	1	1	1285	1293			tr|A0A087WZ85|A0A087WZ85_HUMAN	Roundabout homolog 1 OS=Homo sapiens OX=9606 GN=ROBO1 PE=1 SV=1	PEAKS DB			HLA-B*35:01	LPQHTIETY
NYLSIFRKF	35.24	1186.65	9	1.3	594.336	2	27.42	2560	1	8892	191216 PK 1954 CL I.mzML	1	1	619	627			P07384|CAN1_HUMAN	Calpain-1 catalytic subunit OS=Homo sapiens OX=9606 GN=CAPN1 PE=1 SV=1	PEAKS DB					NYLSIFRKF	35.24	1186.65	9	1.3	594.336	2	27.42	2560	1	8892	191216 PK 1954 CL I.mzML	1	1	619	627			P07384|CAN1_HUMAN	Calpain-1 catalytic subunit OS=Homo sapiens OX=9606 GN=CAPN1 PE=1 SV=1	PEAKS DB			HLA-B*35:01	MPVRGPDVEAY
GEHGLIIRV	35.19	992.577	9	0.8	497.298	2	19.86	235000	1	5960	191216 PK 1954 CL I.mzML	1	1	170	178			tr|H0Y5G9|H0Y5G9_HUMAN	Nardilysin (Fragment) OS=Homo sapiens OX=9606 GN=NRDC PE=1 SV=1	PEAKS DB					GEHGLIIRV	35.19	992.577	9	0.8	497.298	2	19.86	235000	1	5960	191216 PK 1954 CL I.mzML	1	1	170	178			tr|H0Y5G9|H0Y5G9_HUMAN	Nardilysin (Fragment) OS=Homo sapiens OX=9606 GN=NRDC PE=1 SV=1	PEAKS DB			HLA-B*35:01	YPADKISILTTY
RESPAQAPA	35.11	925.462	9	-0.1	463.74	2	11.29	3720	1	3261	191216 PK 1954 CL I.mzML	1	1	306	314			Q96HY6|DDRGK_HUMAN	DDRGK domain-containing protein 1 OS=Homo sapiens OX=9606 GN=DDRGK1 PE=1 SV=2	PEAKS DB					RESPAQAPA	35.11	925.462	9	-0.1	463.74	2	11.29	3720	1	3261	191216 PK 1954 CL I.mzML	1	1	306	314			Q96HY6|DDRGK_HUMAN	DDRGK domain-containing protein 1 OS=Homo sapiens OX=9606 GN=DDRGK1 PE=1 SV=2	PEAKS DB			HLA-B*35:01	HAFVELHEF
VVQPQPLVV	35.09	977.591	9	3.3	489.807	2	27.17	0	1	8822	191216 PK 1954 CL I.mzML	0	0	1101	1109			O60885|BRD4_HUMAN	Bromodomain-containing protein 4 OS=Homo sapiens OX=9606 GN=BRD4 PE=1 SV=2	PEAKS DB					VVQPQPLVV	35.09	977.591	9	3.3	489.807	2	27.17	0	1	8822	191216 PK 1954 CL I.mzML	0	0	1101	1109			O60885|BRD4_HUMAN	Bromodomain-containing protein 4 OS=Homo sapiens OX=9606 GN=BRD4 PE=1 SV=2	PEAKS DB			HLA-B*35:01	HAHVDKVTY
SILEHQIQV	34.83	1065.58	9	5.3	533.804	2	23.13	10900	1	7252	191216 PK 1954 CL I.mzML	1	1	57	65			tr|A0A3B3ISC1|A0A3B3ISC1_HUMAN	DNA replication licensing factor MCM4 (Fragment) OS=Homo sapiens OX=9606 GN=MCM4 PE=1 SV=1	PEAKS DB					SILEHQIQV	34.83	1065.58	9	5.3	533.804	2	23.13	10900	1	7252	191216 PK 1954 CL I.mzML	1	1	57	65			tr|A0A3B3ISC1|A0A3B3ISC1_HUMAN	DNA replication licensing factor MCM4 (Fragment) OS=Homo sapiens OX=9606 GN=MCM4 PE=1 SV=1	PEAKS DB			HLA-B*35:01	FPEIDLEKY
KYQIINEEF	34.82	1182.59	9	4	592.309	2	24.6	5200	1	7851	191216 PK 1954 CL I.mzML	1	1	162	170			Q969F9|HPS3_HUMAN	Hermansky-Pudlak syndrome 3 protein OS=Homo sapiens OX=9606 GN=HPS3 PE=1 SV=1	PEAKS DB					KYQIINEEF	34.82	1182.59	9	4	592.309	2	24.6	5200	1	7851	191216 PK 1954 CL I.mzML	1	1	162	170			Q969F9|HPS3_HUMAN	Hermansky-Pudlak syndrome 3 protein OS=Homo sapiens OX=9606 GN=HPS3 PE=1 SV=1	PEAKS DB			HLA-B*35:01	TAIRALETY
TVTEVLLKY	34.69	1064.61	9	4.9	533.318	2	26.03	6050	1	8362	191216 PK 1954 CL I.mzML	1	1	55	63			tr|F5H148|F5H148_HUMAN	RNA polymerase I-specific transcription initiation factor RRN3 OS=Homo sapiens OX=9606 GN=RRN3 PE=1 SV=1	PEAKS DB					TVTEVLLKY	34.69	1064.61	9	4.9	533.318	2	26.03	6050	1	8362	191216 PK 1954 CL I.mzML	1	1	55	63			tr|F5H148|F5H148_HUMAN	RNA polymerase I-specific transcription initiation factor RRN3 OS=Homo sapiens OX=9606 GN=RRN3 PE=1 SV=1	PEAKS DB			HLA-B*35:01	NVIHNLATY
KATAYILSV	34.59	964.559	9	-3.6	483.288	2	24.11	7000	1	7647	191216 PK 1954 CL I.mzML	1	1	298	306			tr|A0A494C1T8|A0A494C1T8_HUMAN	Myc proto-oncogene protein OS=Homo sapiens OX=9606 GN=MYC PE=1 SV=1	PEAKS DB					KATAYILSV	34.59	964.559	9	-3.6	483.288	2	24.11	7000	1	7647	191216 PK 1954 CL I.mzML	1	1	298	306			tr|A0A494C1T8|A0A494C1T8_HUMAN	Myc proto-oncogene protein OS=Homo sapiens OX=9606 GN=MYC PE=1 SV=1	PEAKS DB			HLA-B*35:01	FPWGDGNHTL
YYTPITPHL	34.55	1103.57	9	10.4	552.798	2	25.79	0	1	8276	191216 PK 1954 CL I.mzML	0	0	119	127			tr|X6R242|X6R242_HUMAN	Polypyrimidine tract-binding protein 3 (Fragment) OS=Homo sapiens OX=9606 GN=PTBP3 PE=1 SV=7	PEAKS DB					YYTPITPHL	34.55	1103.57	9	10.4	552.798	2	25.79	0	1	8276	191216 PK 1954 CL I.mzML	0	0	119	127			tr|X6R242|X6R242_HUMAN	Polypyrimidine tract-binding protein 3 (Fragment) OS=Homo sapiens OX=9606 GN=PTBP3 PE=1 SV=7	PEAKS DB			HLA-B*35:01	DAFAEWTEM
KTQDLFRRV	34.49	1161.66	9	0	581.841	2	15.17	12500	1	4378	191216 PK 1954 CL I.mzML	1	1	592	600			tr|C9J6B6|C9J6B6_HUMAN	Eukaryotic translation initiation factor 4 gamma 1 (Fragment) OS=Homo sapiens OX=9606 GN=EIF4G1 PE=1 SV=1	PEAKS DB					KTQDLFRRV	34.49	1161.66	9	0	581.841	2	15.17	12500	1	4378	191216 PK 1954 CL I.mzML	1	1	592	600			tr|C9J6B6|C9J6B6_HUMAN	Eukaryotic translation initiation factor 4 gamma 1 (Fragment) OS=Homo sapiens OX=9606 GN=EIF4G1 PE=1 SV=1	PEAKS DB			HLA-B*35:01	NAITLPEEF
YYDVAKQLL	34.45	1111.59	9	-0.3	556.806	2	26.75	1110	1	8665	191216 PK 1954 CL I.mzML	1	1	213	221			Q6UB99|ANR11_HUMAN	Ankyrin repeat domain-containing protein 11 OS=Homo sapiens OX=9606 GN=ANKRD11 PE=1 SV=3	PEAKS DB					YYDVAKQLL	34.45	1111.59	9	-0.3	556.806	2	26.75	1110	1	8665	191216 PK 1954 CL I.mzML	1	1	213	221			Q6UB99|ANR11_HUMAN	Ankyrin repeat domain-containing protein 11 OS=Homo sapiens OX=9606 GN=ANKRD11 PE=1 SV=3	PEAKS DB			HLA-B*35:01	DAYTHLETF
RSLDHPNVL	34.4	1049.56	9	6.3	525.794	2	16.28	16200	1	4627	191216 PK 1954 CL I.mzML	1	1	303	311			tr|B5MC51|B5MC51_HUMAN	LIM domain kinase 2 OS=Homo sapiens OX=9606 GN=LIMK2 PE=1 SV=1	PEAKS DB					RSLDHPNVL	34.4	1049.56	9	6.3	525.794	2	16.28	16200	1	4627	191216 PK 1954 CL I.mzML	1	1	303	311			tr|B5MC51|B5MC51_HUMAN	LIM domain kinase 2 OS=Homo sapiens OX=9606 GN=LIMK2 PE=1 SV=1	PEAKS DB			HLA-B*35:01	RPVPFASEM
SEVGKLLSA	34.36	902.507	9	-0.6	452.263	2	20.89	33400	1	6470	191216 PK 1954 CL I.mzML	1	1	210	218			tr|B9A049|B9A049_HUMAN	WD repeat-containing protein 54 OS=Homo sapiens OX=9606 GN=WDR54 PE=1 SV=1	PEAKS DB					SEVGKLLSA	34.36	902.507	9	-0.6	452.263	2	20.89	33400	1	6470	191216 PK 1954 CL I.mzML	1	1	210	218			tr|B9A049|B9A049_HUMAN	WD repeat-containing protein 54 OS=Homo sapiens OX=9606 GN=WDR54 PE=1 SV=1	PEAKS DB			HLA-B*35:01	EVFPLAMNY
SEITHLVNA	34.31	982.508	9	4.8	492.266	2	19.95	3520	1	6062	191216 PK 1954 CL I.mzML	1	1	222	230			tr|A0A140TA37|A0A140TA37_HUMAN	Serine/threonine-protein kinase 19 OS=Homo sapiens OX=9606 GN=STK19 PE=1 SV=1	PEAKS DB					SEITHLVNA	34.31	982.508	9	4.8	492.266	2	19.95	3520	1	6062	191216 PK 1954 CL I.mzML	1	1	222	230			tr|A0A140TA37|A0A140TA37_HUMAN	Serine/threonine-protein kinase 19 OS=Homo sapiens OX=9606 GN=STK19 PE=1 SV=1	PEAKS DB			HLA-B*35:01	TAVIDHHNY
SAIPYALRV	34.23	988.571	9	1.4	495.296	2	25.68	67900	1	8207	191216 PK 1954 CL I.mzML	1	1	274	282			tr|C9JEU5|C9JEU5_HUMAN	Fibrinogen gamma chain OS=Homo sapiens OX=9606 GN=FGG PE=1 SV=1	PEAKS DB					SAIPYALRV	34.23	988.571	9	1.4	495.296	2	25.68	67900	1	8207	191216 PK 1954 CL I.mzML	1	1	274	282			tr|C9JEU5|C9JEU5_HUMAN	Fibrinogen gamma chain OS=Homo sapiens OX=9606 GN=FGG PE=1 SV=1	PEAKS DB			HLA-B*35:01	NAWNNLEKY
LPFDKETGF	34.21	1052.52	9	5.3	527.272	2	25.81	10200	1	8288	191216 PK 1954 CL I.mzML	1	1	34	42			tr|H0YJW7|H0YJW7_HUMAN	SRA stem-loop-interacting RNA-binding protein mitochondrial (Fragment) OS=Homo sapiens OX=9606 GN=SLIRP PE=1 SV=1	PEAKS DB					LPFDKETGF	34.21	1052.52	9	5.3	527.272	2	25.81	10200	1	8288	191216 PK 1954 CL I.mzML	1	1	34	42			tr|H0YJW7|H0YJW7_HUMAN	SRA stem-loop-interacting RNA-binding protein mitochondrial (Fragment) OS=Homo sapiens OX=9606 GN=SLIRP PE=1 SV=1	PEAKS DB			HLA-B*35:01	SASPVSDVSY
NAFKEITTM	34.2	1053.52	9	-0.8	527.768	2	22.55	12000	1	7053	191216 PK 1954 CL I.mzML	1	1	115	123			tr|B1APE1|B1APE1_HUMAN	Transcription initiation factor IIB (Fragment) OS=Homo sapiens OX=9606 GN=GTF2B PE=1 SV=1	PEAKS DB					NAFKEITTM	34.2	1053.52	9	-0.8	527.768	2	22.55	12000	1	7053	191216 PK 1954 CL I.mzML	1	1	115	123			tr|B1APE1|B1APE1_HUMAN	Transcription initiation factor IIB (Fragment) OS=Homo sapiens OX=9606 GN=GTF2B PE=1 SV=1	PEAKS DB			HLA-B*35:01	EAMRIGAEVY
IYVHDLLTF	34.07	1119.6	9	2.6	560.81	2	32.01	0	1	10462	191216 PK 1954 CL I.mzML	0	0	97	105			Q96JC1|VPS39_HUMAN	Vam6/Vps39-like protein OS=Homo sapiens OX=9606 GN=VPS39 PE=1 SV=2	PEAKS DB					IYVHDLLTF	34.07	1119.6	9	2.6	560.81	2	32.01	0	1	10462	191216 PK 1954 CL I.mzML	0	0	97	105			Q96JC1|VPS39_HUMAN	Vam6/Vps39-like protein OS=Homo sapiens OX=9606 GN=VPS39 PE=1 SV=2	PEAKS DB			HLA-B*35:01	EAWASKDATY
SYADQMFLL	33.89	1086.51	9	1.4	544.264	2	37.7	3050	1	11851	191216 PK 1954 CL I.mzML	1	1	548	556			Q8TEL6|TP4AP_HUMAN	Short transient receptor potential channel 4-associated protein OS=Homo sapiens OX=9606 GN=TRPC4AP PE=1 SV=2	PEAKS DB					SYADQMFLL	33.89	1086.51	9	1.4	544.264	2	37.7	3050	1	11851	191216 PK 1954 CL I.mzML	1	1	548	556			Q8TEL6|TP4AP_HUMAN	Short transient receptor potential channel 4-associated protein OS=Homo sapiens OX=9606 GN=TRPC4AP PE=1 SV=2	PEAKS DB			HLA-B*35:01	SALPAVTEM
YTNGKCVIL	33.88	1009.53	9	-1.3	505.772	2	20.72	1510	1	6392	191216 PK 1954 CL I.mzML	1	1	34	42			O75083|WDR1_HUMAN	WD repeat-containing protein 1 OS=Homo sapiens OX=9606 GN=WDR1 PE=1 SV=4	PEAKS DB					YTNGKCVIL	33.88	1009.53	9	-1.3	505.772	2	20.72	1510	1	6392	191216 PK 1954 CL I.mzML	1	1	34	42			O75083|WDR1_HUMAN	WD repeat-containing protein 1 OS=Homo sapiens OX=9606 GN=WDR1 PE=1 SV=4	PEAKS DB			HLA-B*35:01	YAWESSAGGSF
VPHSIINGY	33.76	998.519	9	2.2	500.27	2	20.67	26000	1	6414	191216 PK 1954 CL I.mzML	1	1	237	245			Q8NHW5|RLA0L_HUMAN	60S acidic ribosomal protein P0-like OS=Homo sapiens OX=9606 GN=RPLP0P6 PE=5 SV=1	PEAKS DB					VPHSIINGY	33.76	998.519	9	2.2	500.27	2	20.67	26000	1	6414	191216 PK 1954 CL I.mzML	1	1	237	245			Q8NHW5|RLA0L_HUMAN	60S acidic ribosomal protein P0-like OS=Homo sapiens OX=9606 GN=RPLP0P6 PE=5 SV=1	PEAKS DB			HLA-B*35:01	HPRIITEGF
RSFHEVREF	33.71	1205.59	9	-4.7	402.872	3	14.37	2590	1	4137	191216 PK 1954 CL I.mzML	1	1	106	114			Q92963|RIT1_HUMAN	GTP-binding protein Rit1 OS=Homo sapiens OX=9606 GN=RIT1 PE=1 SV=1	PEAKS DB					RSFHEVREF	33.71	1205.59	9	-4.7	402.872	3	14.37	2590	1	4137	191216 PK 1954 CL I.mzML	1	1	106	114			Q92963|RIT1_HUMAN	GTP-binding protein Rit1 OS=Homo sapiens OX=9606 GN=RIT1 PE=1 SV=1	PEAKS DB			HLA-B*35:01	NVADVVIKF
LPWVGKELY	33.56	1103.6	9	-0.4	552.811	2	28.27	4850	1	9209	191216 PK 1954 CL I.mzML	1	1	177	185			Q09161|NCBP1_HUMAN	Nuclear cap-binding protein subunit 1 OS=Homo sapiens OX=9606 GN=NCBP1 PE=1 SV=1	PEAKS DB					LPWVGKELY	33.56	1103.6	9	-0.4	552.811	2	28.27	4850	1	9209	191216 PK 1954 CL I.mzML	1	1	177	185			Q09161|NCBP1_HUMAN	Nuclear cap-binding protein subunit 1 OS=Homo sapiens OX=9606 GN=NCBP1 PE=1 SV=1	PEAKS DB			HLA-B*35:01	TVAEVVETM
KPIESFNEY	33.3	1125.53	9	5.3	563.78	2	19.82	481	1	5988	191216 PK 1954 CL I.mzML	1	1	666	674			O94830|DDHD2_HUMAN	Phospholipase DDHD2 OS=Homo sapiens OX=9606 GN=DDHD2 PE=1 SV=2	PEAKS DB					KPIESFNEY	33.3	1125.53	9	5.3	563.78	2	19.82	481	1	5988	191216 PK 1954 CL I.mzML	1	1	666	674			O94830|DDHD2_HUMAN	Phospholipase DDHD2 OS=Homo sapiens OX=9606 GN=DDHD2 PE=1 SV=2	PEAKS DB			HLA-B*35:01	IPIPSTGSVEM
IYMPMIPEL	33.11	1105.56	9	2.2	553.789	2	40.12	157	1	12543	191216 PK 1954 CL I.mzML	1	1	115	123			tr|C9J7L5|C9J7L5_HUMAN	Acetyl-coenzyme A synthetase cytoplasmic (Fragment) OS=Homo sapiens OX=9606 GN=ACSS2 PE=1 SV=1	PEAKS DB					IYMPMIPEL	33.11	1105.56	9	2.2	553.789	2	40.12	157	1	12543	191216 PK 1954 CL I.mzML	1	1	115	123			tr|C9J7L5|C9J7L5_HUMAN	Acetyl-coenzyme A synthetase cytoplasmic (Fragment) OS=Homo sapiens OX=9606 GN=ACSS2 PE=1 SV=1	PEAKS DB			HLA-B*35:01	FTDEESRVF
AEFAERSVA	33.06	978.477	9	0.7	490.249	2	15.61	7210	1	4497	191216 PK 1954 CL I.mzML	1	1	182	190			tr|A0A087WWU8|A0A087WWU8_HUMAN	Tropomyosin alpha-3 chain OS=Homo sapiens OX=9606 GN=TPM3 PE=1 SV=1	PEAKS DB					AEFAERSVA	33.06	978.477	9	0.7	490.249	2	15.61	7210	1	4497	191216 PK 1954 CL I.mzML	1	1	182	190			tr|A0A087WWU8|A0A087WWU8_HUMAN	Tropomyosin alpha-3 chain OS=Homo sapiens OX=9606 GN=TPM3 PE=1 SV=1	PEAKS DB			HLA-B*35:01	EVNPNTRVM
TAIEKVVQM	32.99	1017.55	9	5.5	509.789	2	21.53	0	1	6662	191216 PK 1954 CL I.mzML	0	0	931	939			P29317|EPHA2_HUMAN	Ephrin type-A receptor 2 OS=Homo sapiens OX=9606 GN=EPHA2 PE=1 SV=2	PEAKS DB					TAIEKVVQM	32.99	1017.55	9	5.5	509.789	2	21.53	0	1	6662	191216 PK 1954 CL I.mzML	0	0	931	939			P29317|EPHA2_HUMAN	Ephrin type-A receptor 2 OS=Homo sapiens OX=9606 GN=EPHA2 PE=1 SV=2	PEAKS DB			HLA-B*35:01	APFEGLGKVYIY
SEIDMSVKA	32.99	978.469	9	-3.6	490.243	2	18.97	3630	1	5633	191216 PK 1954 CL I.mzML	1	1	478	486			Q8WUM9|S20A1_HUMAN	Sodium-dependent phosphate transporter 1 OS=Homo sapiens OX=9606 GN=SLC20A1 PE=1 SV=1	PEAKS DB					SEIDMSVKA	32.99	978.469	9	-3.6	490.243	2	18.97	3630	1	5633	191216 PK 1954 CL I.mzML	1	1	478	486			Q8WUM9|S20A1_HUMAN	Sodium-dependent phosphate transporter 1 OS=Homo sapiens OX=9606 GN=SLC20A1 PE=1 SV=1	PEAKS DB			HLA-B*35:01	YGFQEKEAF
MEFQRFVTP	32.92	1153.56	9	5.7	577.793	2	26.17	2510	1	8378	191216 PK 1954 CL I.mzML	1	1	76	84			Q9NRF9|DPOE3_HUMAN	DNA polymerase epsilon subunit 3 OS=Homo sapiens OX=9606 GN=POLE3 PE=1 SV=1	PEAKS DB					MEFQRFVTP	32.92	1153.56	9	5.7	577.793	2	26.17	2510	1	8378	191216 PK 1954 CL I.mzML	1	1	76	84			Q9NRF9|DPOE3_HUMAN	DNA polymerase epsilon subunit 3 OS=Homo sapiens OX=9606 GN=POLE3 PE=1 SV=1	PEAKS DB			HLA-B*35:01	YFDAIPVTM
MADPKGKAY	32.9	979.48	9	-7.2	490.746	2	11.45	0	1	3297	191216 PK 1954 CL I.mzML	0	0	105	113			Q96GE9|DMAC1_HUMAN	Distal membrane-arm assembly complex protein 1 OS=Homo sapiens OX=9606 GN=DMAC1 PE=1 SV=1	PEAKS DB					MADPKGKAY	32.9	979.48	9	-7.2	490.746	2	11.45	0	1	3297	191216 PK 1954 CL I.mzML	0	0	105	113			Q96GE9|DMAC1_HUMAN	Distal membrane-arm assembly complex protein 1 OS=Homo sapiens OX=9606 GN=DMAC1 PE=1 SV=1	PEAKS DB			HLA-B*35:01	FPATLFDAY
RELTNQQEA	32.82	1087.53	9	-0.1	544.773	2	11.43	212	1	3299	191216 PK 1954 CL I.mzML	1	1	495	503			tr|Q6AWB1|Q6AWB1_HUMAN	Dynactin subunit 1 OS=Homo sapiens OX=9606 GN=DCTN1 PE=1 SV=1	PEAKS DB					RELTNQQEA	32.82	1087.53	9	-0.1	544.773	2	11.43	212	1	3299	191216 PK 1954 CL I.mzML	1	1	495	503			tr|Q6AWB1|Q6AWB1_HUMAN	Dynactin subunit 1 OS=Homo sapiens OX=9606 GN=DCTN1 PE=1 SV=1	PEAKS DB			HLA-B*35:01	MPLEDMNEF
EVYAGSHQY	32.8	1052.46	9	-0.2	527.238	2	14.45	3960	1	4161	191216 PK 1954 CL I.mzML	1	1	490	498			Q9H3P7|GCP60_HUMAN	Golgi resident protein GCP60 OS=Homo sapiens OX=9606 GN=ACBD3 PE=1 SV=4	PEAKS DB					EVYAGSHQY	32.8	1052.46	9	-0.2	527.238	2	14.45	3960	1	4161	191216 PK 1954 CL I.mzML	1	1	490	498			Q9H3P7|GCP60_HUMAN	Golgi resident protein GCP60 OS=Homo sapiens OX=9606 GN=ACBD3 PE=1 SV=4	PEAKS DB			HLA-B*35:01	YPTEDYKVY
VYNSEYYHF	32.62	1220.51	9	4	611.27	2	23.22	13700	1	7367	191216 PK 1954 CL I.mzML	1	1	955	963			Q13308|PTK7_HUMAN	Inactive tyrosine-protein kinase 7 OS=Homo sapiens OX=9606 GN=PTK7 PE=1 SV=2	PEAKS DB					VYNSEYYHF	32.62	1220.51	9	4	611.27	2	23.22	13700	1	7367	191216 PK 1954 CL I.mzML	1	1	955	963			Q13308|PTK7_HUMAN	Inactive tyrosine-protein kinase 7 OS=Homo sapiens OX=9606 GN=PTK7 PE=1 SV=2	PEAKS DB			HLA-B*35:01	FPFEKGSVQY
VINPTAITV	32.6	926.544	9	0.1	464.281	2	28.28	0	1	9218	191216 PK 1954 CL I.mzML	0	0	923	931			P51610|HCFC1_HUMAN	Host cell factor 1 OS=Homo sapiens OX=9606 GN=HCFC1 PE=1 SV=2	PEAKS DB					VINPTAITV	32.6	926.544	9	0.1	464.281	2	28.28	0	1	9218	191216 PK 1954 CL I.mzML	0	0	923	931			P51610|HCFC1_HUMAN	Host cell factor 1 OS=Homo sapiens OX=9606 GN=HCFC1 PE=1 SV=2	PEAKS DB			HLA-B*35:01	VPAEHQVAM
KYTKIFNDF	32.54	1174.6	9	0.3	588.312	2	21.74	1420	1	6713	191216 PK 1954 CL I.mzML	1	1	350	358			tr|A0A0A0MRY2|A0A0A0MRY2_HUMAN	Zinc finger MYND domain-containing protein 11 OS=Homo sapiens OX=9606 GN=ZMYND11 PE=1 SV=1	PEAKS DB					KYTKIFNDF	32.54	1174.6	9	0.3	588.312	2	21.74	1420	1	6713	191216 PK 1954 CL I.mzML	1	1	350	358			tr|A0A0A0MRY2|A0A0A0MRY2_HUMAN	Zinc finger MYND domain-containing protein 11 OS=Homo sapiens OX=9606 GN=ZMYND11 PE=1 SV=1	PEAKS DB			HLA-B*35:01	MALAVRVVY
IPVTIITGY	32.47	975.564	9	-0.9	488.791	2	32.3	2100	1	10580	191216 PK 1954 CL I.mzML	1	1	42	50			tr|A0A087WZQ3|A0A087WZQ3_HUMAN	COBW domain-containing protein 1 OS=Homo sapiens OX=9606 GN=CBWD1 PE=1 SV=1	PEAKS DB					IPVTIITGY	32.47	975.564	9	-0.9	488.791	2	32.3	2100	1	10580	191216 PK 1954 CL I.mzML	1	1	42	50			tr|A0A087WZQ3|A0A087WZQ3_HUMAN	COBW domain-containing protein 1 OS=Homo sapiens OX=9606 GN=CBWD1 PE=1 SV=1	PEAKS DB			HLA-B*35:01	YPNVNIHNF
QYPVIIHLI	32.43	1094.65	9	-7.9	548.33	2	32.08	4300	1	10505	191216 PK 1954 CL I.mzML	1	1	228	236			Q9BW60|ELOV1_HUMAN	Elongation of very long chain fatty acids protein 1 OS=Homo sapiens OX=9606 GN=ELOVL1 PE=1 SV=1	PEAKS DB					QYPVIIHLI	32.43	1094.65	9	-7.9	548.33	2	32.08	4300	1	10505	191216 PK 1954 CL I.mzML	1	1	228	236			Q9BW60|ELOV1_HUMAN	Elongation of very long chain fatty acids protein 1 OS=Homo sapiens OX=9606 GN=ELOVL1 PE=1 SV=1	PEAKS DB			HLA-B*35:01	EAYTDHATY
FSSPHLVQV	32.22	1012.53	9	0.5	507.277	2	23.17	30100	1	7310	191216 PK 1954 CL I.mzML	1	1	78	86			tr|Q5JU21|Q5JU21_HUMAN	Folylpolyglutamate synthase mitochondrial (Fragment) OS=Homo sapiens OX=9606 GN=FPGS PE=1 SV=1	PEAKS DB					FSSPHLVQV	32.22	1012.53	9	0.5	507.277	2	23.17	30100	1	7310	191216 PK 1954 CL I.mzML	1	1	78	86			tr|Q5JU21|Q5JU21_HUMAN	Folylpolyglutamate synthase mitochondrial (Fragment) OS=Homo sapiens OX=9606 GN=FPGS PE=1 SV=1	PEAKS DB			HLA-B*35:01	NAFEELVAF
KSIYPTLEI	32.01	1062.6	9	4	532.31	2	27.24	46000	1	8826	191216 PK 1954 CL I.mzML	1	1	203	211			P30520|PURA2_HUMAN	Adenylosuccinate synthetase isozyme 2 OS=Homo sapiens OX=9606 GN=ADSS PE=1 SV=3	PEAKS DB					KSIYPTLEI	32.01	1062.6	9	4	532.31	2	27.24	46000	1	8826	191216 PK 1954 CL I.mzML	1	1	203	211			P30520|PURA2_HUMAN	Adenylosuccinate synthetase isozyme 2 OS=Homo sapiens OX=9606 GN=ADSS PE=1 SV=3	PEAKS DB			HLA-B*35:01	TPITIFMEY
AYINKVEEL	31.96	1077.57	9	0.2	539.795	2	21.68	0	1	6701	191216 PK 1954 CL I.mzML	0	0	73	81			P07108|ACBP_HUMAN	Acyl-CoA-binding protein OS=Homo sapiens OX=9606 GN=DBI PE=1 SV=2	PEAKS DB					AYINKVEEL	31.96	1077.57	9	0.2	539.795	2	21.68	0	1	6701	191216 PK 1954 CL I.mzML	0	0	73	81			P07108|ACBP_HUMAN	Acyl-CoA-binding protein OS=Homo sapiens OX=9606 GN=DBI PE=1 SV=2	PEAKS DB			HLA-B*35:01	HAFVDLHEF
AEVGPLRKA	31.92	939.55	9	-4	470.783	2	12.72	195	1	3624	191216 PK 1954 CL I.mzML	1	1	72	80			A8MYZ6|FOXO6_HUMAN	Forkhead box protein O6 OS=Homo sapiens OX=9606 GN=FOXO6 PE=1 SV=1	PEAKS DB					AEVGPLRKA	31.92	939.55	9	-4	470.783	2	12.72	195	1	3624	191216 PK 1954 CL I.mzML	1	1	72	80			A8MYZ6|FOXO6_HUMAN	Forkhead box protein O6 OS=Homo sapiens OX=9606 GN=FOXO6 PE=1 SV=1	PEAKS DB			HLA-B*35:01	TAAAALPAF
SAMMHALEV	31.92	987.452	9	4.1	494.738	2	22.9	6640	1	7111	191216 PK 1954 CL I.mzML	1	1	102	110			tr|A0A0U1RRM6|A0A0U1RRM6_HUMAN	Protein enabled homolog OS=Homo sapiens OX=9606 GN=ENAH PE=1 SV=1	PEAKS DB					SAMMHALEV	31.92	987.452	9	4.1	494.738	2	22.9	6640	1	7111	191216 PK 1954 CL I.mzML	1	1	102	110			tr|A0A0U1RRM6|A0A0U1RRM6_HUMAN	Protein enabled homolog OS=Homo sapiens OX=9606 GN=ENAH PE=1 SV=1	PEAKS DB			HLA-B*35:01	LPFPIIQQY
AEFAERTVA	31.88	992.493	9	0.5	497.256	2	16.1	31100	1	4625	191216 PK 1954 CL I.mzML	1	1	65	73			tr|K7EPB9|K7EPB9_HUMAN	Tropomyosin alpha-4 chain (Fragment) OS=Homo sapiens OX=9606 GN=TPM4 PE=1 SV=1	PEAKS DB					AEFAERTVA	31.88	992.493	9	0.5	497.256	2	16.1	31100	1	4625	191216 PK 1954 CL I.mzML	1	1	65	73			tr|K7EPB9|K7EPB9_HUMAN	Tropomyosin alpha-4 chain (Fragment) OS=Homo sapiens OX=9606 GN=TPM4 PE=1 SV=1	PEAKS DB			HLA-B*35:01	FPDKPITQY
HEYPWILSA	31.84	1114.54	9	2.7	558.284	2	29.47	66700	1	9489	191216 PK 1954 CL I.mzML	1	1	103	111			tr|A0A3B3IS84|A0A3B3IS84_HUMAN	Coatomer subunit alpha OS=Homo sapiens OX=9606 GN=COPA PE=1 SV=1	PEAKS DB					HEYPWILSA	31.84	1114.54	9	2.7	558.284	2	29.47	66700	1	9489	191216 PK 1954 CL I.mzML	1	1	103	111			tr|A0A3B3IS84|A0A3B3IS84_HUMAN	Coatomer subunit alpha OS=Homo sapiens OX=9606 GN=COPA PE=1 SV=1	PEAKS DB			HLA-B*35:01	WPVGGDSRF
KEMEVSPSA	31.71	976.453	9	4.1	489.238	2	13.97	1360	1	4017	191216 PK 1954 CL I.mzML	1	1	343	351			P42858|HD_HUMAN	Huntingtin OS=Homo sapiens OX=9606 GN=HTT PE=1 SV=2	PEAKS DB					KEMEVSPSA	31.71	976.453	9	4.1	489.238	2	13.97	1360	1	4017	191216 PK 1954 CL I.mzML	1	1	343	351			P42858|HD_HUMAN	Huntingtin OS=Homo sapiens OX=9606 GN=HTT PE=1 SV=2	PEAKS DB			HLA-B*35:01	LPIGDVATQY
HEMDRQVAA	31.64	1055.48	9	3.8	528.753	2	11.38	484	1	3289	191216 PK 1954 CL I.mzML	1	1	4693	4701			Q15751|HERC1_HUMAN	Probable E3 ubiquitin-protein ligase HERC1 OS=Homo sapiens OX=9606 GN=HERC1 PE=1 SV=2	PEAKS DB					HEMDRQVAA	31.64	1055.48	9	3.8	528.753	2	11.38	484	1	3289	191216 PK 1954 CL I.mzML	1	1	4693	4701			Q15751|HERC1_HUMAN	Probable E3 ubiquitin-protein ligase HERC1 OS=Homo sapiens OX=9606 GN=HERC1 PE=1 SV=2	PEAKS DB			HLA-B*35:01	HPTSVISGY
ASAGHAVSI	31.55	811.419	9	-2.1	406.718	2	14.63	3320	1	4235	191216 PK 1954 CL I.mzML	1	1	4	12			Q14247|SRC8_HUMAN	Src substrate cortactin OS=Homo sapiens OX=9606 GN=CTTN PE=1 SV=2	PEAKS DB					ASAGHAVSI	31.55	811.419	9	-2.1	406.718	2	14.63	3320	1	4235	191216 PK 1954 CL I.mzML	1	1	4	12			Q14247|SRC8_HUMAN	Src substrate cortactin OS=Homo sapiens OX=9606 GN=CTTN PE=1 SV=2	PEAKS DB			HLA-B*35:01	TAYPGQTQY
AYPEYLITF	31.51	1115.55	9	0.8	558.787	2	37.17	0	1	11749	191216 PK 1954 CL I.mzML	0	0	365	373			tr|B7ZL48|B7ZL48_HUMAN	Poly [ADP-ribose] polymerase OS=Homo sapiens OX=9606 GN=PARP15 PE=1 SV=1	PEAKS DB					AYPEYLITF	31.51	1115.55	9	0.8	558.787	2	37.17	0	1	11749	191216 PK 1954 CL I.mzML	0	0	365	373			tr|B7ZL48|B7ZL48_HUMAN	Poly [ADP-ribose] polymerase OS=Homo sapiens OX=9606 GN=PARP15 PE=1 SV=1	PEAKS DB			HLA-B*35:01	FPASFPNRQY
KAMELIREL	31.42	1101.62	9	4.3	551.823	2	22.1	9880	1	6890	191216 PK 1954 CL I.mzML	1	1	5	13			Q14691|PSF1_HUMAN	DNA replication complex GINS protein PSF1 OS=Homo sapiens OX=9606 GN=GINS1 PE=1 SV=1	PEAKS DB					KAMELIREL	31.42	1101.62	9	4.3	551.823	2	22.1	9880	1	6890	191216 PK 1954 CL I.mzML	1	1	5	13			Q14691|PSF1_HUMAN	DNA replication complex GINS protein PSF1 OS=Homo sapiens OX=9606 GN=GINS1 PE=1 SV=1	PEAKS DB			HLA-B*35:01	LPLEEHYRF
LSKGPGLEV	31.28	898.512	9	2	450.267	2	18.61	4700	1	5481	191216 PK 1954 CL I.mzML	1	1	1156	1164			Q9Y613|FHOD1_HUMAN	FH1/FH2 domain-containing protein 1 OS=Homo sapiens OX=9606 GN=FHOD1 PE=1 SV=3	PEAKS DB					LSKGPGLEV	31.28	898.512	9	2	450.267	2	18.61	4700	1	5481	191216 PK 1954 CL I.mzML	1	1	1156	1164			Q9Y613|FHOD1_HUMAN	FH1/FH2 domain-containing protein 1 OS=Homo sapiens OX=9606 GN=FHOD1 PE=1 SV=3	PEAKS DB			HLA-B*35:01	LPYTVVIHY
MPQGGGQHY	31.23	973.408	9	-3.2	487.712	2	12.54	1720	1	3585	191216 PK 1954 CL I.mzML	1	1	194	202			tr|B4DLD3|B4DLD3_HUMAN	Protein SSXT OS=Homo sapiens OX=9606 GN=SS18 PE=1 SV=1	PEAKS DB					MPQGGGQHY	31.23	973.408	9	-3.2	487.712	2	12.54	1720	1	3585	191216 PK 1954 CL I.mzML	1	1	194	202			tr|B4DLD3|B4DLD3_HUMAN	Protein SSXT OS=Homo sapiens OX=9606 GN=SS18 PE=1 SV=1	PEAKS DB			HLA-B*35:01	NASRDQVVY
RELPFTKSA	31.14	1047.57	9	12.9	524.802	2	15.58	0	1	4499	191216 PK 1954 CL I.mzML	0	0	451	459			Q96MU7|YTDC1_HUMAN	YTH domain-containing protein 1 OS=Homo sapiens OX=9606 GN=YTHDC1 PE=1 SV=3	PEAKS DB					RELPFTKSA	31.14	1047.57	9	12.9	524.802	2	15.58	0	1	4499	191216 PK 1954 CL I.mzML	0	0	451	459			Q96MU7|YTDC1_HUMAN	YTH domain-containing protein 1 OS=Homo sapiens OX=9606 GN=YTHDC1 PE=1 SV=3	PEAKS DB			HLA-B*35:01	NAIEFMETF
AEAAVVAVA	31.09	799.444	9	-2.3	400.73	2	21.21	110000	1	6532	191216 PK 1954 CL I.mzML	1	1	10	18			tr|A0A087WYP2|A0A087WYP2_HUMAN	Selenoprotein H OS=Homo sapiens OX=9606 GN=SELENOH PE=1 SV=1	PEAKS DB					AEAAVVAVA	31.09	799.444	9	-2.3	400.73	2	21.21	110000	1	6532	191216 PK 1954 CL I.mzML	1	1	10	18			tr|A0A087WYP2|A0A087WYP2_HUMAN	Selenoprotein H OS=Homo sapiens OX=9606 GN=SELENOH PE=1 SV=1	PEAKS DB			HLA-B*35:01	EAYPDHTQF
FTNDKIINL	31.05	1076.59	9	-0.1	539.303	2	24.95	0	1	8033	191216 PK 1954 CL I.mzML	0	0	614	622			tr|J9JIE5|J9JIE5_HUMAN	Endoplasmic reticulum membrane sensor NFE2L1 OS=Homo sapiens OX=9606 GN=NFE2L1 PE=1 SV=1	PEAKS DB					FTNDKIINL	31.05	1076.59	9	-0.1	539.303	2	24.95	0	1	8033	191216 PK 1954 CL I.mzML	0	0	614	622			tr|J9JIE5|J9JIE5_HUMAN	Endoplasmic reticulum membrane sensor NFE2L1 OS=Homo sapiens OX=9606 GN=NFE2L1 PE=1 SV=1	PEAKS DB			HLA-B*35:01	DPFKDIILY
KNVDKVLEV	31.02	1042.6	9	-6.5	522.308	2	16.55	5180	1	4672	191216 PK 1954 CL I.mzML	1	1	109	117			tr|K7EKP8|K7EKP8_HUMAN	Cytosolic acyl coenzyme A thioester hydrolase (Fragment) OS=Homo sapiens OX=9606 GN=ACOT7 PE=1 SV=8	PEAKS DB					KNVDKVLEV	31.02	1042.6	9	-6.5	522.308	2	16.55	5180	1	4672	191216 PK 1954 CL I.mzML	1	1	109	117			tr|K7EKP8|K7EKP8_HUMAN	Cytosolic acyl coenzyme A thioester hydrolase (Fragment) OS=Homo sapiens OX=9606 GN=ACOT7 PE=1 SV=8	PEAKS DB			HLA-B*35:01	EAVKQYSSY
TEFEDIKSG	30.98	1024.47	9	2.2	513.247	2	17.18	8050	1	4849	191216 PK 1954 CL I.mzML	1	1	102	110			tr|A0A0C4DFV9|A0A0C4DFV9_HUMAN	Protein SET OS=Homo sapiens OX=9606 GN=SET PE=1 SV=1	PEAKS DB					TEFEDIKSG	30.98	1024.47	9	2.2	513.247	2	17.18	8050	1	4849	191216 PK 1954 CL I.mzML	1	1	102	110			tr|A0A0C4DFV9|A0A0C4DFV9_HUMAN	Protein SET OS=Homo sapiens OX=9606 GN=SET PE=1 SV=1	PEAKS DB			HLA-B*35:01	RPSVLIVTY
ALNAVRLLV	30.91	967.618	9	-0.6	484.818	2	28.13	18000	1	9162	191216 PK 1954 CL I.mzML	1	1	82	90			O14745|NHRF1_HUMAN	Na(+)/H(+) exchange regulatory cofactor NHE-RF1 OS=Homo sapiens OX=9606 GN=SLC9A3R1 PE=1 SV=4	PEAKS DB					ALNAVRLLV	30.91	967.618	9	-0.6	484.818	2	28.13	18000	1	9162	191216 PK 1954 CL I.mzML	1	1	82	90			O14745|NHRF1_HUMAN	Na(+)/H(+) exchange regulatory cofactor NHE-RF1 OS=Homo sapiens OX=9606 GN=SLC9A3R1 PE=1 SV=4	PEAKS DB			HLA-B*35:01	FPMEIRQY
VFDKTLAEL	30.77	1034.56	9	-0.3	518.292	2	26.03	13100	1	8329	191216 PK 1954 CL I.mzML	1	1	614	622			Q6VMQ6|MCAF1_HUMAN	Activating transcription factor 7-interacting protein 1 OS=Homo sapiens OX=9606 GN=ATF7IP PE=1 SV=3	PEAKS DB					VFDKTLAEL	30.77	1034.56	9	-0.3	518.292	2	26.03	13100	1	8329	191216 PK 1954 CL I.mzML	1	1	614	622			Q6VMQ6|MCAF1_HUMAN	Activating transcription factor 7-interacting protein 1 OS=Homo sapiens OX=9606 GN=ATF7IP PE=1 SV=3	PEAKS DB			HLA-B*35:01	TAWLLYDTY
KSLERATQL	30.74	1044.59	9	1.4	523.307	2	13.34	5990	1	3828	191216 PK 1954 CL I.mzML	1	1	141	149			tr|H0Y4E5|H0Y4E5_HUMAN	COMM domain-containing protein 3 (Fragment) OS=Homo sapiens OX=9606 GN=COMMD3 PE=1 SV=1	PEAKS DB					KSLERATQL	30.74	1044.59	9	1.4	523.307	2	13.34	5990	1	3828	191216 PK 1954 CL I.mzML	1	1	141	149			tr|H0Y4E5|H0Y4E5_HUMAN	COMM domain-containing protein 3 (Fragment) OS=Homo sapiens OX=9606 GN=COMMD3 PE=1 SV=1	PEAKS DB			HLA-B*35:01	VPVSVVSDSY
SEVEVIHVP	30.73	1007.53	9	-2.4	504.773	2	23.75	25600	1	7571	191216 PK 1954 CL I.mzML	1	1	119	127			tr|M0R162|M0R162_HUMAN	Dipeptidyl peptidase 9 (Fragment) OS=Homo sapiens OX=9606 GN=DPP9 PE=1 SV=1	PEAKS DB					SEVEVIHVP	30.73	1007.53	9	-2.4	504.773	2	23.75	25600	1	7571	191216 PK 1954 CL I.mzML	1	1	119	127			tr|M0R162|M0R162_HUMAN	Dipeptidyl peptidase 9 (Fragment) OS=Homo sapiens OX=9606 GN=DPP9 PE=1 SV=1	PEAKS DB			HLA-B*35:01	EAQPIVTKY
RPAPVEVTY	30.55	1030.54	9	1.3	516.283	2	18.79	55900	1	5535	191216 PK 1954 CL I.mzML	1	1	6	14			tr|A0A3B3ISR8|A0A3B3ISR8_HUMAN	Protein tyrosine phosphatase type IVA 1 (Fragment) OS=Homo sapiens OX=9606 GN=PTP4A1 PE=1 SV=1	PEAKS DB					RPAPVEVTY	30.55	1030.54	9	1.3	516.283	2	18.79	55900	1	5535	191216 PK 1954 CL I.mzML	1	1	6	14			tr|A0A3B3ISR8|A0A3B3ISR8_HUMAN	Protein tyrosine phosphatase type IVA 1 (Fragment) OS=Homo sapiens OX=9606 GN=PTP4A1 PE=1 SV=1	PEAKS DB			HLA-B*35:01	TPYEEGLHSVDVTY
KEVTKLKEA	30.5	1044.62	9	-2.8	523.317	2	10.38	80.3	1	3155	191216 PK 1954 CL I.mzML	1	1	889	897			Q9P0K7|RAI14_HUMAN	Ankycorbin OS=Homo sapiens OX=9606 GN=RAI14 PE=1 SV=2	PEAKS DB					KEVTKLKEA	30.5	1044.62	9	-2.8	523.317	2	10.38	80.3	1	3155	191216 PK 1954 CL I.mzML	1	1	889	897			Q9P0K7|RAI14_HUMAN	Ankycorbin OS=Homo sapiens OX=9606 GN=RAI14 PE=1 SV=2	PEAKS DB			HLA-B*35:01	HPNLVVGGTY
KYPDRVPVI	30.46	1085.62	9	1.4	543.822	2	19.99	32200	1	6067	191216 PK 1954 CL I.mzML	1	1	24	32			tr|F5GZY7|F5GZY7_HUMAN	Gamma-aminobutyric acid receptor-associated protein-like 1 (Fragment) OS=Homo sapiens OX=9606 GN=GABARAPL1 PE=1 SV=1	PEAKS DB					KYPDRVPVI	30.46	1085.62	9	1.4	543.822	2	19.99	32200	1	6067	191216 PK 1954 CL I.mzML	1	1	24	32			tr|F5GZY7|F5GZY7_HUMAN	Gamma-aminobutyric acid receptor-associated protein-like 1 (Fragment) OS=Homo sapiens OX=9606 GN=GABARAPL1 PE=1 SV=1	PEAKS DB			HLA-B*35:01	NVADLHEKY
AEIAHNVSS	30.43	926.446	9	-0.2	464.232	2	12.18	938	1	3504	191216 PK 1954 CL I.mzML	1	1	97	105			tr|D3YTB1|D3YTB1_HUMAN	60S ribosomal protein L32 (Fragment) OS=Homo sapiens OX=9606 GN=RPL32 PE=1 SV=1	PEAKS DB					AEIAHNVSS	30.43	926.446	9	-0.2	464.232	2	12.18	938	1	3504	191216 PK 1954 CL I.mzML	1	1	97	105			tr|D3YTB1|D3YTB1_HUMAN	60S ribosomal protein L32 (Fragment) OS=Homo sapiens OX=9606 GN=RPL32 PE=1 SV=1	PEAKS DB			HLA-B*35:01	HAVDVDSGSVY
RYPDRITLI	30.33	1145.66	9	8.4	573.843	2	22.59	9220	1	7039	191216 PK 1954 CL I.mzML	1	1	69	77			tr|H3BV22|H3BV22_HUMAN	Serine/threonine-protein phosphatase (Fragment) OS=Homo sapiens OX=9606 GN=PPP4C PE=1 SV=1	PEAKS DB					RYPDRITLI	30.33	1145.66	9	8.4	573.843	2	22.59	9220	1	7039	191216 PK 1954 CL I.mzML	1	1	69	77			tr|H3BV22|H3BV22_HUMAN	Serine/threonine-protein phosphatase (Fragment) OS=Homo sapiens OX=9606 GN=PPP4C PE=1 SV=1	PEAKS DB			HLA-B*35:01	HSGPVIPVY
IPFRPSIQF	30.32	1103.61	9	-7	552.812	2	28.67	1260	1	9303	191216 PK 1954 CL I.mzML	1	1	52	60			tr|D6RC27|D6RC27_HUMAN	RNA polymerase II elongation factor ELL2 (Fragment) OS=Homo sapiens OX=9606 GN=ELL2 PE=1 SV=1	PEAKS DB					IPFRPSIQF	30.32	1103.61	9	-7	552.812	2	28.67	1260	1	9303	191216 PK 1954 CL I.mzML	1	1	52	60			tr|D6RC27|D6RC27_HUMAN	RNA polymerase II elongation factor ELL2 (Fragment) OS=Homo sapiens OX=9606 GN=ELL2 PE=1 SV=1	PEAKS DB			HLA-B*35:01	QPYTDGVRM
RINAQYLEV	30.23	1104.59	9	-0.4	553.306	2	22.72	26500	1	7135	191216 PK 1954 CL I.mzML	1	1	92	100			tr|G3V2T6|G3V2T6_HUMAN	Uncharacterized protein (Fragment) OS=Homo sapiens OX=9606 PE=4 SV=2	PEAKS DB					RINAQYLEV	30.23	1104.59	9	-0.4	553.306	2	22.72	26500	1	7135	191216 PK 1954 CL I.mzML	1	1	92	100			tr|G3V2T6|G3V2T6_HUMAN	Uncharacterized protein (Fragment) OS=Homo sapiens OX=9606 PE=4 SV=2	PEAKS DB			HLA-B*35:01	LPDGTSLTQTF
AEFGQAESA	30.11	908.388	9	-1.7	455.202	2	16.91	19800	1	4730	191216 PK 1954 CL I.mzML	1	1	298	306			P55036|PSMD4_HUMAN	26S proteasome non-ATPase regulatory subunit 4 OS=Homo sapiens OX=9606 GN=PSMD4 PE=1 SV=1	PEAKS DB					AEFGQAESA	30.11	908.388	9	-1.7	455.202	2	16.91	19800	1	4730	191216 PK 1954 CL I.mzML	1	1	298	306			P55036|PSMD4_HUMAN	26S proteasome non-ATPase regulatory subunit 4 OS=Homo sapiens OX=9606 GN=PSMD4 PE=1 SV=1	PEAKS DB			HLA-B*35:01	TAISLFYEL
IYAPPLPSL	30.09	969.553	9	3.6	485.788	2	34.2	0	1	10998	191216 PK 1954 CL I.mzML	0	0	265	273			tr|I3NI36|I3NI36_HUMAN	A-kinase anchor protein 1 mitochondrial (Fragment) OS=Homo sapiens OX=9606 GN=AKAP1 PE=1 SV=1	PEAKS DB					IYAPPLPSL	30.09	969.553	9	3.6	485.788	2	34.2	0	1	10998	191216 PK 1954 CL I.mzML	0	0	265	273			tr|I3NI36|I3NI36_HUMAN	A-kinase anchor protein 1 mitochondrial (Fragment) OS=Homo sapiens OX=9606 GN=AKAP1 PE=1 SV=1	PEAKS DB			HLA-B*35:01	VPEEGGATHVY
KTKDGVREV	30.07	1030.58	9	0.5	516.299	2	9.97	73.4	1	3122	191216 PK 1954 CL I.mzML	1	1	162	170			P61586|RHOA_HUMAN	Transforming protein RhoA OS=Homo sapiens OX=9606 GN=RHOA PE=1 SV=1	PEAKS DB					KTKDGVREV	30.07	1030.58	9	0.5	516.299	2	9.97	73.4	1	3122	191216 PK 1954 CL I.mzML	1	1	162	170			P61586|RHOA_HUMAN	Transforming protein RhoA OS=Homo sapiens OX=9606 GN=RHOA PE=1 SV=1	PEAKS DB			HLA-B*35:01	SPVNSSKQPSY
RTAGPHTQF	29.97	1013.5	9	1.6	507.763	2	12.19	543	1	3487	191216 PK 1954 CL I.mzML	1	1	218	226			tr|B9TX62|B9TX62_HUMAN	Mediator complex subunit MED24 variant MED24_i2 (Fragment) OS=Homo sapiens OX=9606 GN=MED24 PE=1 SV=1	PEAKS DB					RTAGPHTQF	29.97	1013.5	9	1.6	507.763	2	12.19	543	1	3487	191216 PK 1954 CL I.mzML	1	1	218	226			tr|B9TX62|B9TX62_HUMAN	Mediator complex subunit MED24 variant MED24_i2 (Fragment) OS=Homo sapiens OX=9606 GN=MED24 PE=1 SV=1	PEAKS DB			HLA-B*40:06	GEMVALPPV
RSAEVTLEV	29.91	1002.53	9	-0.5	502.277	2	20.76	143000	1	6433	191216 PK 1954 CL I.mzML	1	1	307	315			tr|A0A0A0MT98|A0A0A0MT98_HUMAN	Tapasin OS=Homo sapiens OX=9606 GN=TAPBP PE=1 SV=1	PEAKS DB					RSAEVTLEV	29.91	1002.53	9	-0.5	502.277	2	20.76	143000	1	6433	191216 PK 1954 CL I.mzML	1	1	307	315			tr|A0A0A0MT98|A0A0A0MT98_HUMAN	Tapasin OS=Homo sapiens OX=9606 GN=TAPBP PE=1 SV=1	PEAKS DB			HLA-B*40:06	GELLFVHSA
VSNDKALMV	29.72	975.506	9	0.6	488.763	2	18.25	18900	1	5282	191216 PK 1954 CL I.mzML	1	1	445	453			P18850|ATF6A_HUMAN	Cyclic AMP-dependent transcription factor ATF-6 alpha OS=Homo sapiens OX=9606 GN=ATF6 PE=1 SV=3	PEAKS DB					VSNDKALMV	29.72	975.506	9	0.6	488.763	2	18.25	18900	1	5282	191216 PK 1954 CL I.mzML	1	1	445	453			P18850|ATF6A_HUMAN	Cyclic AMP-dependent transcription factor ATF-6 alpha OS=Homo sapiens OX=9606 GN=ATF6 PE=1 SV=3	PEAKS DB			HLA-B*40:06	GEMAGAFVA
SEAKQMPRA	29.71	1016.51	9	1.4	509.264	2	10.98	420	1	3213	191216 PK 1954 CL I.mzML	1	1	286	294			tr|A0A087X0S7|A0A087X0S7_HUMAN	Leucine-rich repeat-containing protein 41 OS=Homo sapiens OX=9606 GN=LRRC41 PE=1 SV=1	PEAKS DB					SEAKQMPRA	29.71	1016.51	9	1.4	509.264	2	10.98	420	1	3213	191216 PK 1954 CL I.mzML	1	1	286	294			tr|A0A087X0S7|A0A087X0S7_HUMAN	Leucine-rich repeat-containing protein 41 OS=Homo sapiens OX=9606 GN=LRRC41 PE=1 SV=1	PEAKS DB			HLA-B*40:06	HEYPWILSA
RSLQLSLVM	29.55	1045.6	9	5.9	523.811	2	28.04	2220	1	9107	191216 PK 1954 CL I.mzML	1	1	32	40			Q9BTL4|IER2_HUMAN	Immediate early response gene 2 protein OS=Homo sapiens OX=9606 GN=IER2 PE=1 SV=1	PEAKS DB					RSLQLSLVM	29.55	1045.6	9	5.9	523.811	2	28.04	2220	1	9107	191216 PK 1954 CL I.mzML	1	1	32	40			Q9BTL4|IER2_HUMAN	Immediate early response gene 2 protein OS=Homo sapiens OX=9606 GN=IER2 PE=1 SV=1	PEAKS DB			HLA-B*40:06	KEMEVSPSA
KTTTIAVEV	29.5	960.549	9	0.1	481.284	2	19.77	71500	1	5937	191216 PK 1954 CL I.mzML	1	1	294	302			Q00341|VIGLN_HUMAN	Vigilin OS=Homo sapiens OX=9606 GN=HDLBP PE=1 SV=2	PEAKS DB					KTTTIAVEV	29.5	960.549	9	0.1	481.284	2	19.77	71500	1	5937	191216 PK 1954 CL I.mzML	1	1	294	302			Q00341|VIGLN_HUMAN	Vigilin OS=Homo sapiens OX=9606 GN=HDLBP PE=1 SV=2	PEAKS DB			HLA-B*40:06	MEHPYFYTV
GEITSSVVA	29.49	861.444	9	-2.7	431.73	2	20.67	3450	1	6344	191216 PK 1954 CL I.mzML	1	1	769	777			O60890|OPHN1_HUMAN	Oligophrenin-1 OS=Homo sapiens OX=9606 GN=OPHN1 PE=1 SV=1	PEAKS DB					GEITSSVVA	29.49	861.444	9	-2.7	431.73	2	20.67	3450	1	6344	191216 PK 1954 CL I.mzML	1	1	769	777			O60890|OPHN1_HUMAN	Oligophrenin-1 OS=Homo sapiens OX=9606 GN=OPHN1 PE=1 SV=1	PEAKS DB			HLA-B*40:06	AEYNGRLAA
FYDERIVVV	29.48	1138.6	9	2.1	570.312	2	26.84	12700	1	8643	191216 PK 1954 CL I.mzML	1	1	854	862			Q9P265|DIP2B_HUMAN	Disco-interacting protein 2 homolog B OS=Homo sapiens OX=9606 GN=DIP2B PE=1 SV=3	PEAKS DB					FYDERIVVV	29.48	1138.6	9	2.1	570.312	2	26.84	12700	1	8643	191216 PK 1954 CL I.mzML	1	1	854	862			Q9P265|DIP2B_HUMAN	Disco-interacting protein 2 homolog B OS=Homo sapiens OX=9606 GN=DIP2B PE=1 SV=3	PEAKS DB			HLA-B*40:06	RELEVQHPA
IFDGNVAHI	29.43	984.503	9	3.2	493.263	2	23.76	4170	1	7538	191216 PK 1954 CL I.mzML	1	1	1656	1664			P46939|UTRO_HUMAN	Utrophin OS=Homo sapiens OX=9606 GN=UTRN PE=1 SV=2	PEAKS DB					IFDGNVAHI	29.43	984.503	9	3.2	493.263	2	23.76	4170	1	7538	191216 PK 1954 CL I.mzML	1	1	1656	1664			P46939|UTRO_HUMAN	Utrophin OS=Homo sapiens OX=9606 GN=UTRN PE=1 SV=2	PEAKS DB			HLA-B*40:06	GELILTMTA
SAMEVVPAL	29.32	915.473	9	-1.1	458.746	2	30.59	963	1	9914	191216 PK 1954 CL I.mzML	1	1	8	16			O94952|FBX21_HUMAN	F-box only protein 21 OS=Homo sapiens OX=9606 GN=FBXO21 PE=2 SV=2	PEAKS DB					SAMEVVPAL	29.32	915.473	9	-1.1	458.746	2	30.59	963	1	9914	191216 PK 1954 CL I.mzML	1	1	8	16			O94952|FBX21_HUMAN	F-box only protein 21 OS=Homo sapiens OX=9606 GN=FBXO21 PE=2 SV=2	PEAKS DB			HLA-B*40:06	SEYIHAQVA
SEFESKVSA	29.24	982.461	9	-2.5	492.239	2	15.35	8700	1	4424	191216 PK 1954 CL I.mzML	1	1	178	186			tr|B4DYM4|B4DYM4_HUMAN	SUN domain-containing ossification factor OS=Homo sapiens OX=9606 GN=SUCO PE=1 SV=1	PEAKS DB					SEFESKVSA	29.24	982.461	9	-2.5	492.239	2	15.35	8700	1	4424	191216 PK 1954 CL I.mzML	1	1	178	186			tr|B4DYM4|B4DYM4_HUMAN	SUN domain-containing ossification factor OS=Homo sapiens OX=9606 GN=SUCO PE=1 SV=1	PEAKS DB			HLA-B*40:06	AEWLGVLKA
PYMAKFVVF	29.21	1100.57	9	-6.3	551.293	2	30.82	2180	1	10027	191216 PK 1954 CL I.mzML	1	1	1292	1300			tr|I6L894|I6L894_HUMAN	Ankyrin-2 OS=Homo sapiens OX=9606 GN=ANK2 PE=1 SV=1	PEAKS DB					PYMAKFVVF	29.21	1100.57	9	-6.3	551.293	2	30.82	2180	1	10027	191216 PK 1954 CL I.mzML	1	1	1292	1300			tr|I6L894|I6L894_HUMAN	Ankyrin-2 OS=Homo sapiens OX=9606 GN=ANK2 PE=1 SV=1	PEAKS DB			HLA-B*40:06	AEFARIMSI
GETLLQRAA	29.14	957.524	9	-11.2	479.766	2	17.53	21700	1	5134	191216 PK 1954 CL I.mzML	1	1	158	166			tr|H7C231|H7C231_HUMAN	BCL-6 corepressor (Fragment) OS=Homo sapiens OX=9606 GN=BCOR PE=1 SV=1	PEAKS DB					GETLLQRAA	29.14	957.524	9	-11.2	479.766	2	17.53	21700	1	5134	191216 PK 1954 CL I.mzML	1	1	158	166			tr|H7C231|H7C231_HUMAN	BCL-6 corepressor (Fragment) OS=Homo sapiens OX=9606 GN=BCOR PE=1 SV=1	PEAKS DB			HLA-B*40:06	AEYAGLKVA
HPIQTQAQY	29.03	1084.53	9	7.4	543.279	2	14.05	451	1	4081	191216 PK 1954 CL I.mzML	1	1	223	231			tr|Q96J85|Q96J85_HUMAN	C-Mpl binding protein OS=Homo sapiens OX=9606 GN=LARP4 PE=1 SV=1	PEAKS DB					HPIQTQAQY	29.03	1084.53	9	7.4	543.279	2	14.05	451	1	4081	191216 PK 1954 CL I.mzML	1	1	223	231			tr|Q96J85|Q96J85_HUMAN	C-Mpl binding protein OS=Homo sapiens OX=9606 GN=LARP4 PE=1 SV=1	PEAKS DB			HLA-B*40:06	GEYGGWYKA
GESNRLLSA	28.85	945.488	9	-8.1	473.75	2	16.16	0	1	4604	191216 PK 1954 CL I.mzML	0	0	464	472			P52306|GDS1_HUMAN	Rap1 GTPase-GDP dissociation stimulator 1 OS=Homo sapiens OX=9606 GN=RAP1GDS1 PE=1 SV=3	PEAKS DB					GESNRLLSA	28.85	945.488	9	-8.1	473.75	2	16.16	0	1	4604	191216 PK 1954 CL I.mzML	0	0	464	472			P52306|GDS1_HUMAN	Rap1 GTPase-GDP dissociation stimulator 1 OS=Homo sapiens OX=9606 GN=RAP1GDS1 PE=1 SV=3	PEAKS DB			HLA-B*40:06	GEMAGAFVAV
GSTDHIIRV	28.8	996.535	9	2.9	499.279	2	16.02	1430	1	4577	191216 PK 1954 CL I.mzML	1	1	339	347			Q8WWQ0|PHIP_HUMAN	PH-interacting protein OS=Homo sapiens OX=9606 GN=PHIP PE=1 SV=2	PEAKS DB					GSTDHIIRV	28.8	996.535	9	2.9	499.279	2	16.02	1430	1	4577	191216 PK 1954 CL I.mzML	1	1	339	347			Q8WWQ0|PHIP_HUMAN	PH-interacting protein OS=Homo sapiens OX=9606 GN=PHIP PE=1 SV=2	PEAKS DB			HLA-B*40:06	SELAGLLSA
KTIDYIQFL	28.65	1139.62	9	3.1	570.823	2	31.54	28400	1	10266	191216 PK 1954 CL I.mzML	1	1	149	157			tr|K7EID0|K7EID0_HUMAN	Max-like protein X (Fragment) OS=Homo sapiens OX=9606 GN=MLX PE=1 SV=1	PEAKS DB					KTIDYIQFL	28.65	1139.62	9	3.1	570.823	2	31.54	28400	1	10266	191216 PK 1954 CL I.mzML	1	1	149	157			tr|K7EID0|K7EID0_HUMAN	Max-like protein X (Fragment) OS=Homo sapiens OX=9606 GN=MLX PE=1 SV=1	PEAKS DB			HLA-B*40:06	SEFESKVSA
KYIEGVSDF	28.64	1056.51	9	1.6	529.267	2	22.78	0	1	7099	191216 PK 1954 CL I.mzML	0	0	238	246			Q9Y573|IPP_HUMAN	Actin-binding protein IPP OS=Homo sapiens OX=9606 GN=IPP PE=2 SV=1	PEAKS DB					KYIEGVSDF	28.64	1056.51	9	1.6	529.267	2	22.78	0	1	7099	191216 PK 1954 CL I.mzML	0	0	238	246			Q9Y573|IPP_HUMAN	Actin-binding protein IPP OS=Homo sapiens OX=9606 GN=IPP PE=2 SV=1	PEAKS DB			HLA-B*40:06	KEFKEHIAA
HAVPAGNTV	28.38	864.445	9	-5.9	433.23	2	12.76	3640	1	3617	191216 PK 1954 CL I.mzML	1	1	160	168			P22455|FGFR4_HUMAN	Fibroblast growth factor receptor 4 OS=Homo sapiens OX=9606 GN=FGFR4 PE=1 SV=2	PEAKS DB					HAVPAGNTV	28.38	864.445	9	-5.9	433.23	2	12.76	3640	1	3617	191216 PK 1954 CL I.mzML	1	1	160	168			P22455|FGFR4_HUMAN	Fibroblast growth factor receptor 4 OS=Homo sapiens OX=9606 GN=FGFR4 PE=1 SV=2	PEAKS DB			HLA-B*40:06	AEIDAHLVA
VYHHLVETL	28.38	1109.59	9	1.6	555.804	2	17.8	4760	1	5182	191216 PK 1954 CL I.mzML	1	1	318	326			P36269|GGT5_HUMAN	Glutathione hydrolase 5 proenzyme OS=Homo sapiens OX=9606 GN=GGT5 PE=1 SV=2	PEAKS DB					VYHHLVETL	28.38	1109.59	9	1.6	555.804	2	17.8	4760	1	5182	191216 PK 1954 CL I.mzML	1	1	318	326			P36269|GGT5_HUMAN	Glutathione hydrolase 5 proenzyme OS=Homo sapiens OX=9606 GN=GGT5 PE=1 SV=2	PEAKS DB			HLA-B*40:06	GEFGGFGSV
AYPHNLMTF	28.35	1092.51	9	1.7	547.264	2	25.76	24500	1	8316	191216 PK 1954 CL I.mzML	1	1	69	77			tr|G3XAN4|G3XAN4_HUMAN	Translocating chain-associated membrane protein 1 OS=Homo sapiens OX=9606 GN=TRAM1 PE=1 SV=1	PEAKS DB					AYPHNLMTF	28.35	1092.51	9	1.7	547.264	2	25.76	24500	1	8316	191216 PK 1954 CL I.mzML	1	1	69	77			tr|G3XAN4|G3XAN4_HUMAN	Translocating chain-associated membrane protein 1 OS=Homo sapiens OX=9606 GN=TRAM1 PE=1 SV=1	PEAKS DB			HLA-B*40:06	SEFKAMDSI
GYSEHFVEF	28.27	1113.48	9	2.6	557.75	2	25.59	15300	1	8189	191216 PK 1954 CL I.mzML	1	1	176	184			tr|H0YNH0|H0YNH0_HUMAN	GMP reductase 2 (Fragment) OS=Homo sapiens OX=9606 GN=GMPR2 PE=1 SV=8	PEAKS DB					GYSEHFVEF	28.27	1113.48	9	2.6	557.75	2	25.59	15300	1	8189	191216 PK 1954 CL I.mzML	1	1	176	184			tr|H0YNH0|H0YNH0_HUMAN	GMP reductase 2 (Fragment) OS=Homo sapiens OX=9606 GN=GMPR2 PE=1 SV=8	PEAKS DB			HLA-B*40:06	AEFPSKPVA
VGDPVRLEV	28.12	982.545	9	-5.5	492.279	2	23.21	2560	1	7274	191216 PK 1954 CL I.mzML	1	1	881	889			tr|H0YBR0|H0YBR0_HUMAN	Trafficking protein particle complex subunit 9 (Fragment) OS=Homo sapiens OX=9606 GN=TRAPPC9 PE=1 SV=1	PEAKS DB					VGDPVRLEV	28.12	982.545	9	-5.5	492.279	2	23.21	2560	1	7274	191216 PK 1954 CL I.mzML	1	1	881	889			tr|H0YBR0|H0YBR0_HUMAN	Trafficking protein particle complex subunit 9 (Fragment) OS=Homo sapiens OX=9606 GN=TRAPPC9 PE=1 SV=1	PEAKS DB			HLA-B*40:06	AEFAERTVA
TAAAVGAVF	28	805.433	9	-7.2	403.723	2	26.21	1730	1	8392	191216 PK 1954 CL I.mzML	1	1	62	70			tr|K7EQ77|K7EQ77_HUMAN	NADH dehydrogenase [ubiquinone] 1 alpha subcomplex subunit 11 OS=Homo sapiens OX=9606 GN=NDUFA11 PE=4 SV=1	PEAKS DB					TAAAVGAVF	28	805.433	9	-7.2	403.723	2	26.21	1730	1	8392	191216 PK 1954 CL I.mzML	1	1	62	70			tr|K7EQ77|K7EQ77_HUMAN	NADH dehydrogenase [ubiquinone] 1 alpha subcomplex subunit 11 OS=Homo sapiens OX=9606 GN=NDUFA11 PE=4 SV=1	PEAKS DB			HLA-B*40:06	AEYKNWVKA
KSIDRVLDI	27.98	1057.61	9	12.2	529.823	2	21.25	6780	1	6572	191216 PK 1954 CL I.mzML	1	1	22	30			P82094|TMF1_HUMAN	TATA element modulatory factor OS=Homo sapiens OX=9606 GN=TMF1 PE=1 SV=2	PEAKS DB					KSIDRVLDI	27.98	1057.61	9	12.2	529.823	2	21.25	6780	1	6572	191216 PK 1954 CL I.mzML	1	1	22	30			P82094|TMF1_HUMAN	TATA element modulatory factor OS=Homo sapiens OX=9606 GN=TMF1 PE=1 SV=2	PEAKS DB			HLA-B*40:06	GEFTGWEKV
DAYPEIEKF	27.92	1110.52	9	8.9	556.277	2	25.77	2370	1	8259	191216 PK 1954 CL I.mzML	1	1	109	117			O95997|PTTG1_HUMAN	Securin OS=Homo sapiens OX=9606 GN=PTTG1 PE=1 SV=1	PEAKS DB					DAYPEIEKF	27.92	1110.52	9	8.9	556.277	2	25.77	2370	1	8259	191216 PK 1954 CL I.mzML	1	1	109	117			O95997|PTTG1_HUMAN	Securin OS=Homo sapiens OX=9606 GN=PTTG1 PE=1 SV=1	PEAKS DB			HLA-B*40:06	SELPGAFEA
KLNPQQFEV	27.86	1101.58	9	11.4	551.807	2	22.39	0	1	7005	191216 PK 1954 CL I.mzML	0	0	47	55			tr|H0YET6|H0YET6_HUMAN	Dolichyl-diphosphooligosaccharide--protein glycosyltransferase subunit STT3A (Fragment) OS=Homo sapiens OX=9606 GN=STT3A PE=1 SV=1	PEAKS DB					KLNPQQFEV	27.86	1101.58	9	11.4	551.807	2	22.39	0	1	7005	191216 PK 1954 CL I.mzML	0	0	47	55			tr|H0YET6|H0YET6_HUMAN	Dolichyl-diphosphooligosaccharide--protein glycosyltransferase subunit STT3A (Fragment) OS=Homo sapiens OX=9606 GN=STT3A PE=1 SV=1	PEAKS DB			HLA-B*40:06	AEMLYGLIHA
KSTSNITKL	27.81	990.571	9	6.5	496.298	2	12.67	4090	1	3604	191216 PK 1954 CL I.mzML	1	1	117	125			P20393|NR1D1_HUMAN	Nuclear receptor subfamily 1 group D member 1 OS=Homo sapiens OX=9606 GN=NR1D1 PE=1 SV=1	PEAKS DB					KSTSNITKL	27.81	990.571	9	6.5	496.298	2	12.67	4090	1	3604	191216 PK 1954 CL I.mzML	1	1	117	125			P20393|NR1D1_HUMAN	Nuclear receptor subfamily 1 group D member 1 OS=Homo sapiens OX=9606 GN=NR1D1 PE=1 SV=1	PEAKS DB			HLA-B*40:06	AEAAVVAVA
VYVQNVVKL	27.81	1060.63	9	0.1	531.324	2	24.42	9280	1	7863	191216 PK 1954 CL I.mzML	1	1	263	271			tr|A0A2R8Y611|A0A2R8Y611_HUMAN	AP-3 complex subunit delta-1 (Fragment) OS=Homo sapiens OX=9606 GN=AP3D1 PE=1 SV=1	PEAKS DB					VYVQNVVKL	27.81	1060.63	9	0.1	531.324	2	24.42	9280	1	7863	191216 PK 1954 CL I.mzML	1	1	263	271			tr|A0A2R8Y611|A0A2R8Y611_HUMAN	AP-3 complex subunit delta-1 (Fragment) OS=Homo sapiens OX=9606 GN=AP3D1 PE=1 SV=1	PEAKS DB			HLA-B*40:06	GEIRTITVV
SEVENKNVP	27.72	1014.5	9	4.4	508.261	2	13.03	1710	1	3702	191216 PK 1954 CL I.mzML	1	1	276	284			P14735|IDE_HUMAN	Insulin-degrading enzyme OS=Homo sapiens OX=9606 GN=IDE PE=1 SV=4	PEAKS DB					SEVENKNVP	27.72	1014.5	9	4.4	508.261	2	13.03	1710	1	3702	191216 PK 1954 CL I.mzML	1	1	276	284			P14735|IDE_HUMAN	Insulin-degrading enzyme OS=Homo sapiens OX=9606 GN=IDE PE=1 SV=4	PEAKS DB			HLA-B*40:06	GEYSGIEHV
VYLPNINKI	27.7	1072.63	9	0.7	537.324	2	26.48	4600	1	8515	191216 PK 1954 CL I.mzML	1	1	526	534			O94844|RHBT1_HUMAN	Rho-related BTB domain-containing protein 1 OS=Homo sapiens OX=9606 GN=RHOBTB1 PE=2 SV=2	PEAKS DB					VYLPNINKI	27.7	1072.63	9	0.7	537.324	2	26.48	4600	1	8515	191216 PK 1954 CL I.mzML	1	1	526	534			O94844|RHBT1_HUMAN	Rho-related BTB domain-containing protein 1 OS=Homo sapiens OX=9606 GN=RHOBTB1 PE=2 SV=2	PEAKS DB			HLA-B*40:06	KEYDALKAA
VPASLPVEF	27.66	957.517	9	5.5	479.771	2	32.62	4650	1	10696	191216 PK 1954 CL I.mzML	1	1	1533	1541			tr|Q60FE5|Q60FE5_HUMAN	Filamin-A OS=Homo sapiens OX=9606 GN=FLNA PE=1 SV=1	PEAKS DB					VPASLPVEF	27.66	957.517	9	5.5	479.771	2	32.62	4650	1	10696	191216 PK 1954 CL I.mzML	1	1	1533	1541			tr|Q60FE5|Q60FE5_HUMAN	Filamin-A OS=Homo sapiens OX=9606 GN=FLNA PE=1 SV=1	PEAKS DB			HLA-B*40:06	AELQRLVAA
LPAKILVEF	27.63	1028.63	9	0.9	515.324	2	29.74	12900	1	9727	191216 PK 1954 CL I.mzML	1	1	34	42			tr|R4GMS7|R4GMS7_HUMAN	ZW10 interactor OS=Homo sapiens OX=9606 GN=ZWINT PE=1 SV=1	PEAKS DB					LPAKILVEF	27.63	1028.63	9	0.9	515.324	2	29.74	12900	1	9727	191216 PK 1954 CL I.mzML	1	1	34	42			tr|R4GMS7|R4GMS7_HUMAN	ZW10 interactor OS=Homo sapiens OX=9606 GN=ZWINT PE=1 SV=1	PEAKS DB			HLA-B*40:06	RELPFTKSA
ASMVLPRAV	27.61	942.532	9	1.5	472.276	2	22.29	0	1	6964	191216 PK 1954 CL I.mzML	0	0	739	747			Q8TEQ8|PIGO_HUMAN	GPI ethanolamine phosphate transferase 3 OS=Homo sapiens OX=9606 GN=PIGO PE=1 SV=3	PEAKS DB					ASMVLPRAV	27.61	942.532	9	1.5	472.276	2	22.29	0	1	6964	191216 PK 1954 CL I.mzML	0	0	739	747			Q8TEQ8|PIGO_HUMAN	GPI ethanolamine phosphate transferase 3 OS=Homo sapiens OX=9606 GN=PIGO PE=1 SV=3	PEAKS DB			HLA-B*40:06	GEYGKFFVT
FPNIPGKSL	27.58	971.544	9	-7.3	486.778	2	23.57	8200	1	7418	191216 PK 1954 CL I.mzML	1	1	244	252			tr|E7EMA0|E7EMA0_HUMAN	Sphingolipid delta(4)-desaturase DES1 (Fragment) OS=Homo sapiens OX=9606 GN=DEGS1 PE=1 SV=1	PEAKS DB					FPNIPGKSL	27.58	971.544	9	-7.3	486.778	2	23.57	8200	1	7418	191216 PK 1954 CL I.mzML	1	1	244	252			tr|E7EMA0|E7EMA0_HUMAN	Sphingolipid delta(4)-desaturase DES1 (Fragment) OS=Homo sapiens OX=9606 GN=DEGS1 PE=1 SV=1	PEAKS DB			HLA-B*40:06	REVQGFESA
GEIRTITVV	27.53	986.576	9	-0.3	494.298	2	22.01	50800	1	6801	191216 PK 1954 CL I.mzML	1	1	256	264			Q9NW64|RBM22_HUMAN	Pre-mRNA-splicing factor RBM22 OS=Homo sapiens OX=9606 GN=RBM22 PE=1 SV=1	PEAKS DB					GEIRTITVV	27.53	986.576	9	-0.3	494.298	2	22.01	50800	1	6801	191216 PK 1954 CL I.mzML	1	1	256	264			Q9NW64|RBM22_HUMAN	Pre-mRNA-splicing factor RBM22 OS=Homo sapiens OX=9606 GN=RBM22 PE=1 SV=1	PEAKS DB			HLA-B*40:06	AEFAERSVA
YTTDRVMTV	27.34	1084.52	9	2.9	543.273	2	19.15	49700	1	5806	191216 PK 1954 CL I.mzML	1	1	188	196			Q13547|HDAC1_HUMAN	Histone deacetylase 1 OS=Homo sapiens OX=9606 GN=HDAC1 PE=1 SV=1	PEAKS DB					YTTDRVMTV	27.34	1084.52	9	2.9	543.273	2	19.15	49700	1	5806	191216 PK 1954 CL I.mzML	1	1	188	196			Q13547|HDAC1_HUMAN	Histone deacetylase 1 OS=Homo sapiens OX=9606 GN=HDAC1 PE=1 SV=1	PEAKS DB			HLA-B*40:06	REMPVKVEA
FPVGDVNNF	27.2	1007.47	9	1.3	504.746	2	29.34	8760	1	9424	191216 PK 1954 CL I.mzML	1	1	439	447			Q13409|DC1I2_HUMAN	Cytoplasmic dynein 1 intermediate chain 2 OS=Homo sapiens OX=9606 GN=DYNC1I2 PE=1 SV=3	PEAKS DB					FPVGDVNNF	27.2	1007.47	9	1.3	504.746	2	29.34	8760	1	9424	191216 PK 1954 CL I.mzML	1	1	439	447			Q13409|DC1I2_HUMAN	Cytoplasmic dynein 1 intermediate chain 2 OS=Homo sapiens OX=9606 GN=DYNC1I2 PE=1 SV=3	PEAKS DB			HLA-B*40:06	GEFRQGLISA
YYLNEIQSF	27.18	1175.55	9	2.6	588.787	2	32.08	7520	1	10464	191216 PK 1954 CL I.mzML	1	1	178	186			Q9H0A9|SPC1L_HUMAN	Speriolin-like protein OS=Homo sapiens OX=9606 GN=SPATC1L PE=1 SV=3	PEAKS DB					YYLNEIQSF	27.18	1175.55	9	2.6	588.787	2	32.08	7520	1	10464	191216 PK 1954 CL I.mzML	1	1	178	186			Q9H0A9|SPC1L_HUMAN	Speriolin-like protein OS=Homo sapiens OX=9606 GN=SPATC1L PE=1 SV=3	PEAKS DB			HLA-B*40:06	AEVDAAMAA
IPTRVVTNY	27.14	1061.59	9	-4.4	531.801	2	19.1	25000	1	5723	191216 PK 1954 CL I.mzML	1	1	293	301			P21980|TGM2_HUMAN	Protein-glutamine gamma-glutamyltransferase 2 OS=Homo sapiens OX=9606 GN=TGM2 PE=1 SV=2	PEAKS DB					IPTRVVTNY	27.14	1061.59	9	-4.4	531.801	2	19.1	25000	1	5723	191216 PK 1954 CL I.mzML	1	1	293	301			P21980|TGM2_HUMAN	Protein-glutamine gamma-glutamyltransferase 2 OS=Homo sapiens OX=9606 GN=TGM2 PE=1 SV=2	PEAKS DB			HLA-B*40:06	KEYSGFAGV
KSQDKTLKI	27.1	1059.63	9	-3.8	530.822	2	11.95	0	1	3426	191216 PK 1954 CL I.mzML	0	0	149	157			tr|H7C599|H7C599_HUMAN	Monoglyceride lipase (Fragment) OS=Homo sapiens OX=9606 GN=MGLL PE=1 SV=1	PEAKS DB					KSQDKTLKI	27.1	1059.63	9	-3.8	530.822	2	11.95	0	1	3426	191216 PK 1954 CL I.mzML	0	0	149	157			tr|H7C599|H7C599_HUMAN	Monoglyceride lipase (Fragment) OS=Homo sapiens OX=9606 GN=MGLL PE=1 SV=1	PEAKS DB			HLA-B*40:06	GEITSSVVA
SEVSKIVTV	27.07	960.549	9	0.1	481.284	2	19.77	71500	1	6245	191216 PK 1954 CL I.mzML	1	1	370	378			Q562F6|SGO2_HUMAN	Shugoshin 2 OS=Homo sapiens OX=9606 GN=SGO2 PE=1 SV=2	PEAKS DB					SEVSKIVTV	27.07	960.549	9	0.1	481.284	2	19.77	71500	1	6245	191216 PK 1954 CL I.mzML	1	1	370	378			Q562F6|SGO2_HUMAN	Shugoshin 2 OS=Homo sapiens OX=9606 GN=SGO2 PE=1 SV=2	PEAKS DB			HLA-B*40:06	AEFGQAESA
GELERALSA	27.05	944.493	9	0.4	473.256	2	19.1	16400	1	5673	191216 PK 1954 CL I.mzML	1	1	197	205			tr|H0Y7B8|H0Y7B8_HUMAN	Golgin subfamily A member 2 (Fragment) OS=Homo sapiens OX=9606 GN=GOLGA2 PE=1 SV=7	PEAKS DB					GELERALSA	27.05	944.493	9	0.4	473.256	2	19.1	16400	1	5673	191216 PK 1954 CL I.mzML	1	1	197	205			tr|H0Y7B8|H0Y7B8_HUMAN	Golgin subfamily A member 2 (Fragment) OS=Homo sapiens OX=9606 GN=GOLGA2 PE=1 SV=7	PEAKS DB			HLA-B*40:06	SEITHLVNA
TETDSLVSA	26.91	921.429	9	4.3	461.726	2	20.13	6630	1	6133	191216 PK 1954 CL I.mzML	1	1	133	141			Q92997|DVL3_HUMAN	Segment polarity protein dishevelled homolog DVL-3 OS=Homo sapiens OX=9606 GN=DVL3 PE=1 SV=2	PEAKS DB					TETDSLVSA	26.91	921.429	9	4.3	461.726	2	20.13	6630	1	6133	191216 PK 1954 CL I.mzML	1	1	133	141			Q92997|DVL3_HUMAN	Segment polarity protein dishevelled homolog DVL-3 OS=Homo sapiens OX=9606 GN=DVL3 PE=1 SV=2	PEAKS DB			HLA-B*40:06	SEIDMSVKA
SEVQYIQEA	26.82	1065.5	9	3.6	533.761	2	21.96	24400	1	6789	191216 PK 1954 CL I.mzML	1	1	101	109			Q9NNX1|TUFT1_HUMAN	Tuftelin OS=Homo sapiens OX=9606 GN=TUFT1 PE=1 SV=1	PEAKS DB					SEVQYIQEA	26.82	1065.5	9	3.6	533.761	2	21.96	24400	1	6789	191216 PK 1954 CL I.mzML	1	1	101	109			Q9NNX1|TUFT1_HUMAN	Tuftelin OS=Homo sapiens OX=9606 GN=TUFT1 PE=1 SV=1	PEAKS DB			HLA-B*40:06	REYQDLLNV
QAIEDMVGY	26.74	1024.45	9	4.1	513.239	2	27.46	2180	1	8883	191216 PK 1954 CL I.mzML	1	1	527	535			Q99460|PSMD1_HUMAN	26S proteasome non-ATPase regulatory subunit 1 OS=Homo sapiens OX=9606 GN=PSMD1 PE=1 SV=2	PEAKS DB					QAIEDMVGY	26.74	1024.45	9	4.1	513.239	2	27.46	2180	1	8883	191216 PK 1954 CL I.mzML	1	1	527	535			Q99460|PSMD1_HUMAN	26S proteasome non-ATPase regulatory subunit 1 OS=Homo sapiens OX=9606 GN=PSMD1 PE=1 SV=2	PEAKS DB			HLA-B*40:06	AEMNGKLIAA
KTVNKILQI	26.64	1055.67	9	0.9	528.846	2	18.7	13600	1	5594	191216 PK 1954 CL I.mzML	1	1	32	40			O76094|SRP72_HUMAN	Signal recognition particle subunit SRP72 OS=Homo sapiens OX=9606 GN=SRP72 PE=1 SV=3	PEAKS DB					KTVNKILQI	26.64	1055.67	9	0.9	528.846	2	18.7	13600	1	5594	191216 PK 1954 CL I.mzML	1	1	32	40			O76094|SRP72_HUMAN	Signal recognition particle subunit SRP72 OS=Homo sapiens OX=9606 GN=SRP72 PE=1 SV=3	PEAKS DB			HLA-B*40:06	YEVRLTQTV
GELLFVHSA	26.63	971.508	9	-1.7	486.763	2	24.42	40800	1	7859	191216 PK 1954 CL I.mzML	1	1	85	93			tr|C9JWY7|C9JWY7_HUMAN	Calpain-2 catalytic subunit (Fragment) OS=Homo sapiens OX=9606 GN=CAPN2 PE=1 SV=1	PEAKS DB					GELLFVHSA	26.63	971.508	9	-1.7	486.763	2	24.42	40800	1	7859	191216 PK 1954 CL I.mzML	1	1	85	93			tr|C9JWY7|C9JWY7_HUMAN	Calpain-2 catalytic subunit (Fragment) OS=Homo sapiens OX=9606 GN=CAPN2 PE=1 SV=1	PEAKS DB			HLA-B*40:06	AELYGPFTSA
SELPGAFEA	26.55	919.429	9	0.8	460.724	2	26.48	7200	1	8505	191216 PK 1954 CL I.mzML	1	1	192	200			tr|A0A0C4DGQ5|A0A0C4DGQ5_HUMAN	Calpain small subunit 1 OS=Homo sapiens OX=9606 GN=CAPNS1 PE=1 SV=1	PEAKS DB					SELPGAFEA	26.55	919.429	9	0.8	460.724	2	26.48	7200	1	8505	191216 PK 1954 CL I.mzML	1	1	192	200			tr|A0A0C4DGQ5|A0A0C4DGQ5_HUMAN	Calpain small subunit 1 OS=Homo sapiens OX=9606 GN=CAPNS1 PE=1 SV=1	PEAKS DB			HLA-B*40:06	YEREQVIAA
AEYKNWVKA	26.3	1107.57	9	-7.3	554.792	2	16.07	0	1	4590	191216 PK 1954 CL I.mzML	0	0	13	21			Q8TB03|CX038_HUMAN	Uncharacterized protein CXorf38 OS=Homo sapiens OX=9606 GN=CXorf38 PE=1 SV=1	PEAKS DB					AEYKNWVKA	26.3	1107.57	9	-7.3	554.792	2	16.07	0	1	4590	191216 PK 1954 CL I.mzML	0	0	13	21			Q8TB03|CX038_HUMAN	Uncharacterized protein CXorf38 OS=Homo sapiens OX=9606 GN=CXorf38 PE=1 SV=1	PEAKS DB			HLA-B*40:06	TEYSFLKEV
REMPVKVEA	26.27	1057.56	9	3.3	529.791	2	15.03	7420	1	4351	191216 PK 1954 CL I.mzML	1	1	509	517			O95373|IPO7_HUMAN	Importin-7 OS=Homo sapiens OX=9606 GN=IPO7 PE=1 SV=1	PEAKS DB					REMPVKVEA	26.27	1057.56	9	3.3	529.791	2	15.03	7420	1	4351	191216 PK 1954 CL I.mzML	1	1	509	517			O95373|IPO7_HUMAN	Importin-7 OS=Homo sapiens OX=9606 GN=IPO7 PE=1 SV=1	PEAKS DB			HLA-B*40:06	AELDSVFSSA
GEGKFPSAA	26.25	862.418	9	3.3	432.22	2	14.5	2960	1	4185	191216 PK 1954 CL I.mzML	1	1	11	19			Q96DY7|MTBP_HUMAN	Mdm2-binding protein OS=Homo sapiens OX=9606 GN=MTBP PE=1 SV=1	PEAKS DB					GEGKFPSAA	26.25	862.418	9	3.3	432.22	2	14.5	2960	1	4185	191216 PK 1954 CL I.mzML	1	1	11	19			Q96DY7|MTBP_HUMAN	Mdm2-binding protein OS=Homo sapiens OX=9606 GN=MTBP PE=1 SV=1	PEAKS DB			HLA-B*40:06	SEVQYIQEA
IYTSSVNRL	26.13	1051.57	9	-1.3	526.792	2	18.34	18800	1	5324	191216 PK 1954 CL I.mzML	1	1	535	543			P35606|COPB2_HUMAN	Coatomer subunit beta' OS=Homo sapiens OX=9606 GN=COPB2 PE=1 SV=2	PEAKS DB					IYTSSVNRL	26.13	1051.57	9	-1.3	526.792	2	18.34	18800	1	5324	191216 PK 1954 CL I.mzML	1	1	535	543			P35606|COPB2_HUMAN	Coatomer subunit beta' OS=Homo sapiens OX=9606 GN=COPB2 PE=1 SV=2	PEAKS DB			HLA-B*40:06	SEVTFALHSA
QYDEAVAQF	26.07	1069.47	9	2.3	535.747	2	25.59	37200	1	8170	191216 PK 1954 CL I.mzML	1	1	599	607			P49321|NASP_HUMAN	Nuclear autoantigenic sperm protein OS=Homo sapiens OX=9606 GN=NASP PE=1 SV=2	PEAKS DB					QYDEAVAQF	26.07	1069.47	9	2.3	535.747	2	25.59	37200	1	8170	191216 PK 1954 CL I.mzML	1	1	599	607			P49321|NASP_HUMAN	Nuclear autoantigenic sperm protein OS=Homo sapiens OX=9606 GN=NASP PE=1 SV=2	PEAKS DB			HLA-B*40:06	AELEKHMAA
SEKPGSPEA	25.94	900.419	9	-3.6	451.217	2	10.67	120	1	3188	191216 PK 1954 CL I.mzML	1	1	616	624			tr|H0YER1|H0YER1_HUMAN	Remodeling and spacing factor 1 (Fragment) OS=Homo sapiens OX=9606 GN=RSF1 PE=1 SV=1	PEAKS DB					SEKPGSPEA	25.94	900.419	9	-3.6	451.217	2	10.67	120	1	3188	191216 PK 1954 CL I.mzML	1	1	616	624			tr|H0YER1|H0YER1_HUMAN	Remodeling and spacing factor 1 (Fragment) OS=Homo sapiens OX=9606 GN=RSF1 PE=1 SV=1	PEAKS DB			HLA-B*40:06	KELEKTYSA
KTEDKVRVM	25.92	1104.6	9	6.1	553.311	2	11.74	216	1	3375	191216 PK 1954 CL I.mzML	1	1	49	57			tr|E9PMT1|E9PMT1_HUMAN	Caspase-4 (Fragment) OS=Homo sapiens OX=9606 GN=CASP4 PE=1 SV=1	PEAKS DB					KTEDKVRVM	25.92	1104.6	9	6.1	553.311	2	11.74	216	1	3375	191216 PK 1954 CL I.mzML	1	1	49	57			tr|E9PMT1|E9PMT1_HUMAN	Caspase-4 (Fragment) OS=Homo sapiens OX=9606 GN=CASP4 PE=1 SV=1	PEAKS DB			HLA-B*40:06	QEFNRLLEA
LPMGVVVDY	25.78	991.505	9	4.8	496.765	2	31.59	0	1	10319	191216 PK 1954 CL I.mzML	0	0	361	369			tr|A0A494C1F2|A0A494C1F2_HUMAN	Nuclear pore complex protein Nup214 OS=Homo sapiens OX=9606 GN=NUP214 PE=1 SV=1	PEAKS DB					LPMGVVVDY	25.78	991.505	9	4.8	496.765	2	31.59	0	1	10319	191216 PK 1954 CL I.mzML	0	0	361	369			tr|A0A494C1F2|A0A494C1F2_HUMAN	Nuclear pore complex protein Nup214 OS=Homo sapiens OX=9606 GN=NUP214 PE=1 SV=1	PEAKS DB			HLA-B*40:06	KELIFEETA
VYQNHVQHL	25.68	1136.57	9	-2	569.295	2	13.07	118	1	3735	191216 PK 1954 CL I.mzML	1	1	413	421			tr|A0A0A0MSK6|A0A0A0MSK6_HUMAN	Rho GTPase-activating protein 5 OS=Homo sapiens OX=9606 GN=ARHGAP5 PE=1 SV=1	PEAKS DB					VYQNHVQHL	25.68	1136.57	9	-2	569.295	2	13.07	118	1	3735	191216 PK 1954 CL I.mzML	1	1	413	421			tr|A0A0A0MSK6|A0A0A0MSK6_HUMAN	Rho GTPase-activating protein 5 OS=Homo sapiens OX=9606 GN=ARHGAP5 PE=1 SV=1	PEAKS DB			HLA-B*40:06	REFLWQEGHSA
ILDPHVVLL	25.65	1017.62	9	0.2	509.821	2	30.86	3830	1	10040	191216 PK 1954 CL I.mzML	1	1	52	60			tr|I3L245|I3L245_HUMAN	Nuclear pore complex protein Nup88 (Fragment) OS=Homo sapiens OX=9606 GN=NUP88 PE=1 SV=1	PEAKS DB					ILDPHVVLL	25.65	1017.62	9	0.2	509.821	2	30.86	3830	1	10040	191216 PK 1954 CL I.mzML	1	1	52	60			tr|I3L245|I3L245_HUMAN	Nuclear pore complex protein Nup88 (Fragment) OS=Homo sapiens OX=9606 GN=NUP88 PE=1 SV=1	PEAKS DB			HLA-B*40:06	RELDPSLVSA
HFDDTVVCL	25.61	1047.47	9	2.2	524.746	2	27.38	3560	1	8872	191216 PK 1954 CL I.mzML	1	1	64	72			tr|A0A1W2PRI6|A0A1W2PRI6_HUMAN	Heterogeneous nuclear ribonucleoprotein U (Fragment) OS=Homo sapiens OX=9606 GN=HNRNPU PE=1 SV=1	PEAKS DB					HFDDTVVCL	25.61	1047.47	9	2.2	524.746	2	27.38	3560	1	8872	191216 PK 1954 CL I.mzML	1	1	64	72			tr|A0A1W2PRI6|A0A1W2PRI6_HUMAN	Heterogeneous nuclear ribonucleoprotein U (Fragment) OS=Homo sapiens OX=9606 GN=HNRNPU PE=1 SV=1	PEAKS DB			HLA-B*40:06	VEYESHRAA
SYTSGLETL	25.59	969.466	9	1.9	485.743	2	26.58	0	1	8570	191216 PK 1954 CL I.mzML	0	0	967	975			P15924|DESP_HUMAN	Desmoplakin OS=Homo sapiens OX=9606 GN=DSP PE=1 SV=3	PEAKS DB					SYTSGLETL	25.59	969.466	9	1.9	485.743	2	26.58	0	1	8570	191216 PK 1954 CL I.mzML	0	0	967	975			P15924|DESP_HUMAN	Desmoplakin OS=Homo sapiens OX=9606 GN=DSP PE=1 SV=3	PEAKS DB			HLA-B*40:06	AEYTEVKTV
QSISVAKEV	25.54	959.529	9	-1.2	480.773	2	17.04	5110	1	4845	191216 PK 1954 CL I.mzML	1	1	1048	1056			Q709C8|VP13C_HUMAN	Vacuolar protein sorting-associated protein 13C OS=Homo sapiens OX=9606 GN=VPS13C PE=1 SV=1	PEAKS DB					QSISVAKEV	25.54	959.529	9	-1.2	480.773	2	17.04	5110	1	4845	191216 PK 1954 CL I.mzML	1	1	1048	1056			Q709C8|VP13C_HUMAN	Vacuolar protein sorting-associated protein 13C OS=Homo sapiens OX=9606 GN=VPS13C PE=1 SV=1	PEAKS DB			HLA-B*40:06	HEHHTTIVA
REVRAVTSA	41.78	987.546	9	0.5	494.779	2	11.12	65200	1	3100	191216PK 1954 CL II.mzML	1	1	351	359			P04626|ERBB2_HUMAN	Receptor tyrosine-protein kinase erbB-2 OS=Homo sapiens OX=9606 GN=ERBB2 PE=1 SV=1	PEAKS DB					REVRAVTSA	41.78	987.546	9	0.5	494.779	2	11.12	65200	1	3100	191216PK 1954 CL II.mzML	1	1	351	359			P04626|ERBB2_HUMAN	Receptor tyrosine-protein kinase erbB-2 OS=Homo sapiens OX=9606 GN=ERBB2 PE=1 SV=1	PEAKS DB			HLA-B*40:06	FEQEMATAA
LGMEHLREV	38.83	1082.55	9	2.6	542.284	2	18.08	15200	1	5004	191216PK 1954 CL II.mzML	1	1	345	353			P04626|ERBB2_HUMAN	Receptor tyrosine-protein kinase erbB-2 OS=Homo sapiens OX=9606 GN=ERBB2 PE=1 SV=1	PEAKS DB					LGMEHLREV	38.83	1082.55	9	2.6	542.284	2	18.08	15200	1	5004	191216PK 1954 CL II.mzML	1	1	345	353			P04626|ERBB2_HUMAN	Receptor tyrosine-protein kinase erbB-2 OS=Homo sapiens OX=9606 GN=ERBB2 PE=1 SV=1	PEAKS DB			HLA-B*40:06	HEMVVYEA
FPQLDSTSF	37.27	1040.48	9	4	521.248	2	31.45	19100	1	10164	191216PK 1954 CL II.mzML	1	1	1710	1718			tr|A0A0U1RQF0|A0A0U1RQF0_HUMAN	Fatty acid synthase OS=Homo sapiens OX=9606 GN=FASN PE=1 SV=1	PEAKS DB					FPQLDSTSF	37.27	1040.48	9	4	521.248	2	31.45	19100	1	10164	191216PK 1954 CL II.mzML	1	1	1710	1718			tr|A0A0U1RQF0|A0A0U1RQF0_HUMAN	Fatty acid synthase OS=Homo sapiens OX=9606 GN=FASN PE=1 SV=1	PEAKS DB			HLA-B*40:06	AEAEGLRAA
NVIHNLATY	41.54	1043.54	9	0.2	522.775	2	21.12	2140	1	6353	191216PK 1954 CL II.mzML	1	1	53	61			Q53FV1|ORML2_HUMAN	ORM1-like protein 2 OS=Homo sapiens OX=9606 GN=ORMDL2 PE=1 SV=2	PEAKS DB					NVIHNLATY	41.54	1043.54	9	0.2	522.775	2	21.12	2140	1	6353	191216PK 1954 CL II.mzML	1	1	53	61			Q53FV1|ORML2_HUMAN	ORM1-like protein 2 OS=Homo sapiens OX=9606 GN=ORMDL2 PE=1 SV=2	PEAKS DB			HLA-B*40:06	GEIASFDKA
EVNPNTRVM	39.04	1058.52	9	2	530.265	2	15.89	750	1	4365	191216PK 1954 CL II.mzML	1	1	9	17			Q53FV1|ORML2_HUMAN	ORM1-like protein 2 OS=Homo sapiens OX=9606 GN=ORMDL2 PE=1 SV=2	PEAKS DB					EVNPNTRVM	39.04	1058.52	9	2	530.265	2	15.89	750	1	4365	191216PK 1954 CL II.mzML	1	1	9	17			Q53FV1|ORML2_HUMAN	ORM1-like protein 2 OS=Homo sapiens OX=9606 GN=ORMDL2 PE=1 SV=2	PEAKS DB			HLA-B*40:06	REIQVQHPAA
YESSHIESA	44.78	1021.44	9	4.1	511.725	2	12.9	966	1	3522	191216PK 1954 CL II.mzML	1	1	45	53			Q16828|DUS6_HUMAN	Dual specificity protein phosphatase 6 OS=Homo sapiens OX=9606 GN=DUSP6 PE=1 SV=2	PEAKS DB					YESSHIESA	44.78	1021.44	9	4.1	511.725	2	12.9	966	1	3522	191216PK 1954 CL II.mzML	1	1	45	53			Q16828|DUS6_HUMAN	Dual specificity protein phosphatase 6 OS=Homo sapiens OX=9606 GN=DUSP6 PE=1 SV=2	PEAKS DB			HLA-B*40:06	GEFGTIPLVL
RPVPFASEM	40.69	1032.51	9	-3.8	517.257	2	22.01	4760	1	6595	191216PK 1954 CL II.mzML	1	1	6	14			Q16828|DUS6_HUMAN	Dual specificity protein phosphatase 6 OS=Homo sapiens OX=9606 GN=DUSP6 PE=1 SV=2	PEAKS DB					RPVPFASEM	40.69	1032.51	9	-3.8	517.257	2	22.01	4760	1	6595	191216PK 1954 CL II.mzML	1	1	6	14			Q16828|DUS6_HUMAN	Dual specificity protein phosphatase 6 OS=Homo sapiens OX=9606 GN=DUSP6 PE=1 SV=2	PEAKS DB			HLA-B*40:06	MEFQRFVTP
TFDVAPSRL	36.81	1004.53	9	7.1	503.274	2	22.99	43800	1	6940	191216PK 1954 CL II.mzML	1	1	301	309			P69849|NOMO3_HUMAN	Nodal modulator 3 OS=Homo sapiens OX=9606 GN=NOMO3 PE=3 SV=2	PEAKS DB					TFDVAPSRL	36.81	1004.53	9	7.1	503.274	2	22.99	43800	1	6940	191216PK 1954 CL II.mzML	1	1	301	309			P69849|NOMO3_HUMAN	Nodal modulator 3 OS=Homo sapiens OX=9606 GN=NOMO3 PE=3 SV=2	PEAKS DB			HLA-B*40:06	TEFPLFLQT
SEITDTVAA	35.95	905.434	9	-2.8	453.721	2	20.45	4350	1	6037	191216PK 1954 CL II.mzML	1	1	1276	1284			Q9H4A3|WNK1_HUMAN	Serine/threonine-protein kinase WNK1 OS=Homo sapiens OX=9606 GN=WNK1 PE=1 SV=2	PEAKS DB					SEITDTVAA	35.95	905.434	9	-2.8	453.721	2	20.45	4350	1	6037	191216PK 1954 CL II.mzML	1	1	1276	1284			Q9H4A3|WNK1_HUMAN	Serine/threonine-protein kinase WNK1 OS=Homo sapiens OX=9606 GN=WNK1 PE=1 SV=2	PEAKS DB			HLA-B*40:06	GEVTNVTTA
LYLPSFFTY	56.7	1149.57	9	1.8	575.794	2	41.38	2820	1	12162	191216PK 1954 CL II.mzML	1	1	127	135			Q9NZJ7|MTCH1_HUMAN	Mitochondrial carrier homolog 1 OS=Homo sapiens OX=9606 GN=MTCH1 PE=1 SV=1	PEAKS DB					LYLPSFFTY	56.7	1149.57	9	1.8	575.794	2	41.38	2820	1	12162	191216PK 1954 CL II.mzML	1	1	127	135			Q9NZJ7|MTCH1_HUMAN	Mitochondrial carrier homolog 1 OS=Homo sapiens OX=9606 GN=MTCH1 PE=1 SV=1	PEAKS DB			HLA-B*40:06	AEIIQLVNA
IPAAVKLTY	36.27	974.58	9	-0.8	488.295	2	23.49	8080	1	7144	191216PK 1954 CL II.mzML	1	1	1807	1815			tr|E7EMW7|E7EMW7_HUMAN	E3 ubiquitin-protein ligase UBR5 OS=Homo sapiens OX=9606 GN=UBR5 PE=1 SV=1	PEAKS DB					IPAAVKLTY	36.27	974.58	9	-0.8	488.295	2	23.49	8080	1	7144	191216PK 1954 CL II.mzML	1	1	1807	1815			tr|E7EMW7|E7EMW7_HUMAN	E3 ubiquitin-protein ligase UBR5 OS=Homo sapiens OX=9606 GN=UBR5 PE=1 SV=1	PEAKS DB			HLA-B*40:06	QEFAEGFVKA
VFDPVPVGV	44.65	927.506	9	-0.2	464.759	2	31.95	6250	1	10344	191216PK 1954 CL II.mzML	1	1	698	706			Q08211|DHX9_HUMAN	ATP-dependent RNA helicase A OS=Homo sapiens OX=9606 GN=DHX9 PE=1 SV=4	PEAKS DB					VFDPVPVGV	44.65	927.506	9	-0.2	464.759	2	31.95	6250	1	10344	191216PK 1954 CL II.mzML	1	1	698	706			Q08211|DHX9_HUMAN	ATP-dependent RNA helicase A OS=Homo sapiens OX=9606 GN=DHX9 PE=1 SV=4	PEAKS DB			HLA-B*40:06	KEWPQTHQA
TYQDIQNTI	41.64	1094.52	9	-1.7	548.267	2	24.16	11700	1	7447	191216PK 1954 CL II.mzML	1	1	698	706			P24928|RPB1_HUMAN	DNA-directed RNA polymerase II subunit RPB1 OS=Homo sapiens OX=9606 GN=POLR2A PE=1 SV=2	PEAKS DB					TYQDIQNTI	41.64	1094.52	9	-1.7	548.267	2	24.16	11700	1	7447	191216PK 1954 CL II.mzML	1	1	698	706			P24928|RPB1_HUMAN	DNA-directed RNA polymerase II subunit RPB1 OS=Homo sapiens OX=9606 GN=POLR2A PE=1 SV=2	PEAKS DB			HLA-B*40:06	GELERALSA
RSHYSPIYL	44.97	1134.58	9	0.2	568.296	2	19.64	6760	1	5678	191216PK 1954 CL II.mzML	1	1	372	380			tr|E9PNM1|E9PNM1_HUMAN	Squalene synthase OS=Homo sapiens OX=9606 GN=FDFT1 PE=1 SV=1	PEAKS DB					RSHYSPIYL	44.97	1134.58	9	0.2	568.296	2	19.64	6760	1	5678	191216PK 1954 CL II.mzML	1	1	372	380			tr|E9PNM1|E9PNM1_HUMAN	Squalene synthase OS=Homo sapiens OX=9606 GN=FDFT1 PE=1 SV=1	PEAKS DB			HLA-B*40:06	SEVSKIVTV
RSSTYEVRL	37.91	1109.58	9	-0.2	555.797	2	16.62	0	1	4510	191216PK 1954 CL II.mzML	0	0	84	92			tr|A0A096LNZ9|A0A096LNZ9_HUMAN	Ubiquitin-like protein ISG15 (Fragment) OS=Homo sapiens OX=9606 GN=ISG15 PE=1 SV=6	PEAKS DB					RSSTYEVRL	37.91	1109.58	9	-0.2	555.797	2	16.62	0	1	4510	191216PK 1954 CL II.mzML	0	0	84	92			tr|A0A096LNZ9|A0A096LNZ9_HUMAN	Ubiquitin-like protein ISG15 (Fragment) OS=Homo sapiens OX=9606 GN=ISG15 PE=1 SV=6	PEAKS DB			HLA-B*40:06	GEHGLIIRV
KAYHEQLSV	37.12	1073.55	9	-3.2	537.779	2	14.5	3220	1	4051	191216PK 1954 CL II.mzML	1	1	280	288			P68366|TBA4A_HUMAN	Tubulin alpha-4A chain OS=Homo sapiens OX=9606 GN=TUBA4A PE=1 SV=1	PEAKS DB					KAYHEQLSV	37.12	1073.55	9	-3.2	537.779	2	14.5	3220	1	4051	191216PK 1954 CL II.mzML	1	1	280	288			P68366|TBA4A_HUMAN	Tubulin alpha-4A chain OS=Homo sapiens OX=9606 GN=TUBA4A PE=1 SV=1	PEAKS DB			HLA-B*40:06	HEMDRQVAA
VYTVVDEMF	53.6	1101.51	9	-8.5	551.753	2	34.6	107	1	10873	191216PK 1954 CL II.mzML	1	1	60	68			tr|M0R1S0|M0R1S0_HUMAN	AP-2 complex subunit sigma OS=Homo sapiens OX=9606 GN=AP2S1 PE=1 SV=1	PEAKS DB					VYTVVDEMF	53.6	1101.51	9	-8.5	551.753	2	34.6	107	1	10873	191216PK 1954 CL II.mzML	1	1	60	68			tr|M0R1S0|M0R1S0_HUMAN	AP-2 complex subunit sigma OS=Homo sapiens OX=9606 GN=AP2S1 PE=1 SV=1	PEAKS DB			HLA-B*40:06	GEYKIMVA
AYLEAIHNF	35.59	1076.53	9	1.8	539.271	2	25.59	12100	1	7966	191216PK 1954 CL II.mzML	1	1	29	37			tr|M0R1S0|M0R1S0_HUMAN	AP-2 complex subunit sigma OS=Homo sapiens OX=9606 GN=AP2S1 PE=1 SV=1	PEAKS DB					AYLEAIHNF	35.59	1076.53	9	1.8	539.271	2	25.59	12100	1	7966	191216PK 1954 CL II.mzML	1	1	29	37			tr|M0R1S0|M0R1S0_HUMAN	AP-2 complex subunit sigma OS=Homo sapiens OX=9606 GN=AP2S1 PE=1 SV=1	PEAKS DB			HLA-B*40:06	AEWKDGLNEA
DAYTHLETF	55.15	1095.49	9	-2.8	548.747	2	25.15	1140	1	7880	191216PK 1954 CL II.mzML	1	1	582	590			tr|A0A3B3IRK8|A0A3B3IRK8_HUMAN	Interferon-induced helicase C domain-containing protein 1 OS=Homo sapiens OX=9606 GN=IFIH1 PE=1 SV=1	PEAKS DB					DAYTHLETF	55.15	1095.49	9	-2.8	548.747	2	25.15	1140	1	7880	191216PK 1954 CL II.mzML	1	1	582	590			tr|A0A3B3IRK8|A0A3B3IRK8_HUMAN	Interferon-induced helicase C domain-containing protein 1 OS=Homo sapiens OX=9606 GN=IFIH1 PE=1 SV=1	PEAKS DB			HLA-B*40:06	AEIEELTASA
KNLDKALKL	42.13	1041.65	9	-0.1	521.833	2	14.95	8310	1	4164	191216PK 1954 CL II.mzML	1	1	339	347			tr|H0Y2X5|H0Y2X5_HUMAN	Aldehyde dehydrogenase 1 family member A3 isoform CRA_b OS=Homo sapiens OX=9606 GN=ALDH1A3 PE=1 SV=1	PEAKS DB					KNLDKALKL	42.13	1041.65	9	-0.1	521.833	2	14.95	8310	1	4164	191216PK 1954 CL II.mzML	1	1	339	347			tr|H0Y2X5|H0Y2X5_HUMAN	Aldehyde dehydrogenase 1 family member A3 isoform CRA_b OS=Homo sapiens OX=9606 GN=ALDH1A3 PE=1 SV=1	PEAKS DB			HLA-B*40:06	GEIASGFWQA
EVFPLAMNY	44.31	1082.51	9	9.2	542.266	2	35.05	5170	1	10963	191216PK 1954 CL II.mzML	1	1	76	84			P24385|CCND1_HUMAN	G1/S-specific cyclin-D1 OS=Homo sapiens OX=9606 GN=CCND1 PE=1 SV=1	PEAKS DB					EVFPLAMNY	44.31	1082.51	9	9.2	542.266	2	35.05	5170	1	10963	191216PK 1954 CL II.mzML	1	1	76	84			P24385|CCND1_HUMAN	G1/S-specific cyclin-D1 OS=Homo sapiens OX=9606 GN=CCND1 PE=1 SV=1	PEAKS DB			HLA-B*40:06	GEISALTAEA
NYLDRFLSL	35.27	1139.6	9	4.5	570.807	2	34.24	459	1	10847	191216PK 1954 CL II.mzML	1	1	83	91			P24385|CCND1_HUMAN	G1/S-specific cyclin-D1 OS=Homo sapiens OX=9606 GN=CCND1 PE=1 SV=1	PEAKS DB					NYLDRFLSL	35.27	1139.6	9	4.5	570.807	2	34.24	459	1	10847	191216PK 1954 CL II.mzML	1	1	83	91			P24385|CCND1_HUMAN	G1/S-specific cyclin-D1 OS=Homo sapiens OX=9606 GN=CCND1 PE=1 SV=1	PEAKS DB			HLA-B*40:06	YEVRLTQTVA
NVADVVIKF	36.96	1003.57	9	4.6	502.793	2	28.63	5420	1	9143	191216PK 1954 CL II.mzML	1	1	497	505			P04844|RPN2_HUMAN	Dolichyl-diphosphooligosaccharide--protein glycosyltransferase subunit 2 OS=Homo sapiens OX=9606 GN=RPN2 PE=1 SV=3	PEAKS DB					NVADVVIKF	36.96	1003.57	9	4.6	502.793	2	28.63	5420	1	9143	191216PK 1954 CL II.mzML	1	1	497	505			P04844|RPN2_HUMAN	Dolichyl-diphosphooligosaccharide--protein glycosyltransferase subunit 2 OS=Homo sapiens OX=9606 GN=RPN2 PE=1 SV=3	PEAKS DB			HLA-B*40:06	REHLNPQAA
FTDEESRVF	60.39	1128.51	9	1.5	565.26	2	21.3	25700	1	6371	191216PK 1954 CL II.mzML	1	1	81	89			tr|H0YF00|H0YF00_HUMAN	Bcl-2-associated transcription factor 1 (Fragment) OS=Homo sapiens OX=9606 GN=BCLAF1 PE=1 SV=1	PEAKS DB					FTDEESRVF	60.39	1128.51	9	1.5	565.26	2	21.3	25700	1	6371	191216PK 1954 CL II.mzML	1	1	81	89			tr|H0YF00|H0YF00_HUMAN	Bcl-2-associated transcription factor 1 (Fragment) OS=Homo sapiens OX=9606 GN=BCLAF1 PE=1 SV=1	PEAKS DB			HLA-B*40:06	KELEKEYAA
LYIVEPLKF	37.11	1120.65	9	-3	561.33	2	32.17	3070	1	10455	191216PK 1954 CL II.mzML	1	1	723	731			tr|B4DYM4|B4DYM4_HUMAN	SUN domain-containing ossification factor OS=Homo sapiens OX=9606 GN=SUCO PE=1 SV=1	PEAKS DB					LYIVEPLKF	37.11	1120.65	9	-3	561.33	2	32.17	3070	1	10455	191216PK 1954 CL II.mzML	1	1	723	731			tr|B4DYM4|B4DYM4_HUMAN	SUN domain-containing ossification factor OS=Homo sapiens OX=9606 GN=SUCO PE=1 SV=1	PEAKS DB			HLA-B*40:06	AENPKLISA
HAHVDKVTY	53.06	1068.54	9	10.3	535.279	2	11.65	0	1	3216	191216PK 1954 CL II.mzML	0	0	6	14			tr|K7ELK1|K7ELK1_HUMAN	2-oxoglutarate and iron-dependent oxygenase domain-containing protein 3 (Fragment) OS=Homo sapiens OX=9606 GN=OGFOD3 PE=1 SV=1	PEAKS DB					HAHVDKVTY	53.06	1068.54	9	10.3	535.279	2	11.65	0	1	3216	191216PK 1954 CL II.mzML	0	0	6	14			tr|K7ELK1|K7ELK1_HUMAN	2-oxoglutarate and iron-dependent oxygenase domain-containing protein 3 (Fragment) OS=Homo sapiens OX=9606 GN=OGFOD3 PE=1 SV=1	PEAKS DB			HLA-B*40:06	RELLIIGGVAA
GEFVDLYVP	35.64	1037.51	9	0.5	519.759	2	34.91	41500	1	10946	191216PK 1954 CL II.mzML	1	1	6	14			tr|Q8WVC2|Q8WVC2_HUMAN	40S ribosomal protein S21 OS=Homo sapiens OX=9606 GN=RPS21 PE=1 SV=1	PEAKS DB					GEFVDLYVP	35.64	1037.51	9	0.5	519.759	2	34.91	41500	1	10946	191216PK 1954 CL II.mzML	1	1	6	14			tr|Q8WVC2|Q8WVC2_HUMAN	40S ribosomal protein S21 OS=Homo sapiens OX=9606 GN=RPS21 PE=1 SV=1	PEAKS DB			HLA-B*40:06	RESPAQAPA
HPRIITEGF	36.16	1068.57	9	1	535.292	2	18.95	0	1	5421	191216PK 1954 CL II.mzML	0	0	115	123			P40227|TCPZ_HUMAN	T-complex protein 1 subunit zeta OS=Homo sapiens OX=9606 GN=CCT6A PE=1 SV=3	PEAKS DB					HPRIITEGF	36.16	1068.57	9	1	535.292	2	18.95	0	1	5421	191216PK 1954 CL II.mzML	0	0	115	123			P40227|TCPZ_HUMAN	T-complex protein 1 subunit zeta OS=Homo sapiens OX=9606 GN=CCT6A PE=1 SV=3	PEAKS DB			HLA-B*40:06	AEMELQAKLTA
DAFAEWTEM	51.42	1098.43	9	1.8	550.223	2	36.21	4060	1	11189	191216PK 1954 CL II.mzML	1	1	10	18			tr|E9PKJ0|E9PKJ0_HUMAN	Protein wntless homolog (Fragment) OS=Homo sapiens OX=9606 GN=WLS PE=1 SV=1	PEAKS DB					DAFAEWTEM	51.42	1098.43	9	1.8	550.223	2	36.21	4060	1	11189	191216PK 1954 CL II.mzML	1	1	10	18			tr|E9PKJ0|E9PKJ0_HUMAN	Protein wntless homolog (Fragment) OS=Homo sapiens OX=9606 GN=WLS PE=1 SV=1	PEAKS DB			HLA-B*40:06	YETLTITQA
TYGEIFEKF	51.32	1132.54	9	2.9	567.279	2	28.05	158000	1	8878	191216PK 1954 CL II.mzML	1	1	59	67			tr|E9PRJ5|E9PRJ5_HUMAN	NADH dehydrogenase [ubiquinone] 1 subunit C2 OS=Homo sapiens OX=9606 GN=NDUFC2 PE=1 SV=1	PEAKS DB					TYGEIFEKF	51.32	1132.54	9	2.9	567.279	2	28.05	158000	1	8878	191216PK 1954 CL II.mzML	1	1	59	67			tr|E9PRJ5|E9PRJ5_HUMAN	NADH dehydrogenase [ubiquinone] 1 subunit C2 OS=Homo sapiens OX=9606 GN=NDUFC2 PE=1 SV=1	PEAKS DB			HLA-B*40:06	GEAEAFAIGA
HAFVELHEF	50.95	1127.54	9	-9.2	564.77	2	22.97	477	1	6930	191216PK 1954 CL II.mzML	1	1	69	77			tr|K7ENH6|K7ENH6_HUMAN	Cytohesin-1 (Fragment) OS=Homo sapiens OX=9606 GN=CYTH1 PE=1 SV=1	PEAKS DB					HAFVELHEF	50.95	1127.54	9	-9.2	564.77	2	22.97	477	1	6930	191216PK 1954 CL II.mzML	1	1	69	77			tr|K7ENH6|K7ENH6_HUMAN	Cytohesin-1 (Fragment) OS=Homo sapiens OX=9606 GN=CYTH1 PE=1 SV=1	PEAKS DB			HLA-B*40:06	SEVQKGFTAA
FYNLLTRTF	49.94	1173.62	9	3.2	587.816	2	30.82	1020	1	9956	191216PK 1954 CL II.mzML	1	1	101	109			tr|A0A1W2PR73|A0A1W2PR73_HUMAN	GPI transamidase component PIG-T (Fragment) OS=Homo sapiens OX=9606 GN=PIGT PE=1 SV=1	PEAKS DB					FYNLLTRTF	49.94	1173.62	9	3.2	587.816	2	30.82	1020	1	9956	191216PK 1954 CL II.mzML	1	1	101	109			tr|A0A1W2PR73|A0A1W2PR73_HUMAN	GPI transamidase component PIG-T (Fragment) OS=Homo sapiens OX=9606 GN=PIGT PE=1 SV=1	PEAKS DB			HLA-B*40:06	SESPVITKA
SSNAVPLKV	38.72	913.523	9	3.1	457.769	2	19.03	0	1	5455	191216PK 1954 CL II.mzML	0	0	1113	1121			O00443|P3C2A_HUMAN	Phosphatidylinositol 4-phosphate 3-kinase C2 domain-containing subunit alpha OS=Homo sapiens OX=9606 GN=PIK3C2A PE=1 SV=2	PEAKS DB					SSNAVPLKV	38.72	913.523	9	3.1	457.769	2	19.03	0	1	5455	191216PK 1954 CL II.mzML	0	0	1113	1121			O00443|P3C2A_HUMAN	Phosphatidylinositol 4-phosphate 3-kinase C2 domain-containing subunit alpha OS=Homo sapiens OX=9606 GN=PIK3C2A PE=1 SV=2	PEAKS DB			HLA-B*40:06	AEAAAAVVAA
VFDAFLNMM	35.25	1086.49	9	6.7	544.253	2	40.35	0	1	12014	191216PK 1954 CL II.mzML	0	0	943	951			P42356|PI4KA_HUMAN	Phosphatidylinositol 4-kinase alpha OS=Homo sapiens OX=9606 GN=PI4KA PE=1 SV=4	PEAKS DB					VFDAFLNMM	35.25	1086.49	9	6.7	544.253	2	40.35	0	1	12014	191216PK 1954 CL II.mzML	0	0	943	951			P42356|PI4KA_HUMAN	Phosphatidylinositol 4-kinase alpha OS=Homo sapiens OX=9606 GN=PI4KA PE=1 SV=4	PEAKS DB			HLA-B*40:06	GEFQLIRQT
AEMPQNYRP	35.75	1104.5	9	5.9	553.26	2	16.94	0	1	4564	191216PK 1954 CL II.mzML	0	0	482	490			Q14258|TRI25_HUMAN	E3 ubiquitin/ISG15 ligase TRIM25 OS=Homo sapiens OX=9606 GN=TRIM25 PE=1 SV=2	PEAKS DB					AEMPQNYRP	35.75	1104.5	9	5.9	553.26	2	16.94	0	1	4564	191216PK 1954 CL II.mzML	0	0	482	490			Q14258|TRI25_HUMAN	E3 ubiquitin/ISG15 ligase TRIM25 OS=Homo sapiens OX=9606 GN=TRIM25 PE=1 SV=2	PEAKS DB			HLA-B*40:06	HESDVKIVA
IFDLGGGTF	48.48	925.455	9	-1.6	463.732	2	34.96	576	1	10929	191216PK 1954 CL II.mzML	1	1	199	207			P17066|HSP76_HUMAN	Heat shock 70 kDa protein 6 OS=Homo sapiens OX=9606 GN=HSPA6 PE=1 SV=2	PEAKS DB					IFDLGGGTF	48.48	925.455	9	-1.6	463.732	2	34.96	576	1	10929	191216PK 1954 CL II.mzML	1	1	199	207			P17066|HSP76_HUMAN	Heat shock 70 kDa protein 6 OS=Homo sapiens OX=9606 GN=HSPA6 PE=1 SV=2	PEAKS DB			HLA-B*40:06	GEFGGFGSVT
NAWNNLEKY	47.39	1150.54	9	-9	576.27	2	22.5	2080	1	6821	191216PK 1954 CL II.mzML	1	1	174	182			Q14249|NUCG_HUMAN	Endonuclease G mitochondrial OS=Homo sapiens OX=9606 GN=ENDOG PE=1 SV=4	PEAKS DB					NAWNNLEKY	47.39	1150.54	9	-9	576.27	2	22.5	2080	1	6821	191216PK 1954 CL II.mzML	1	1	174	182			Q14249|NUCG_HUMAN	Endonuclease G mitochondrial OS=Homo sapiens OX=9606 GN=ENDOG PE=1 SV=4	PEAKS DB			HLA-B*40:06	IEHDVVMKA
SALPAVTEM	46.25	917.453	9	4.5	459.734	2	27.24	553	1	8671	191216PK 1954 CL II.mzML	1	1	118	126			Q6UX40|TM107_HUMAN	Transmembrane protein 107 OS=Homo sapiens OX=9606 GN=TMEM107 PE=1 SV=1	PEAKS DB					SALPAVTEM	46.25	917.453	9	4.5	459.734	2	27.24	553	1	8671	191216PK 1954 CL II.mzML	1	1	118	126			Q6UX40|TM107_HUMAN	Transmembrane protein 107 OS=Homo sapiens OX=9606 GN=TMEM107 PE=1 SV=1	PEAKS DB			HLA-B*40:06	GEYRGSDFTAA
YNIEQEQKL	45.66	1163.58	9	-4.3	582.794	2	19.02	13100	1	5427	191216PK 1954 CL II.mzML	1	1	170	178			tr|F5H6T1|F5H6T1_HUMAN	Actin-related protein 2 OS=Homo sapiens OX=9606 GN=ACTR2 PE=1 SV=2	PEAKS DB					YNIEQEQKL	45.66	1163.58	9	-4.3	582.794	2	19.02	13100	1	5427	191216PK 1954 CL II.mzML	1	1	170	178			tr|F5H6T1|F5H6T1_HUMAN	Actin-related protein 2 OS=Homo sapiens OX=9606 GN=ACTR2 PE=1 SV=2	PEAKS DB			HLA-B*40:06	AEALLHPFFA
AEYGYIRTV	45.6	1070.54	9	2.9	536.277	2	21.11	0	1	6344	191216PK 1954 CL II.mzML	0	0	8	16			Q99959|PKP2_HUMAN	Plakophilin-2 OS=Homo sapiens OX=9606 GN=PKP2 PE=1 SV=2	PEAKS DB					AEYGYIRTV	45.6	1070.54	9	2.9	536.277	2	21.11	0	1	6344	191216PK 1954 CL II.mzML	0	0	8	16			Q99959|PKP2_HUMAN	Plakophilin-2 OS=Homo sapiens OX=9606 GN=PKP2 PE=1 SV=2	PEAKS DB			HLA-B*40:06	SEVGKLLSA
TAVIDHHNY	44.46	1068.5	9	-0.3	535.255	2	13.2	0	1	3629	191216PK 1954 CL II.mzML	0	0	108	116			tr|U3KQ84|U3KQ84_HUMAN	Dolichyl-diphosphooligosaccharide--protein glycosyltransferase 48 kDa subunit (Fragment) OS=Homo sapiens OX=9606 GN=DDOST PE=1 SV=8	PEAKS DB					TAVIDHHNY	44.46	1068.5	9	-0.3	535.255	2	13.2	0	1	3629	191216PK 1954 CL II.mzML	0	0	108	116			tr|U3KQ84|U3KQ84_HUMAN	Dolichyl-diphosphooligosaccharide--protein glycosyltransferase 48 kDa subunit (Fragment) OS=Homo sapiens OX=9606 GN=DDOST PE=1 SV=8	PEAKS DB			HLA-B*40:06	AEIKVKLIEA
NYLLYVSNF	44.03	1131.56	9	-3.7	566.783	2	35.88	0	1	11127	191216PK 1954 CL II.mzML	0	0	481	489			tr|J3KQS7|J3KQS7_HUMAN	Macrophage-stimulating protein receptor OS=Homo sapiens OX=9606 GN=MST1R PE=1 SV=1	PEAKS DB					NYLLYVSNF	44.03	1131.56	9	-3.7	566.783	2	35.88	0	1	11127	191216PK 1954 CL II.mzML	0	0	481	489			tr|J3KQS7|J3KQS7_HUMAN	Macrophage-stimulating protein receptor OS=Homo sapiens OX=9606 GN=MST1R PE=1 SV=1	PEAKS DB			HLA-B*40:06	EEIEGLISA
FPMTMDEKY	43.94	1160.49	9	0.4	581.25	2	23.88	0	1	7352	191216PK 1954 CL II.mzML	0	0	21	29			Q13618|CUL3_HUMAN	Cullin-3 OS=Homo sapiens OX=9606 GN=CUL3 PE=1 SV=2	PEAKS DB					FPMTMDEKY	43.94	1160.49	9	0.4	581.25	2	23.88	0	1	7352	191216PK 1954 CL II.mzML	0	0	21	29			Q13618|CUL3_HUMAN	Cullin-3 OS=Homo sapiens OX=9606 GN=CUL3 PE=1 SV=2	PEAKS DB			HLA-B*40:06	GEMMVEQRAA
SSSSRFLEV	43.36	1010.5	9	0.6	506.257	2	21.21	29700	1	6351	191216PK 1954 CL II.mzML	1	1	376	384			Q8TCT6|SPPL3_HUMAN	Signal peptide peptidase-like 3 OS=Homo sapiens OX=9606 GN=SPPL3 PE=1 SV=2	PEAKS DB					SSSSRFLEV	43.36	1010.5	9	0.6	506.257	2	21.21	29700	1	6351	191216PK 1954 CL II.mzML	1	1	376	384			Q8TCT6|SPPL3_HUMAN	Signal peptide peptidase-like 3 OS=Homo sapiens OX=9606 GN=SPPL3 PE=1 SV=2	PEAKS DB			HLA-B*40:06	YEKDSSVAA
YESEKVGVA	42.49	980.481	9	-7	491.243	2	14.46	1460	1	4007	191216PK 1954 CL II.mzML	1	1	68	76			O95721|SNP29_HUMAN	Synaptosomal-associated protein 29 OS=Homo sapiens OX=9606 GN=SNAP29 PE=1 SV=1	PEAKS DB					YESEKVGVA	42.49	980.481	9	-7	491.243	2	14.46	1460	1	4007	191216PK 1954 CL II.mzML	1	1	68	76			O95721|SNP29_HUMAN	Synaptosomal-associated protein 29 OS=Homo sapiens OX=9606 GN=SNAP29 PE=1 SV=1	PEAKS DB			HLA-B*40:06	HEIESLYTKL
SMDPLPVFL	42.47	1017.52	9	2.3	509.767	2	39.99	7050	1	11990	191216PK 1954 CL II.mzML	1	1	121	129			tr|H0YCT3|H0YCT3_HUMAN	Pogo transposable element with ZNF domain (Fragment) OS=Homo sapiens OX=9606 GN=POGZ PE=1 SV=1	PEAKS DB					SMDPLPVFL	42.47	1017.52	9	2.3	509.767	2	39.99	7050	1	11990	191216PK 1954 CL II.mzML	1	1	121	129			tr|H0YCT3|H0YCT3_HUMAN	Pogo transposable element with ZNF domain (Fragment) OS=Homo sapiens OX=9606 GN=POGZ PE=1 SV=1	PEAKS DB			HLA-B*40:06	REAEHLYHTL
SEAEIFYNA	42.26	1042.46	9	3.3	522.237	2	26.66	8370	1	8376	191216PK 1954 CL II.mzML	1	1	470	478			Q9Y446|PKP3_HUMAN	Plakophilin-3 OS=Homo sapiens OX=9606 GN=PKP3 PE=1 SV=1	PEAKS DB					SEAEIFYNA	42.26	1042.46	9	3.3	522.237	2	26.66	8370	1	8376	191216PK 1954 CL II.mzML	1	1	470	478			Q9Y446|PKP3_HUMAN	Plakophilin-3 OS=Homo sapiens OX=9606 GN=PKP3 PE=1 SV=1	PEAKS DB			HLA-B*40:06	GETLLQRAA
RYLNEFEEL	42.25	1211.58	9	-1.1	606.795	2	26.26	7190	1	8202	191216PK 1954 CL II.mzML	1	1	162	170			Q9BQI3|E2AK1_HUMAN	Eukaryotic translation initiation factor 2-alpha kinase 1 OS=Homo sapiens OX=9606 GN=EIF2AK1 PE=1 SV=2	PEAKS DB					RYLNEFEEL	42.25	1211.58	9	-1.1	606.795	2	26.26	7190	1	8202	191216PK 1954 CL II.mzML	1	1	162	170			Q9BQI3|E2AK1_HUMAN	Eukaryotic translation initiation factor 2-alpha kinase 1 OS=Homo sapiens OX=9606 GN=EIF2AK1 PE=1 SV=2	PEAKS DB			HLA-B*40:06	IEVSLPEAA
LYANMFERL	42.02	1155.57	9	4	578.795	2	28.72	4120	1	9148	191216PK 1954 CL II.mzML	1	1	410	418			Q02790|FKBP4_HUMAN	Peptidyl-prolyl cis-trans isomerase FKBP4 OS=Homo sapiens OX=9606 GN=FKBP4 PE=1 SV=3	PEAKS DB					LYANMFERL	42.02	1155.57	9	4	578.795	2	28.72	4120	1	9148	191216PK 1954 CL II.mzML	1	1	410	418			Q02790|FKBP4_HUMAN	Peptidyl-prolyl cis-trans isomerase FKBP4 OS=Homo sapiens OX=9606 GN=FKBP4 PE=1 SV=3	PEAKS DB			HLA-B*40:06	AEIKMLYEQL
LPQHTIETY	41.93	1100.55	9	-0.8	551.28	2	18.21	14800	1	5052	191216PK 1954 CL II.mzML	1	1	427	435			Q9H3D4|P63_HUMAN	Tumor protein 63 OS=Homo sapiens OX=9606 GN=TP63 PE=1 SV=1	PEAKS DB					LPQHTIETY	41.93	1100.55	9	-0.8	551.28	2	18.21	14800	1	5052	191216PK 1954 CL II.mzML	1	1	427	435			Q9H3D4|P63_HUMAN	Tumor protein 63 OS=Homo sapiens OX=9606 GN=TP63 PE=1 SV=1	PEAKS DB			HLA-B*40:06	GEIESKFNQA
NAITLPEEF	41.78	1032.51	9	5.4	517.265	2	31.9	5060	1	10325	191216PK 1954 CL II.mzML	1	1	106	114			Q9H4I0|RD21L_HUMAN	Double-strand-break repair protein rad21-like protein 1 OS=Homo sapiens OX=9606 GN=RAD21L1 PE=2 SV=3	PEAKS DB					NAITLPEEF	41.78	1032.51	9	5.4	517.265	2	31.9	5060	1	10325	191216PK 1954 CL II.mzML	1	1	106	114			Q9H4I0|RD21L_HUMAN	Double-strand-break repair protein rad21-like protein 1 OS=Homo sapiens OX=9606 GN=RAD21L1 PE=2 SV=3	PEAKS DB			HLA-B*40:06	AEAILGQNAA
TAIRALETY	41.6	1036.56	9	4	519.285	2	21.2	0	1	6369	191216PK 1954 CL II.mzML	0	0	22	30			tr|A0A0U1RR08|A0A0U1RR08_HUMAN	RNA polymerase II elongation factor ELL2 (Fragment) OS=Homo sapiens OX=9606 GN=ELL2 PE=1 SV=1	PEAKS DB					TAIRALETY	41.6	1036.56	9	4	519.285	2	21.2	0	1	6369	191216PK 1954 CL II.mzML	0	0	22	30			tr|A0A0U1RR08|A0A0U1RR08_HUMAN	RNA polymerase II elongation factor ELL2 (Fragment) OS=Homo sapiens OX=9606 GN=ELL2 PE=1 SV=1	PEAKS DB			HLA-B*40:06	GEFSITYKP
REWVAPEKA	41.56	1084.57	9	-1.4	543.288	2	14.55	3270	1	4030	191216PK 1954 CL II.mzML	1	1	20	28			tr|H0YJD3|H0YJD3_HUMAN	Protein arginine N-methyltransferase 5 (Fragment) OS=Homo sapiens OX=9606 GN=PRMT5 PE=1 SV=1	PEAKS DB					REWVAPEKA	41.56	1084.57	9	-1.4	543.288	2	14.55	3270	1	4030	191216PK 1954 CL II.mzML	1	1	20	28			tr|H0YJD3|H0YJD3_HUMAN	Protein arginine N-methyltransferase 5 (Fragment) OS=Homo sapiens OX=9606 GN=PRMT5 PE=1 SV=1	PEAKS DB			HLA-B*40:06	RELQTKINEA
YPVKEFEVY	41.46	1172.58	9	2.2	587.294	2	24.75	10700	1	7709	191216PK 1954 CL II.mzML	1	1	61	69			Q8N1L4|CP4Z2_HUMAN	Putative inactive cytochrome P450 family member 4Z2 OS=Homo sapiens OX=9606 GN=CYP4Z2P PE=5 SV=2	PEAKS DB					YPVKEFEVY	41.46	1172.58	9	2.2	587.294	2	24.75	10700	1	7709	191216PK 1954 CL II.mzML	1	1	61	69			Q8N1L4|CP4Z2_HUMAN	Putative inactive cytochrome P450 family member 4Z2 OS=Homo sapiens OX=9606 GN=CYP4Z2P PE=5 SV=2	PEAKS DB			HLA-B*40:06	KEFGDQAEA
DAWIEHDVW	41.18	1169.51	9	2.2	585.764	2	30.65	4900	1	9854	191216PK 1954 CL II.mzML	1	1	25	33			tr|H7C0D8|H7C0D8_HUMAN	Metalloreductase STEAP1 (Fragment) OS=Homo sapiens OX=9606 GN=STEAP1 PE=4 SV=1	PEAKS DB					DAWIEHDVW	41.18	1169.51	9	2.2	585.764	2	30.65	4900	1	9854	191216PK 1954 CL II.mzML	1	1	25	33			tr|H7C0D8|H7C0D8_HUMAN	Metalloreductase STEAP1 (Fragment) OS=Homo sapiens OX=9606 GN=STEAP1 PE=4 SV=1	PEAKS DB			HLA-B*40:06	SEVEVIHVP
YGFQEKEAF	40.85	1117.51	9	6.3	559.763	2	21.92	1670	1	6578	191216PK 1954 CL II.mzML	1	1	140	148			Q96BH1|RNF25_HUMAN	E3 ubiquitin-protein ligase RNF25 OS=Homo sapiens OX=9606 GN=RNF25 PE=1 SV=1	PEAKS DB					YGFQEKEAF	40.85	1117.51	9	6.3	559.763	2	21.92	1670	1	6578	191216PK 1954 CL II.mzML	1	1	140	148			Q96BH1|RNF25_HUMAN	E3 ubiquitin-protein ligase RNF25 OS=Homo sapiens OX=9606 GN=RNF25 PE=1 SV=1	PEAKS DB			HLA-B*40:06	SEYQHQPQT
HNADQPLRV	40.63	1048.54	9	-2.2	525.275	2	13.88	7170	1	3832	191216PK 1954 CL II.mzML	1	1	432	440			Q99613|EIF3C_HUMAN	Eukaryotic translation initiation factor 3 subunit C OS=Homo sapiens OX=9606 GN=EIF3C PE=1 SV=1	PEAKS DB					HNADQPLRV	40.63	1048.54	9	-2.2	525.275	2	13.88	7170	1	3832	191216PK 1954 CL II.mzML	1	1	432	440			Q99613|EIF3C_HUMAN	Eukaryotic translation initiation factor 3 subunit C OS=Homo sapiens OX=9606 GN=EIF3C PE=1 SV=1	PEAKS DB			HLA-B*40:06	RELTNQQEA
LYPSIIQEF	40.57	1108.58	9	10.5	555.301	2	35.9	351	1	11157	191216PK 1954 CL II.mzML	1	1	863	871			tr|A0A087WU64|A0A087WU64_HUMAN	DNA polymerase OS=Homo sapiens OX=9606 GN=POLA1 PE=1 SV=1	PEAKS DB					LYPSIIQEF	40.57	1108.58	9	10.5	555.301	2	35.9	351	1	11157	191216PK 1954 CL II.mzML	1	1	863	871			tr|A0A087WU64|A0A087WU64_HUMAN	DNA polymerase OS=Homo sapiens OX=9606 GN=POLA1 PE=1 SV=1	PEAKS DB			HLA-B*40:06	TETDSLVSA
ISNSHPLSL	40.54	966.513	9	-1.8	484.261	2	19.75	0	1	5733	191216PK 1954 CL II.mzML	0	0	249	257			tr|M0QYT9|M0QYT9_HUMAN	Interferon regulatory factor 3 OS=Homo sapiens OX=9606 GN=IRF3 PE=1 SV=1	PEAKS DB					ISNSHPLSL	40.54	966.513	9	-1.8	484.261	2	19.75	0	1	5733	191216PK 1954 CL II.mzML	0	0	249	257			tr|M0QYT9|M0QYT9_HUMAN	Interferon regulatory factor 3 OS=Homo sapiens OX=9606 GN=IRF3 PE=1 SV=1	PEAKS DB			HLA-B*40:06	RELGHGQPEA
ASNPKILSL	40.12	941.555	9	4.7	471.785	2	22.73	2760	1	6875	191216PK 1954 CL II.mzML	1	1	25	33			tr|E5RFX7|E5RFX7_HUMAN	Pyridoxal phosphate homeostasis protein (Fragment) OS=Homo sapiens OX=9606 GN=PLPBP PE=1 SV=1	PEAKS DB					ASNPKILSL	40.12	941.555	9	4.7	471.785	2	22.73	2760	1	6875	191216PK 1954 CL II.mzML	1	1	25	33			tr|E5RFX7|E5RFX7_HUMAN	Pyridoxal phosphate homeostasis protein (Fragment) OS=Homo sapiens OX=9606 GN=PLPBP PE=1 SV=1	PEAKS DB			HLA-B*40:06	GEFGGFGSVS
IYIKQIKTF	40.1	1152.69	9	-4.4	577.348	2	21.17	919	1	6359	191216PK 1954 CL II.mzML	1	1	1012	1020			Q08999|RBL2_HUMAN	Retinoblastoma-like protein 2 OS=Homo sapiens OX=9606 GN=RBL2 PE=1 SV=3	PEAKS DB					IYIKQIKTF	40.1	1152.69	9	-4.4	577.348	2	21.17	919	1	6359	191216PK 1954 CL II.mzML	1	1	1012	1020			Q08999|RBL2_HUMAN	Retinoblastoma-like protein 2 OS=Homo sapiens OX=9606 GN=RBL2 PE=1 SV=3	PEAKS DB			HLA-B*40:06	GEVGSGFKVA
MPMGPDQKY	40	1065.46	9	-0.1	533.736	2	17.99	584	1	5003	191216PK 1954 CL II.mzML	1	1	1415	1423			Q9Y6Q9|NCOA3_HUMAN	Nuclear receptor coactivator 3 OS=Homo sapiens OX=9606 GN=NCOA3 PE=1 SV=1	PEAKS DB					MPMGPDQKY	40	1065.46	9	-0.1	533.736	2	17.99	584	1	5003	191216PK 1954 CL II.mzML	1	1	1415	1423			Q9Y6Q9|NCOA3_HUMAN	Nuclear receptor coactivator 3 OS=Homo sapiens OX=9606 GN=NCOA3 PE=1 SV=1	PEAKS DB			HLA-B*40:06	SEILMQNWDA
FYPYGLQTF	39.9	1134.54	9	-12.5	568.268	2	34.51	160	1	10874	191216PK 1954 CL II.mzML	1	1	233	241			Q9UH99|SUN2_HUMAN	SUN domain-containing protein 2 OS=Homo sapiens OX=9606 GN=SUN2 PE=1 SV=3	PEAKS DB					FYPYGLQTF	39.9	1134.54	9	-12.5	568.268	2	34.51	160	1	10874	191216PK 1954 CL II.mzML	1	1	233	241			Q9UH99|SUN2_HUMAN	SUN domain-containing protein 2 OS=Homo sapiens OX=9606 GN=SUN2 PE=1 SV=3	PEAKS DB			HLA-B*40:06	RELQSQIQEA
GEFEKKYVA	39.5	1069.54	9	0.3	535.778	2	14.19	29700	1	3929	191216PK 1954 CL II.mzML	1	1	48	56			tr|H0YFC6|H0YFC6_HUMAN	GTP-binding nuclear protein Ran (Fragment) OS=Homo sapiens OX=9606 GN=RAN PE=1 SV=1	PEAKS DB					GEFEKKYVA	39.5	1069.54	9	0.3	535.778	2	14.19	29700	1	3929	191216PK 1954 CL II.mzML	1	1	48	56			tr|H0YFC6|H0YFC6_HUMAN	GTP-binding nuclear protein Ran (Fragment) OS=Homo sapiens OX=9606 GN=RAN PE=1 SV=1	PEAKS DB			HLA-B*40:06	SEMQVIEQETPVSA
GYPLWKVTF	39.36	1109.59	9	1.2	555.802	2	31.68	5450	1	10300	191216PK 1954 CL II.mzML	1	1	11	19			tr|G3V393|G3V393_HUMAN	Purine nucleoside phosphorylase (Fragment) OS=Homo sapiens OX=9606 GN=PNP PE=1 SV=1	PEAKS DB					GYPLWKVTF	39.36	1109.59	9	1.2	555.802	2	31.68	5450	1	10300	191216PK 1954 CL II.mzML	1	1	11	19			tr|G3V393|G3V393_HUMAN	Purine nucleoside phosphorylase (Fragment) OS=Homo sapiens OX=9606 GN=PNP PE=1 SV=1	PEAKS DB			HLA-B*40:06	GEVELVSGVVA
SYNPLWLRI	39.27	1160.63	9	2.2	581.323	2	31.9	478	1	10337	191216PK 1954 CL II.mzML	1	1	68	76			tr|Q5VYL4|Q5VYL4_HUMAN	Abnormal spindle-like microcephaly-associated protein OS=Homo sapiens OX=9606 GN=ASPM PE=1 SV=1	PEAKS DB					SYNPLWLRI	39.27	1160.63	9	2.2	581.323	2	31.9	478	1	10337	191216PK 1954 CL II.mzML	1	1	68	76			tr|Q5VYL4|Q5VYL4_HUMAN	Abnormal spindle-like microcephaly-associated protein OS=Homo sapiens OX=9606 GN=ASPM PE=1 SV=1	PEAKS DB			HLA-B*40:06	AEMEKQKVA
FPEIDLEKY	38.95	1152.57	9	7.4	577.295	2	29.16	0	1	9280	191216PK 1954 CL II.mzML	0	0	149	157			P00374|DYR_HUMAN	Dihydrofolate reductase OS=Homo sapiens OX=9606 GN=DHFR PE=1 SV=2	PEAKS DB					FPEIDLEKY	38.95	1152.57	9	7.4	577.295	2	29.16	0	1	9280	191216PK 1954 CL II.mzML	0	0	149	157			P00374|DYR_HUMAN	Dihydrofolate reductase OS=Homo sapiens OX=9606 GN=DHFR PE=1 SV=2	PEAKS DB			HLA-B*40:06	SETKIFTA
ILNPYNLFL	38.91	1105.62	9	2.3	553.815	2	41.11	1220	1	12098	191216PK 1954 CL II.mzML	1	1	20	28			tr|B3KV94|B3KV94_HUMAN	Jumonji AT rich interactive domain 1B (RBP2-like) isoform CRA_a (Fragment) OS=Homo sapiens OX=9606 GN=KDM5B PE=1 SV=1	PEAKS DB					ILNPYNLFL	38.91	1105.62	9	2.3	553.815	2	41.11	1220	1	12098	191216PK 1954 CL II.mzML	1	1	20	28			tr|B3KV94|B3KV94_HUMAN	Jumonji AT rich interactive domain 1B (RBP2-like) isoform CRA_a (Fragment) OS=Homo sapiens OX=9606 GN=KDM5B PE=1 SV=1	PEAKS DB			HLA-B*40:06	KEAEAQLWWAA
AFDLSQVLF	38.83	1038.54	9	3.1	520.276	2	41.34	8300	1	12148	191216PK 1954 CL II.mzML	1	1	435	443			tr|E7EN44|E7EN44_HUMAN	Lon protease homolog 2 peroxisomal OS=Homo sapiens OX=9606 GN=LONP2 PE=1 SV=1	PEAKS DB					AFDLSQVLF	38.83	1038.54	9	3.1	520.276	2	41.34	8300	1	12148	191216PK 1954 CL II.mzML	1	1	435	443			tr|E7EN44|E7EN44_HUMAN	Lon protease homolog 2 peroxisomal OS=Homo sapiens OX=9606 GN=LONP2 PE=1 SV=1	PEAKS DB			HLA-B*40:06	GEIGIGTPP
IYLEKLKTI	38.68	1119.69	9	-2.6	560.849	2	22.33	232	1	6784	191216PK 1954 CL II.mzML	1	1	1110	1118			tr|H0YDN1|H0YDN1_HUMAN	Plectin OS=Homo sapiens OX=9606 GN=PLEC PE=1 SV=9	PEAKS DB					IYLEKLKTI	38.68	1119.69	9	-2.6	560.849	2	22.33	232	1	6784	191216PK 1954 CL II.mzML	1	1	1110	1118			tr|H0YDN1|H0YDN1_HUMAN	Plectin OS=Homo sapiens OX=9606 GN=PLEC PE=1 SV=9	PEAKS DB			HLA-B*40:06	GEIGLGTPP
ASTILHLVV	37.46	951.575	9	-0.2	476.793	2	28.23	35100	1	9085	191216PK 1954 CL II.mzML	1	1	72	80			tr|F5GXX5|F5GXX5_HUMAN	Dolichyl-diphosphooligosaccharide--protein glycosyltransferase subunit DAD1 OS=Homo sapiens OX=9606 GN=DAD1 PE=1 SV=1	PEAKS DB					ASTILHLVV	37.46	951.575	9	-0.2	476.793	2	28.23	35100	1	9085	191216PK 1954 CL II.mzML	1	1	72	80			tr|F5GXX5|F5GXX5_HUMAN	Dolichyl-diphosphooligosaccharide--protein glycosyltransferase subunit DAD1 OS=Homo sapiens OX=9606 GN=DAD1 PE=1 SV=1	PEAKS DB			HLA-B*40:06	AEIAHNVSS
REFSDFIRV	37.45	1167.6	9	3.2	584.809	2	24.92	25200	1	7790	191216PK 1954 CL II.mzML	1	1	1239	1247			A6NHR9|SMHD1_HUMAN	Structural maintenance of chromosomes flexible hinge domain-containing protein 1 OS=Homo sapiens OX=9606 GN=SMCHD1 PE=1 SV=2	PEAKS DB					REFSDFIRV	37.45	1167.6	9	3.2	584.809	2	24.92	25200	1	7790	191216PK 1954 CL II.mzML	1	1	1239	1247			A6NHR9|SMHD1_HUMAN	Structural maintenance of chromosomes flexible hinge domain-containing protein 1 OS=Homo sapiens OX=9606 GN=SMCHD1 PE=1 SV=2	PEAKS DB			HLA-B*40:06	SEKPGSPEA
YFDAIPVTM	37.26	1055.5	9	6.3	528.759	2	34.64	8660	1	10905	191216PK 1954 CL II.mzML	1	1	93	101			tr|A0A0G2JQ62|A0A0G2JQ62_HUMAN	Lysophosphatidylcholine acyltransferase 1 (Fragment) OS=Homo sapiens OX=9606 GN=LPCAT1 PE=1 SV=1	PEAKS DB					YFDAIPVTM	37.26	1055.5	9	6.3	528.759	2	34.64	8660	1	10905	191216PK 1954 CL II.mzML	1	1	93	101			tr|A0A0G2JQ62|A0A0G2JQ62_HUMAN	Lysophosphatidylcholine acyltransferase 1 (Fragment) OS=Homo sapiens OX=9606 GN=LPCAT1 PE=1 SV=1	PEAKS DB			HLA-B*40:06	GEGKFPSAA
RYQFIEEAF	37.21	1201.58	9	5.3	601.797	2	27.83	1530	1	8848	191216PK 1954 CL II.mzML	1	1	255	263			O15164|TIF1A_HUMAN	Transcription intermediary factor 1-alpha OS=Homo sapiens OX=9606 GN=TRIM24 PE=1 SV=3	PEAKS DB					RYQFIEEAF	37.21	1201.58	9	5.3	601.797	2	27.83	1530	1	8848	191216PK 1954 CL II.mzML	1	1	255	263			O15164|TIF1A_HUMAN	Transcription intermediary factor 1-alpha OS=Homo sapiens OX=9606 GN=TRIM24 PE=1 SV=3	PEAKS DB			HLA-B*40:06	GEYVSLGKVEA
AEYYRQQAA	37.13	1098.51	9	-2.2	550.259	2	13.21	442	1	3651	191216PK 1954 CL II.mzML	1	1	47	55			tr|M0R251|M0R251_HUMAN	Far upstream element-binding protein 2 (Fragment) OS=Homo sapiens OX=9606 GN=KHSRP PE=1 SV=1	PEAKS DB					AEYYRQQAA	37.13	1098.51	9	-2.2	550.259	2	13.21	442	1	3651	191216PK 1954 CL II.mzML	1	1	47	55			tr|M0R251|M0R251_HUMAN	Far upstream element-binding protein 2 (Fragment) OS=Homo sapiens OX=9606 GN=KHSRP PE=1 SV=1	PEAKS DB			HLA-B*40:06	NEYTKFIPP
AEYGHFVDI	37.01	1049.48	9	1.7	525.747	2	25.01	30200	1	7786	191216PK 1954 CL II.mzML	1	1	2	10			tr|H0YEX2|H0YEX2_HUMAN	Transcription initiation factor TFIID subunit 2 (Fragment) OS=Homo sapiens OX=9606 GN=TAF2 PE=1 SV=1	PEAKS DB					AEYGHFVDI	37.01	1049.48	9	1.7	525.747	2	25.01	30200	1	7786	191216PK 1954 CL II.mzML	1	1	2	10			tr|H0YEX2|H0YEX2_HUMAN	Transcription initiation factor TFIID subunit 2 (Fragment) OS=Homo sapiens OX=9606 GN=TAF2 PE=1 SV=1	PEAKS DB			HLA-B*40:06	SETKVFTA
FNDPNAKEM	36.98	1064.46	9	-10.2	533.23	2	15.54	0	1	4306	191216PK 1954 CL II.mzML	0	0	591	599			Q96KR1|ZFR_HUMAN	Zinc finger RNA-binding protein OS=Homo sapiens OX=9606 GN=ZFR PE=1 SV=2	PEAKS DB					FNDPNAKEM	36.98	1064.46	9	-10.2	533.23	2	15.54	0	1	4306	191216PK 1954 CL II.mzML	0	0	591	599			Q96KR1|ZFR_HUMAN	Zinc finger RNA-binding protein OS=Homo sapiens OX=9606 GN=ZFR PE=1 SV=2	PEAKS DB			HLA-B*40:06	AEIEELTAS
KYMDINFDF	36.74	1191.53	9	1.6	596.77	2	31.5	14200	1	10153	191216PK 1954 CL II.mzML	1	1	164	172			O94832|MYO1D_HUMAN	Unconventional myosin-Id OS=Homo sapiens OX=9606 GN=MYO1D PE=1 SV=2	PEAKS DB					KYMDINFDF	36.74	1191.53	9	1.6	596.77	2	31.5	14200	1	10153	191216PK 1954 CL II.mzML	1	1	164	172			O94832|MYO1D_HUMAN	Unconventional myosin-Id OS=Homo sapiens OX=9606 GN=MYO1D PE=1 SV=2	PEAKS DB			HLA-B*40:06	GESNRLLSA
MANIPLPEY	36.68	1046.51	9	0.5	524.261	2	31.36	3690	1	10108	191216PK 1954 CL II.mzML	1	1	1066	1074			Q9Y4C1|KDM3A_HUMAN	Lysine-specific demethylase 3A OS=Homo sapiens OX=9606 GN=KDM3A PE=1 SV=4	PEAKS DB					MANIPLPEY	36.68	1046.51	9	0.5	524.261	2	31.36	3690	1	10108	191216PK 1954 CL II.mzML	1	1	1066	1074			Q9Y4C1|KDM3A_HUMAN	Lysine-specific demethylase 3A OS=Homo sapiens OX=9606 GN=KDM3A PE=1 SV=4	PEAKS DB			HLA-B*40:06	AEKSRTYVA
ATNPEHLEI	36.58	1022.5	9	1.5	512.258	2	20.12	0	1	5902	191216PK 1954 CL II.mzML	0	0	31	39			tr|H0Y498|H0Y498_HUMAN	ER degradation-enhancing alpha-mannosidase-like protein 3 (Fragment) OS=Homo sapiens OX=9606 GN=EDEM3 PE=1 SV=1	PEAKS DB					ATNPEHLEI	36.58	1022.5	9	1.5	512.258	2	20.12	0	1	5902	191216PK 1954 CL II.mzML	0	0	31	39			tr|H0Y498|H0Y498_HUMAN	ER degradation-enhancing alpha-mannosidase-like protein 3 (Fragment) OS=Homo sapiens OX=9606 GN=EDEM3 PE=1 SV=1	PEAKS DB			HLA-B*40:06	AECNAVRQA
KAISGVHTV	36.56	910.524	9	-8.3	456.264	2	12.45	787	1	3374	191216PK 1954 CL II.mzML	1	1	59	67			tr|H7BZU1|H7BZU1_HUMAN	Eukaryotic translation initiation factor 2 subunit 3 (Fragment) OS=Homo sapiens OX=9606 GN=EIF2S3 PE=1 SV=1	PEAKS DB					KAISGVHTV	36.56	910.524	9	-8.3	456.264	2	12.45	787	1	3374	191216PK 1954 CL II.mzML	1	1	59	67			tr|H7BZU1|H7BZU1_HUMAN	Eukaryotic translation initiation factor 2 subunit 3 (Fragment) OS=Homo sapiens OX=9606 GN=EIF2S3 PE=1 SV=1	PEAKS DB			HLA-B*40:06	GESIDIITRA
RTNSTFNQV	36.42	1065.52	9	-4.2	533.763	2	14.59	3780	1	4037	191216PK 1954 CL II.mzML	1	1	38	46			tr|F8VYV2|F8VYV2_HUMAN	60S ribosomal protein L18 OS=Homo sapiens OX=9606 GN=RPL18 PE=1 SV=1	PEAKS DB					RTNSTFNQV	36.42	1065.52	9	-4.2	533.763	2	14.59	3780	1	4037	191216PK 1954 CL II.mzML	1	1	38	46			tr|F8VYV2|F8VYV2_HUMAN	60S ribosomal protein L18 OS=Homo sapiens OX=9606 GN=RPL18 PE=1 SV=1	PEAKS DB			HLA-B*40:06	SEFGKIYGP
SETVMVHQA	36.27	1000.46	9	-1.3	501.237	2	14.32	524	1	3967	191216PK 1954 CL II.mzML	1	1	247	255			Q92537|SUSD6_HUMAN	Sushi domain-containing protein 6 OS=Homo sapiens OX=9606 GN=SUSD6 PE=1 SV=1	PEAKS DB					SETVMVHQA	36.27	1000.46	9	-1.3	501.237	2	14.32	524	1	3967	191216PK 1954 CL II.mzML	1	1	247	255			Q92537|SUSD6_HUMAN	Sushi domain-containing protein 6 OS=Homo sapiens OX=9606 GN=SUSD6 PE=1 SV=1	PEAKS DB			HLA-B*40:06	REVSVQQQIAA
AEMTTRMVA	36.08	1008.47	9	3.2	505.244	2	16.73	3060	1	4517	191216PK 1954 CL II.mzML	1	1	91	99			P40306|PSB10_HUMAN	Proteasome subunit beta type-10 OS=Homo sapiens OX=9606 GN=PSMB10 PE=1 SV=1	PEAKS DB					AEMTTRMVA	36.08	1008.47	9	3.2	505.244	2	16.73	3060	1	4517	191216PK 1954 CL II.mzML	1	1	91	99			P40306|PSB10_HUMAN	Proteasome subunit beta type-10 OS=Homo sapiens OX=9606 GN=PSMB10 PE=1 SV=1	PEAKS DB			HLA-B*40:06	GEIPVVAIRTA
KYAMMFAEL	35.96	1102.52	9	1	552.265	2	29.84	7380	1	9548	191216PK 1954 CL II.mzML	1	1	1790	1798			Q7Z6Z7|HUWE1_HUMAN	E3 ubiquitin-protein ligase HUWE1 OS=Homo sapiens OX=9606 GN=HUWE1 PE=1 SV=3	PEAKS DB					KYAMMFAEL	35.96	1102.52	9	1	552.265	2	29.84	7380	1	9548	191216PK 1954 CL II.mzML	1	1	1790	1798			Q7Z6Z7|HUWE1_HUMAN	E3 ubiquitin-protein ligase HUWE1 OS=Homo sapiens OX=9606 GN=HUWE1 PE=1 SV=3	PEAKS DB			HLA-B*40:06	AEIDALYKDL
AETELINRV	35.9	1043.56	9	0	522.786	2	20.13	21700	1	5879	191216PK 1954 CL II.mzML	1	1	682	690			Q9UKW4|VAV3_HUMAN	Guanine nucleotide exchange factor VAV3 OS=Homo sapiens OX=9606 GN=VAV3 PE=1 SV=1	PEAKS DB					AETELINRV	35.9	1043.56	9	0	522.786	2	20.13	21700	1	5879	191216PK 1954 CL II.mzML	1	1	682	690			Q9UKW4|VAV3_HUMAN	Guanine nucleotide exchange factor VAV3 OS=Homo sapiens OX=9606 GN=VAV3 PE=1 SV=1	PEAKS DB			HLA-B*40:06	RELAQQVQQVA
QYMELFNKI	35.89	1184.59	9	-0.6	593.3	2	29.12	379	1	9281	191216PK 1954 CL II.mzML	1	1	192	200			Q9H944|MED20_HUMAN	Mediator of RNA polymerase II transcription subunit 20 OS=Homo sapiens OX=9606 GN=MED20 PE=1 SV=1	PEAKS DB					QYMELFNKI	35.89	1184.59	9	-0.6	593.3	2	29.12	379	1	9281	191216PK 1954 CL II.mzML	1	1	192	200			Q9H944|MED20_HUMAN	Mediator of RNA polymerase II transcription subunit 20 OS=Homo sapiens OX=9606 GN=MED20 PE=1 SV=1	PEAKS DB			HLA-B*40:06	REYNWNVKNKA
RATHRLLLL	35.82	1091.69	9	2.1	546.853	2	18.12	92800	1	5019	191216PK 1954 CL II.mzML	1	1	38	46			P63092|GNAS2_HUMAN	Guanine nucleotide-binding protein G(s) subunit alpha isoforms short OS=Homo sapiens OX=9606 GN=GNAS PE=1 SV=1	PEAKS DB					RATHRLLLL	35.82	1091.69	9	2.1	546.853	2	18.12	92800	1	5019	191216PK 1954 CL II.mzML	1	1	38	46			P63092|GNAS2_HUMAN	Guanine nucleotide-binding protein G(s) subunit alpha isoforms short OS=Homo sapiens OX=9606 GN=GNAS PE=1 SV=1	PEAKS DB			HLA-B*40:06	AEVGPLRKA
NEFDAIQKA	35.78	1034.5	9	0.8	518.257	2	19.64	22700	1	5671	191216PK 1954 CL II.mzML	1	1	1755	1763			Q14674|ESPL1_HUMAN	Separin OS=Homo sapiens OX=9606 GN=ESPL1 PE=1 SV=3	PEAKS DB					NEFDAIQKA	35.78	1034.5	9	0.8	518.257	2	19.64	22700	1	5671	191216PK 1954 CL II.mzML	1	1	1755	1763			Q14674|ESPL1_HUMAN	Separin OS=Homo sapiens OX=9606 GN=ESPL1 PE=1 SV=3	PEAKS DB			HLA-B*40:06	TEVAPLKEA
KINEAFIEM	35.74	1093.55	9	2.9	547.781	2	25.54	10300	1	7953	191216PK 1954 CL II.mzML	1	1	433	441			tr|D6REM6|D6REM6_HUMAN	Matrin-3 OS=Homo sapiens OX=9606 GN=MATR3 PE=1 SV=1	PEAKS DB					KINEAFIEM	35.74	1093.55	9	2.9	547.781	2	25.54	10300	1	7953	191216PK 1954 CL II.mzML	1	1	433	441			tr|D6REM6|D6REM6_HUMAN	Matrin-3 OS=Homo sapiens OX=9606 GN=MATR3 PE=1 SV=1	PEAKS DB			HLA-B*40:06	ADLVFPSSA
KEFNFPEEA	35.72	1109.5	9	-1.1	555.756	2	22.19	11700	1	6681	191216PK 1954 CL II.mzML	1	1	539	547			Q9UPN7|PP6R1_HUMAN	Serine/threonine-protein phosphatase 6 regulatory subunit 1 OS=Homo sapiens OX=9606 GN=PPP6R1 PE=1 SV=5	PEAKS DB					KEFNFPEEA	35.72	1109.5	9	-1.1	555.756	2	22.19	11700	1	6681	191216PK 1954 CL II.mzML	1	1	539	547			Q9UPN7|PP6R1_HUMAN	Serine/threonine-protein phosphatase 6 regulatory subunit 1 OS=Homo sapiens OX=9606 GN=PPP6R1 PE=1 SV=5	PEAKS DB			HLA-B*40:06	SEADKIKVA
HEFDEQVAA	35.68	1044.45	9	4.1	523.233	2	17.09	5090	1	4634	191216PK 1954 CL II.mzML	1	1	1887	1895			tr|A0A0J9YVP0|A0A0J9YVP0_HUMAN	E3 ubiquitin-protein ligase HERC2 (Fragment) OS=Homo sapiens OX=9606 GN=HERC2 PE=1 SV=1	PEAKS DB					HEFDEQVAA	35.68	1044.45	9	4.1	523.233	2	17.09	5090	1	4634	191216PK 1954 CL II.mzML	1	1	1887	1895			tr|A0A0J9YVP0|A0A0J9YVP0_HUMAN	E3 ubiquitin-protein ligase HERC2 (Fragment) OS=Homo sapiens OX=9606 GN=HERC2 PE=1 SV=1	PEAKS DB			HLA-B*40:06	FEYILSHVA
AELGMEHQA	35.6	984.433	9	1.7	493.223	2	14.68	3300	1	4076	191216PK 1954 CL II.mzML	1	1	28	36			tr|K7EK06|K7EK06_HUMAN	Phenylalanine--tRNA ligase alpha subunit (Fragment) OS=Homo sapiens OX=9606 GN=FARSA PE=1 SV=8	PEAKS DB					AELGMEHQA	35.6	984.433	9	1.7	493.223	2	14.68	3300	1	4076	191216PK 1954 CL II.mzML	1	1	28	36			tr|K7EK06|K7EK06_HUMAN	Phenylalanine--tRNA ligase alpha subunit (Fragment) OS=Homo sapiens OX=9606 GN=FARSA PE=1 SV=8	PEAKS DB			HLA-B*40:06	AEMTTRMVA
SYDPDFNQL	35.28	1097.47	9	2.1	549.74	2	27.74	3380	1	8824	191216PK 1954 CL II.mzML	1	1	217	225			Q9UET6|TRM7_HUMAN	Putative tRNA (cytidine(32)/guanosine(34)-2'-O)-methyltransferase OS=Homo sapiens OX=9606 GN=FTSJ1 PE=1 SV=2	PEAKS DB					SYDPDFNQL	35.28	1097.47	9	2.1	549.74	2	27.74	3380	1	8824	191216PK 1954 CL II.mzML	1	1	217	225			Q9UET6|TRM7_HUMAN	Putative tRNA (cytidine(32)/guanosine(34)-2'-O)-methyltransferase OS=Homo sapiens OX=9606 GN=FTSJ1 PE=1 SV=2	PEAKS DB			HLA-B*40:06	REFSDFIRV
ATIQRIPEV	35.08	1025.59	9	0.1	513.799	2	21.12	8160	1	6393	191216PK 1954 CL II.mzML	1	1	324	332			Q02742|GCNT1_HUMAN	Beta-1 3-galactosyl-O-glycosyl-glycoprotein beta-1 6-N-acetylglucosaminyltransferase OS=Homo sapiens OX=9606 GN=GCNT1 PE=1 SV=2	PEAKS DB					ATIQRIPEV	35.08	1025.59	9	0.1	513.799	2	21.12	8160	1	6393	191216PK 1954 CL II.mzML	1	1	324	332			Q02742|GCNT1_HUMAN	Beta-1 3-galactosyl-O-glycosyl-glycoprotein beta-1 6-N-acetylglucosaminyltransferase OS=Homo sapiens OX=9606 GN=GCNT1 PE=1 SV=2	PEAKS DB			HLA-B*40:06	KEFNFPEEA
SPFEFGFTF	35.02	1077.48	9	1.8	539.747	2	41.02	473	1	12093	191216PK 1954 CL II.mzML	1	1	85	93			tr|A0A0J9YX62|A0A0J9YX62_HUMAN	DnaJ homolog subfamily B member 6 OS=Homo sapiens OX=9606 GN=DNAJB6 PE=1 SV=1	PEAKS DB					SPFEFGFTF	35.02	1077.48	9	1.8	539.747	2	41.02	473	1	12093	191216PK 1954 CL II.mzML	1	1	85	93			tr|A0A0J9YX62|A0A0J9YX62_HUMAN	DnaJ homolog subfamily B member 6 OS=Homo sapiens OX=9606 GN=DNAJB6 PE=1 SV=1	PEAKS DB			HLA-B*40:06	AEYGHFVDI
FEYILSHVA	34.97	1077.55	9	-0.5	539.78	2	26.48	5830	1	8297	191216PK 1954 CL II.mzML	1	1	48	56			tr|E9PLP7|E9PLP7_HUMAN	Alpha-1 3-glucosyltransferase (Fragment) OS=Homo sapiens OX=9606 GN=ALG8 PE=1 SV=2	PEAKS DB					FEYILSHVA	34.97	1077.55	9	-0.5	539.78	2	26.48	5830	1	8297	191216PK 1954 CL II.mzML	1	1	48	56			tr|E9PLP7|E9PLP7_HUMAN	Alpha-1 3-glucosyltransferase (Fragment) OS=Homo sapiens OX=9606 GN=ALG8 PE=1 SV=2	PEAKS DB			HLA-B*40:06	AEYGYIRTV
SAQKHVLHV	34.82	1017.57	9	-3.5	509.79	2	11.39	54.3	1	3152	191216PK 1954 CL II.mzML	1	1	62	70			tr|M0QZW4|M0QZW4_HUMAN	Delta(3 5)-Delta(2 4)-dienoyl-CoA isomerase mitochondrial (Fragment) OS=Homo sapiens OX=9606 GN=ECH1 PE=1 SV=1	PEAKS DB					SAQKHVLHV	34.82	1017.57	9	-3.5	509.79	2	11.39	54.3	1	3152	191216PK 1954 CL II.mzML	1	1	62	70			tr|M0QZW4|M0QZW4_HUMAN	Delta(3 5)-Delta(2 4)-dienoyl-CoA isomerase mitochondrial (Fragment) OS=Homo sapiens OX=9606 GN=ECH1 PE=1 SV=1	PEAKS DB			HLA-B*40:06	SEAEIFYNA
EALDHMVEY	34.81	1105.47	9	1.6	553.744	2	23.26	5410	1	7074	191216PK 1954 CL II.mzML	1	1	399	407			O60664|PLIN3_HUMAN	Perilipin-3 OS=Homo sapiens OX=9606 GN=PLIN3 PE=1 SV=3	PEAKS DB					EALDHMVEY	34.81	1105.47	9	1.6	553.744	2	23.26	5410	1	7074	191216PK 1954 CL II.mzML	1	1	399	407			O60664|PLIN3_HUMAN	Perilipin-3 OS=Homo sapiens OX=9606 GN=PLIN3 PE=1 SV=3	PEAKS DB			HLA-B*40:06	YEFSQRLEA
TVAEVVETM	34.76	977.474	9	2.2	489.744	2	26.54	0	1	8335	191216PK 1954 CL II.mzML	0	0	146	154			P18206|VINC_HUMAN	Vinculin OS=Homo sapiens OX=9606 GN=VCL PE=1 SV=4	PEAKS DB					TVAEVVETM	34.76	977.474	9	2.2	489.744	2	26.54	0	1	8335	191216PK 1954 CL II.mzML	0	0	146	154			P18206|VINC_HUMAN	Vinculin OS=Homo sapiens OX=9606 GN=VCL PE=1 SV=4	PEAKS DB			HLA-B*40:06	GEFEKKYVA
SNIDKSLYV	34.7	1037.54	9	4	519.777	2	20.85	30700	1	6231	191216PK 1954 CL II.mzML	1	1	462	470			P26196|DDX6_HUMAN	Probable ATP-dependent RNA helicase DDX6 OS=Homo sapiens OX=9606 GN=DDX6 PE=1 SV=2	PEAKS DB					SNIDKSLYV	34.7	1037.54	9	4	519.777	2	20.85	30700	1	6231	191216PK 1954 CL II.mzML	1	1	462	470			P26196|DDX6_HUMAN	Probable ATP-dependent RNA helicase DDX6 OS=Homo sapiens OX=9606 GN=DDX6 PE=1 SV=2	PEAKS DB			HLA-B*40:06	REVRAVTSA
ATNPISRVL	34.61	969.561	9	-7.5	485.782	2	22.81	12600	1	6894	191216PK 1954 CL II.mzML	1	1	116	124			Q7Z417|NUFP2_HUMAN	Nuclear fragile X mental retardation-interacting protein 2 OS=Homo sapiens OX=9606 GN=NUFIP2 PE=1 SV=1	PEAKS DB					ATNPISRVL	34.61	969.561	9	-7.5	485.782	2	22.81	12600	1	6894	191216PK 1954 CL II.mzML	1	1	116	124			Q7Z417|NUFP2_HUMAN	Nuclear fragile X mental retardation-interacting protein 2 OS=Homo sapiens OX=9606 GN=NUFIP2 PE=1 SV=1	PEAKS DB			HLA-B*40:06	HEFDEQVAA
RIYPHGLVL	34.55	1066.63	9	4.8	534.322	2	21.25	3120	1	6383	191216PK 1954 CL II.mzML	1	1	154	162			tr|H7C2R7|H7C2R7_HUMAN	Spermine synthase (Fragment) OS=Homo sapiens OX=9606 GN=SMS PE=1 SV=1	PEAKS DB					RIYPHGLVL	34.55	1066.63	9	4.8	534.322	2	21.25	3120	1	6383	191216PK 1954 CL II.mzML	1	1	154	162			tr|H7C2R7|H7C2R7_HUMAN	Spermine synthase (Fragment) OS=Homo sapiens OX=9606 GN=SMS PE=1 SV=1	PEAKS DB			HLA-B*40:06	REWVAPEKA
YEFSQRLEA	34.53	1141.54	9	-2.7	571.774	2	21.61	0	1	6495	191216PK 1954 CL II.mzML	0	0	94	102			tr|E5RI16|E5RI16_HUMAN	Protein FAM49B (Fragment) OS=Homo sapiens OX=9606 GN=FAM49B PE=1 SV=1	PEAKS DB					YEFSQRLEA	34.53	1141.54	9	-2.7	571.774	2	21.61	0	1	6495	191216PK 1954 CL II.mzML	0	0	94	102			tr|E5RI16|E5RI16_HUMAN	Protein FAM49B (Fragment) OS=Homo sapiens OX=9606 GN=FAM49B PE=1 SV=1	PEAKS DB			HLA-B*40:06	SEITDTVAA
QPYTDGVRM	33.83	1065.49	9	-0.4	533.753	2	18.36	6040	1	4948	191216PK 1954 CL III.mzML	1	1	548	556			P14923|PLAK_HUMAN	Junction plakoglobin OS=Homo sapiens OX=9606 GN=JUP PE=1 SV=3	PEAKS DB					QPYTDGVRM	33.83	1065.49	9	-0.4	533.753	2	18.36	6040	1	4948	191216PK 1954 CL III.mzML	1	1	548	556			P14923|PLAK_HUMAN	Junction plakoglobin OS=Homo sapiens OX=9606 GN=JUP PE=1 SV=3	PEAKS DB			HLA-B*40:06	AEYYRQQAA
YPNVNIHNF	31.91	1116.54	9	-11.2	559.269	2	24.09	4990	1	7240	191216PK 1954 CL III.mzML	1	1	190	198			Q01082|SPTB2_HUMAN	Spectrin beta chain non-erythrocytic 1 OS=Homo sapiens OX=9606 GN=SPTBN1 PE=1 SV=2	PEAKS DB					YPNVNIHNF	31.91	1116.54	9	-11.2	559.269	2	24.09	4990	1	7240	191216PK 1954 CL III.mzML	1	1	190	198			Q01082|SPTB2_HUMAN	Spectrin beta chain non-erythrocytic 1 OS=Homo sapiens OX=9606 GN=SPTBN1 PE=1 SV=2	PEAKS DB			HLA-B*40:06	SETVMVHQA
FPDKPITQY	53.49	1107.56	9	8.2	554.792	2	21.8	37900	1	6319	191216PK 1954 CL III.mzML	1	1	208	216			tr|A0A0C4DGS1|A0A0C4DGS1_HUMAN	Dolichyl-diphosphooligosaccharide--protein glycosyltransferase 48 kDa subunit OS=Homo sapiens OX=9606 GN=DDOST PE=1 SV=1	PEAKS DB					FPDKPITQY	53.49	1107.56	9	8.2	554.792	2	21.8	37900	1	6319	191216PK 1954 CL III.mzML	1	1	208	216			tr|A0A0C4DGS1|A0A0C4DGS1_HUMAN	Dolichyl-diphosphooligosaccharide--protein glycosyltransferase 48 kDa subunit OS=Homo sapiens OX=9606 GN=DDOST PE=1 SV=1	PEAKS DB			HLA-B*40:06	NEFDAIQKA
TAWLLYDTY	41.24	1144.54	9	1.3	573.28	2	35.9	0	1	10777	191216PK 1954 CL III.mzML	0	0	410	418			P49588|SYAC_HUMAN	Alanine--tRNA ligase cytoplasmic OS=Homo sapiens OX=9606 GN=AARS PE=1 SV=2	PEAKS DB					TAWLLYDTY	41.24	1144.54	9	1.3	573.28	2	35.9	0	1	10777	191216PK 1954 CL III.mzML	0	0	410	418			P49588|SYAC_HUMAN	Alanine--tRNA ligase cytoplasmic OS=Homo sapiens OX=9606 GN=AARS PE=1 SV=2	PEAKS DB			HLA-B*40:06	AETELINRV
YTVPAGMTV	30.35	937.458	9	2.8	469.738	2	26.76	1220	1	8206	191216PK 1954 CL III.mzML	1	1	4467	4475			Q14204|DYHC1_HUMAN	Cytoplasmic dynein 1 heavy chain 1 OS=Homo sapiens OX=9606 GN=DYNC1H1 PE=1 SV=5	PEAKS DB					YTVPAGMTV	30.35	937.458	9	2.8	469.738	2	26.76	1220	1	8206	191216PK 1954 CL III.mzML	1	1	4467	4475			Q14204|DYHC1_HUMAN	Cytoplasmic dynein 1 heavy chain 1 OS=Homo sapiens OX=9606 GN=DYNC1H1 PE=1 SV=5	PEAKS DB			HLA-B*40:06	YESSHIESA
REIQVQHPA	28.62	1076.57	9	-2.7	539.292	2	12.36	0	1	3295	191216PK 1954 CL III.mzML	0	0	68	76			tr|Q5SZX9|Q5SZX9_HUMAN	T-complex protein 1 subunit gamma (Fragment) OS=Homo sapiens OX=9606 GN=CCT3 PE=1 SV=1	PEAKS DB					REIQVQHPA	28.62	1076.57	9	-2.7	539.292	2	12.36	0	1	3295	191216PK 1954 CL III.mzML	0	0	68	76			tr|Q5SZX9|Q5SZX9_HUMAN	T-complex protein 1 subunit gamma (Fragment) OS=Homo sapiens OX=9606 GN=CCT3 PE=1 SV=1	PEAKS DB			HLA-B*40:06	AELGMEHQA
EAYTDHATY	41.31	1069.44	9	8.4	535.729	2	15.34	0	1	4088	191216PK 1954 CL III.mzML	0	0	198	206			O15031|PLXB2_HUMAN	Plexin-B2 OS=Homo sapiens OX=9606 GN=PLXNB2 PE=1 SV=3	PEAKS DB					EAYTDHATY	41.31	1069.44	9	8.4	535.729	2	15.34	0	1	4088	191216PK 1954 CL III.mzML	0	0	198	206			O15031|PLXB2_HUMAN	Plexin-B2 OS=Homo sapiens OX=9606 GN=PLXNB2 PE=1 SV=3	PEAKS DB			HLA-B*40:06	GEFVDLYVP
KEAPPMEKP	26.83	1025.52	9	-1.5	513.767	2	11.98	719	1	3257	191216PK 1954 CL III.mzML	1	1	32	40			tr|K7EM56|K7EM56_HUMAN	40S ribosomal protein S15 OS=Homo sapiens OX=9606 GN=RPS15 PE=1 SV=2	PEAKS DB					KEAPPMEKP	26.83	1025.52	9	-1.5	513.767	2	11.98	719	1	3257	191216PK 1954 CL III.mzML	1	1	32	40			tr|K7EM56|K7EM56_HUMAN	40S ribosomal protein S15 OS=Homo sapiens OX=9606 GN=RPS15 PE=1 SV=2	PEAKS DB			HLA-B*40:06	SEADIRGFVAA
TAISLFYEL	33.84	1055.55	9	-5.5	528.781	2	38.85	164	1	11193	191216PK 1954 CL III.mzML	1	1	73	81			P13639|EF2_HUMAN	Elongation factor 2 OS=Homo sapiens OX=9606 GN=EEF2 PE=1 SV=4	PEAKS DB					TAISLFYEL	33.84	1055.55	9	-5.5	528.781	2	38.85	164	1	11193	191216PK 1954 CL III.mzML	1	1	73	81			P13639|EF2_HUMAN	Elongation factor 2 OS=Homo sapiens OX=9606 GN=EEF2 PE=1 SV=4	PEAKS DB			HLA-B*40:06	GELKTQMTSA
GSDGSTRVV	42.49	876.43	9	-2.3	439.221	2	11.8	1020	1	3199	191216PK 1954 CL III.mzML	1	1	2510	2518			P15924|DESP_HUMAN	Desmoplakin OS=Homo sapiens OX=9606 GN=DSP PE=1 SV=3	PEAKS DB					GSDGSTRVV	42.49	876.43	9	-2.3	439.221	2	11.8	1020	1	3199	191216PK 1954 CL III.mzML	1	1	2510	2518			P15924|DESP_HUMAN	Desmoplakin OS=Homo sapiens OX=9606 GN=DSP PE=1 SV=3	PEAKS DB			HLA-B*40:06	YESEKVGVA
ISNNRTLEL	36.41	1058.57	9	1.8	530.294	2	19.43	71900	1	5490	191216PK 1954 CL III.mzML	1	1	1758	1766			P15924|DESP_HUMAN	Desmoplakin OS=Homo sapiens OX=9606 GN=DSP PE=1 SV=3	PEAKS DB					ISNNRTLEL	36.41	1058.57	9	1.8	530.294	2	19.43	71900	1	5490	191216PK 1954 CL III.mzML	1	1	1758	1766			P15924|DESP_HUMAN	Desmoplakin OS=Homo sapiens OX=9606 GN=DSP PE=1 SV=3	PEAKS DB			HLA-B*40:06	SEVVLNTPQPSA
RYLEKPMEI	32.3	1177.62	9	3.4	589.817	2	19.21	42500	1	5302	191216PK 1954 CL III.mzML	1	1	93	101			P40763|STAT3_HUMAN	Signal transducer and activator of transcription 3 OS=Homo sapiens OX=9606 GN=STAT3 PE=1 SV=2	PEAKS DB					RYLEKPMEI	32.3	1177.62	9	3.4	589.817	2	19.21	42500	1	5302	191216PK 1954 CL III.mzML	1	1	93	101			P40763|STAT3_HUMAN	Signal transducer and activator of transcription 3 OS=Homo sapiens OX=9606 GN=STAT3 PE=1 SV=2	PEAKS DB			HLA-B*40:06	REYMGFIQA
WPVGGDSRF	27.55	1019.48	9	0	510.748	2	23.65	280000	1	7192	191216PK 1954 CL III.mzML	1	1	171	179			Q14451|GRB7_HUMAN	Growth factor receptor-bound protein 7 OS=Homo sapiens OX=9606 GN=GRB7 PE=1 SV=2	PEAKS DB					WPVGGDSRF	27.55	1019.48	9	0	510.748	2	23.65	280000	1	7192	191216PK 1954 CL III.mzML	1	1	171	179			Q14451|GRB7_HUMAN	Growth factor receptor-bound protein 7 OS=Homo sapiens OX=9606 GN=GRB7 PE=1 SV=2	PEAKS DB			HLA-B*40:06	AEYPDFFAV
GEFGEIEAI	27.55	963.455	9	6.1	482.738	2	30.61	1800	1	9579	191216PK 1954 CL III.mzML	1	1	175	183			tr|D6R9P3|D6R9P3_HUMAN	Heterogeneous nuclear ribonucleoprotein A/B OS=Homo sapiens OX=9606 GN=HNRNPAB PE=1 SV=1	PEAKS DB					GEFGEIEAI	27.55	963.455	9	6.1	482.738	2	30.61	1800	1	9579	191216PK 1954 CL III.mzML	1	1	175	183			tr|D6R9P3|D6R9P3_HUMAN	Heterogeneous nuclear ribonucleoprotein A/B OS=Homo sapiens OX=9606 GN=HNRNPAB PE=1 SV=1	PEAKS DB			HLA-B*40:06	REFVGQLVA
KTFLFSATM	35.8	1044.53	9	-0.3	523.273	2	27.53	994	1	8527	191216PK 1954 CL III.mzML	1	1	200	208			Q9H0S4|DDX47_HUMAN	Probable ATP-dependent RNA helicase DDX47 OS=Homo sapiens OX=9606 GN=DDX47 PE=1 SV=1	PEAKS DB					KTFLFSATM	35.8	1044.53	9	-0.3	523.273	2	27.53	994	1	8527	191216PK 1954 CL III.mzML	1	1	200	208			Q9H0S4|DDX47_HUMAN	Probable ATP-dependent RNA helicase DDX47 OS=Homo sapiens OX=9606 GN=DDX47 PE=1 SV=1	PEAKS DB			HLA-B*40:06	SEYNMLWHA
VIFTKFDEV	28.94	1096.58	9	3.2	549.299	2	26.49	5460	1	8069	191216PK 1954 CL III.mzML	1	1	218	226			tr|F8WA11|F8WA11_HUMAN	CLIP-associating protein 1 OS=Homo sapiens OX=9606 GN=CLASP1 PE=1 SV=2	PEAKS DB					VIFTKFDEV	28.94	1096.58	9	3.2	549.299	2	26.49	5460	1	8069	191216PK 1954 CL III.mzML	1	1	218	226			tr|F8WA11|F8WA11_HUMAN	CLIP-associating protein 1 OS=Homo sapiens OX=9606 GN=CLASP1 PE=1 SV=2	PEAKS DB			HLA-B*40:06	AEHKEFITA
IYIWDLNNF	54.54	1196.59	9	-5.3	599.297	2	40.13	418	1	11306	191216PK 1954 CL III.mzML	1	1	147	155			tr|D6RE64|D6RE64_HUMAN	Protein transport protein Sec31A (Fragment) OS=Homo sapiens OX=9606 GN=SEC31A PE=1 SV=8	PEAKS DB					IYIWDLNNF	54.54	1196.59	9	-5.3	599.297	2	40.13	418	1	11306	191216PK 1954 CL III.mzML	1	1	147	155			tr|D6RE64|D6RE64_HUMAN	Protein transport protein Sec31A (Fragment) OS=Homo sapiens OX=9606 GN=SEC31A PE=1 SV=8	PEAKS DB			HLA-B*40:06	KENSHFFVA
PYNDYFEYF	26.88	1256.5	9	12.6	629.266	2	36.23	391	1	10835	191216PK 1954 CL III.mzML	1	1	329	337			Q13547|HDAC1_HUMAN	Histone deacetylase 1 OS=Homo sapiens OX=9606 GN=HDAC1 PE=1 SV=1	PEAKS DB					PYNDYFEYF	26.88	1256.5	9	12.6	629.266	2	36.23	391	1	10835	191216PK 1954 CL III.mzML	1	1	329	337			Q13547|HDAC1_HUMAN	Histone deacetylase 1 OS=Homo sapiens OX=9606 GN=HDAC1 PE=1 SV=1	PEAKS DB			HLA-B*40:06	REIQVQHPA
AYLLNLNHL	36.53	1069.59	9	-3.7	535.801	2	29.29	0	1	9070	191216PK 1954 CL III.mzML	0	0	124	132			tr|G3XAN4|G3XAN4_HUMAN	Translocating chain-associated membrane protein 1 OS=Homo sapiens OX=9606 GN=TRAM1 PE=1 SV=1	PEAKS DB					AYLLNLNHL	36.53	1069.59	9	-3.7	535.801	2	29.29	0	1	9070	191216PK 1954 CL III.mzML	0	0	124	132			tr|G3XAN4|G3XAN4_HUMAN	Translocating chain-associated membrane protein 1 OS=Homo sapiens OX=9606 GN=TRAM1 PE=1 SV=1	PEAKS DB			HLA-B*40:06	REMENIIATV
RSSGYPLTI	25.88	992.529	9	0.3	497.272	2	22.38	27000	1	6622	191216PK 1954 CL III.mzML	1	1	139	147			tr|B7Z4B8|B7Z4B8_HUMAN	Heterogeneous nuclear ribonucleoprotein U-like protein 1 OS=Homo sapiens OX=9606 GN=HNRNPUL1 PE=1 SV=1	PEAKS DB					RSSGYPLTI	25.88	992.529	9	0.3	497.272	2	22.38	27000	1	6622	191216PK 1954 CL III.mzML	1	1	139	147			tr|B7Z4B8|B7Z4B8_HUMAN	Heterogeneous nuclear ribonucleoprotein U-like protein 1 OS=Homo sapiens OX=9606 GN=HNRNPUL1 PE=1 SV=1	PEAKS DB			HLA-B*40:06	GETIALFVV
AYALLLQHL	33.17	1040.6	9	-0.4	521.308	2	30.07	1390	1	9390	191216PK 1954 CL III.mzML	1	1	46	54			tr|A0A0C4DFT5|A0A0C4DFT5_HUMAN	Solute carrier family 26 member 6 OS=Homo sapiens OX=9606 GN=SLC26A6 PE=1 SV=1	PEAKS DB					AYALLLQHL	33.17	1040.6	9	-0.4	521.308	2	30.07	1390	1	9390	191216PK 1954 CL III.mzML	1	1	46	54			tr|A0A0C4DFT5|A0A0C4DFT5_HUMAN	Solute carrier family 26 member 6 OS=Homo sapiens OX=9606 GN=SLC26A6 PE=1 SV=1	PEAKS DB			HLA-B*40:06	RESPFSTSA
NAFEELVAF	37.98	1038.5	9	3.6	520.26	2	37.63	10600	1	11062	191216PK 1954 CL III.mzML	1	1	22	30			tr|J3KQ69|J3KQ69_HUMAN	DNA replication licensing factor MCM3 OS=Homo sapiens OX=9606 GN=MCM3 PE=1 SV=3	PEAKS DB					NAFEELVAF	37.98	1038.5	9	3.6	520.26	2	37.63	10600	1	11062	191216PK 1954 CL III.mzML	1	1	22	30			tr|J3KQ69|J3KQ69_HUMAN	DNA replication licensing factor MCM3 OS=Homo sapiens OX=9606 GN=MCM3 PE=1 SV=3	PEAKS DB			HLA-B*40:06	FEFEYQTKV
KYPENFFLL	33.65	1169.61	9	5.7	585.817	2	33.31	45300	1	10455	191216PK 1954 CL III.mzML	1	1	113	121			tr|E9PMD7|E9PMD7_HUMAN	Serine/threonine-protein phosphatase (Fragment) OS=Homo sapiens OX=9606 GN=PPP1CA PE=1 SV=1	PEAKS DB					KYPENFFLL	33.65	1169.61	9	5.7	585.817	2	33.31	45300	1	10455	191216PK 1954 CL III.mzML	1	1	113	121			tr|E9PMD7|E9PMD7_HUMAN	Serine/threonine-protein phosphatase (Fragment) OS=Homo sapiens OX=9606 GN=PPP1CA PE=1 SV=1	PEAKS DB			HLA-B*40:06	AESPGVPVA
SIIGRLLEV	27.39	998.612	9	4.6	500.316	2	31.65	42100	1	9974	191216PK 1954 CL III.mzML	1	1	11	19			tr|E9PMD7|E9PMD7_HUMAN	Serine/threonine-protein phosphatase (Fragment) OS=Homo sapiens OX=9606 GN=PPP1CA PE=1 SV=1	PEAKS DB					SIIGRLLEV	27.39	998.612	9	4.6	500.316	2	31.65	42100	1	9974	191216PK 1954 CL III.mzML	1	1	11	19			tr|E9PMD7|E9PMD7_HUMAN	Serine/threonine-protein phosphatase (Fragment) OS=Homo sapiens OX=9606 GN=PPP1CA PE=1 SV=1	PEAKS DB			HLA-B*40:06	GETSVRFTA
NVADLHEKY	47.13	1087.53	9	8.6	544.777	2	14.85	0	1	3991	191216PK 1954 CL III.mzML	0	0	250	258			P28074|PSB5_HUMAN	Proteasome subunit beta type-5 OS=Homo sapiens OX=9606 GN=PSMB5 PE=1 SV=3	PEAKS DB					NVADLHEKY	47.13	1087.53	9	8.6	544.777	2	14.85	0	1	3991	191216PK 1954 CL III.mzML	0	0	250	258			P28074|PSB5_HUMAN	Proteasome subunit beta type-5 OS=Homo sapiens OX=9606 GN=PSMB5 PE=1 SV=3	PEAKS DB			HLA-B*40:06	GEFGEIEAI
SEYNMLWHA	47.04	1149.49	9	-0.7	575.753	2	26.18	637	1	7971	191216PK 1954 CL III.mzML	1	1	392	400			tr|B4E1Q4|B4E1Q4_HUMAN	Serine/threonine-protein kinase RIO3 OS=Homo sapiens OX=9606 GN=RIOK3 PE=1 SV=1	PEAKS DB					SEYNMLWHA	47.04	1149.49	9	-0.7	575.753	2	26.18	637	1	7971	191216PK 1954 CL III.mzML	1	1	392	400			tr|B4E1Q4|B4E1Q4_HUMAN	Serine/threonine-protein kinase RIO3 OS=Homo sapiens OX=9606 GN=RIOK3 PE=1 SV=1	PEAKS DB			HLA-B*40:06	QEYSEFVKA
REIGENHEA	28.21	1053.48	9	-0.3	527.749	2	10.18	0	1	2946	191216PK 1954 CL III.mzML	0	0	2229	2237			tr|C4B7M2|C4B7M2_HUMAN	Spatacsin OS=Homo sapiens OX=9606 GN=SPG11 PE=1 SV=1	PEAKS DB					REIGENHEA	28.21	1053.48	9	-0.3	527.749	2	10.18	0	1	2946	191216PK 1954 CL III.mzML	0	0	2229	2237			tr|C4B7M2|C4B7M2_HUMAN	Spatacsin OS=Homo sapiens OX=9606 GN=SPG11 PE=1 SV=1	PEAKS DB			HLA-B*40:06	AENVAVPEA
NYAQVFNKL	46.89	1095.57	9	-4.9	548.79	2	24.84	1120	1	7555	191216PK 1954 CL III.mzML	1	1	34	42			tr|B5MCH7|B5MCH7_HUMAN	Basic leucine zipper and W2 domain-containing protein 2 OS=Homo sapiens OX=9606 GN=BZW2 PE=1 SV=1	PEAKS DB					NYAQVFNKL	46.89	1095.57	9	-4.9	548.79	2	24.84	1120	1	7555	191216PK 1954 CL III.mzML	1	1	34	42			tr|B5MCH7|B5MCH7_HUMAN	Basic leucine zipper and W2 domain-containing protein 2 OS=Homo sapiens OX=9606 GN=BZW2 PE=1 SV=1	PEAKS DB			HLA-B*40:06	GEHYVHVNA
KENSHFFVA	28.42	1077.52	9	-0.7	539.769	2	16.92	662	1	4377	191216PK 1954 CL III.mzML	1	1	54	62			Q15814|TBCC_HUMAN	Tubulin-specific chaperone C OS=Homo sapiens OX=9606 GN=TBCC PE=1 SV=2	PEAKS DB					KENSHFFVA	28.42	1077.52	9	-0.7	539.769	2	16.92	662	1	4377	191216PK 1954 CL III.mzML	1	1	54	62			Q15814|TBCC_HUMAN	Tubulin-specific chaperone C OS=Homo sapiens OX=9606 GN=TBCC PE=1 SV=2	PEAKS DB			HLA-B*40:06	HEIGPSLYAA
HSGPVIPVY	34.15	967.513	9	-12.5	484.758	2	22.52	31100	1	6652	191216PK 1954 CL III.mzML	1	1	240	248			Q14469|HES1_HUMAN	Transcription factor HES-1 OS=Homo sapiens OX=9606 GN=HES1 PE=1 SV=1	PEAKS DB					HSGPVIPVY	34.15	967.513	9	-12.5	484.758	2	22.52	31100	1	6652	191216PK 1954 CL III.mzML	1	1	240	248			Q14469|HES1_HUMAN	Transcription factor HES-1 OS=Homo sapiens OX=9606 GN=HES1 PE=1 SV=1	PEAKS DB			HLA-B*40:06	RELTPQVVSA
LPLEEHYRF	25.94	1202.61	9	-3.2	401.875	3	22.03	14000	1	6425	191216PK 1954 CL III.mzML	1	1	34	42			Q9NZN4|EHD2_HUMAN	EH domain-containing protein 2 OS=Homo sapiens OX=9606 GN=EHD2 PE=1 SV=2	PEAKS DB					LPLEEHYRF	25.94	1202.61	9	-3.2	401.875	3	22.03	14000	1	6425	191216PK 1954 CL III.mzML	1	1	34	42			Q9NZN4|EHD2_HUMAN	EH domain-containing protein 2 OS=Homo sapiens OX=9606 GN=EHD2 PE=1 SV=2	PEAKS DB			HLA-B*40:06	KELVIPDSA
RTIGVMTMV	31.85	1006.53	9	-0.2	504.272	2	24.71	7690	1	7487	191216PK 1954 CL III.mzML	1	1	1278	1286			P07814|SYEP_HUMAN	Bifunctional glutamate/proline--tRNA ligase OS=Homo sapiens OX=9606 GN=EPRS PE=1 SV=5	PEAKS DB					RTIGVMTMV	31.85	1006.53	9	-0.2	504.272	2	24.71	7690	1	7487	191216PK 1954 CL III.mzML	1	1	1278	1286			P07814|SYEP_HUMAN	Bifunctional glutamate/proline--tRNA ligase OS=Homo sapiens OX=9606 GN=EPRS PE=1 SV=5	PEAKS DB			HLA-B*40:06	SEADIRGFVA
GTNFRVLWV	27.98	1090.59	9	11.7	546.31	2	30.48	242	1	9553	191216PK 1954 CL III.mzML	1	1	59	67			tr|E9PB90|E9PB90_HUMAN	Hexokinase-2 OS=Homo sapiens OX=9606 GN=HK2 PE=1 SV=1	PEAKS DB					GTNFRVLWV	27.98	1090.59	9	11.7	546.31	2	30.48	242	1	9553	191216PK 1954 CL III.mzML	1	1	59	67			tr|E9PB90|E9PB90_HUMAN	Hexokinase-2 OS=Homo sapiens OX=9606 GN=HK2 PE=1 SV=1	PEAKS DB			HLA-B*40:06	SETSLIGTA
SYQKVIELF	43.94	1125.61	9	1.1	563.811	2	28.85	0	1	8940	191216PK 1954 CL III.mzML	0	0	289	297			Q96KB5|TOPK_HUMAN	Lymphokine-activated killer T-cell-originated protein kinase OS=Homo sapiens OX=9606 GN=PBK PE=1 SV=3	PEAKS DB					SYQKVIELF	43.94	1125.61	9	1.1	563.811	2	28.85	0	1	8940	191216PK 1954 CL III.mzML	0	0	289	297			Q96KB5|TOPK_HUMAN	Lymphokine-activated killer T-cell-originated protein kinase OS=Homo sapiens OX=9606 GN=PBK PE=1 SV=3	PEAKS DB			HLA-B*40:06	GEARPGPTA
IYLTFPVAM	43.34	1053.56	9	7.5	527.79	2	39.22	215	1	11234	191216PK 1954 CL III.mzML	1	1	11	19			tr|M0QZ55|M0QZ55_HUMAN	Protein PET100 homolog mitochondrial (Fragment) OS=Homo sapiens OX=9606 GN=PET100 PE=4 SV=2	PEAKS DB					IYLTFPVAM	43.34	1053.56	9	7.5	527.79	2	39.22	215	1	11234	191216PK 1954 CL III.mzML	1	1	11	19			tr|M0QZ55|M0QZ55_HUMAN	Protein PET100 homolog mitochondrial (Fragment) OS=Homo sapiens OX=9606 GN=PET100 PE=4 SV=2	PEAKS DB			HLA-B*40:06	AELADVLTEA
GEARPGPTA	42.82	854.425	9	3.1	428.221	2	11.13	607	1	3049	191216PK 1954 CL III.mzML	1	1	130	138			tr|C9JRJ8|C9JRJ8_HUMAN	Sequestosome-1 (Fragment) OS=Homo sapiens OX=9606 GN=SQSTM1 PE=1 SV=1	PEAKS DB					GEARPGPTA	42.82	854.425	9	3.1	428.221	2	11.13	607	1	3049	191216PK 1954 CL III.mzML	1	1	130	138			tr|C9JRJ8|C9JRJ8_HUMAN	Sequestosome-1 (Fragment) OS=Homo sapiens OX=9606 GN=SQSTM1 PE=1 SV=1	PEAKS DB			HLA-B*40:06	GETIFVTA
RPSVLIVTY	31.12	1046.61	9	-2	524.312	2	24.93	1870	1	7635	191216PK 1954 CL III.mzML	1	1	48	56			Q4ADV7|RIC1_HUMAN	RAB6A-GEF complex partner protein 1 OS=Homo sapiens OX=9606 GN=RIC1 PE=1 SV=2	PEAKS DB					RPSVLIVTY	31.12	1046.61	9	-2	524.312	2	24.93	1870	1	7635	191216PK 1954 CL III.mzML	1	1	48	56			Q4ADV7|RIC1_HUMAN	RAB6A-GEF complex partner protein 1 OS=Homo sapiens OX=9606 GN=RIC1 PE=1 SV=2	PEAKS DB			HLA-B*40:06	LETTALFVAA
MALAVRVVY	42.21	1020.58	9	-4.6	511.294	2	26.68	3070	1	8171	191216PK 1954 CL III.mzML	1	1	7	15			tr|M0QYX1|M0QYX1_HUMAN	Selenoprotein W OS=Homo sapiens OX=9606 GN=SELENOW PE=1 SV=2	PEAKS DB					MALAVRVVY	42.21	1020.58	9	-4.6	511.294	2	26.68	3070	1	8171	191216PK 1954 CL III.mzML	1	1	7	15			tr|M0QYX1|M0QYX1_HUMAN	Selenoprotein W OS=Homo sapiens OX=9606 GN=SELENOW PE=1 SV=2	PEAKS DB			HLA-B*40:06	AEAGGMHTV
REKAEELAA	26	1015.53	9	-2.4	508.771	2	11.54	4310	1	3128	191216PK 1954 CL III.mzML	1	1	93	101			tr|A0A087WTZ5|A0A087WTZ5_HUMAN	UBX domain-containing protein 1 OS=Homo sapiens OX=9606 GN=UBXN1 PE=1 SV=1	PEAKS DB					REKAEELAA	26	1015.53	9	-2.4	508.771	2	11.54	4310	1	3128	191216PK 1954 CL III.mzML	1	1	93	101			tr|A0A087WTZ5|A0A087WTZ5_HUMAN	UBX domain-containing protein 1 OS=Homo sapiens OX=9606 GN=UBXN1 PE=1 SV=1	PEAKS DB			HLA-B*40:06	HESAAHAIV
GEHYVHVNA	41.84	1024.47	9	3	513.245	2	12.96	514	1	3401	191216PK 1954 CL III.mzML	1	1	1346	1354			P08581|MET_HUMAN	Hepatocyte growth factor receptor OS=Homo sapiens OX=9606 GN=MET PE=1 SV=4	PEAKS DB					GEHYVHVNA	41.84	1024.47	9	3	513.245	2	12.96	514	1	3401	191216PK 1954 CL III.mzML	1	1	1346	1354			P08581|MET_HUMAN	Hepatocyte growth factor receptor OS=Homo sapiens OX=9606 GN=MET PE=1 SV=4	PEAKS DB			HLA-B*40:06	GEHIATEITA
ASTSRSLAL	28.82	904.498	9	-2.6	453.255	2	16.79	5890	1	4338	191216PK 1954 CL III.mzML	1	1	58	66			O95721|SNP29_HUMAN	Synaptosomal-associated protein 29 OS=Homo sapiens OX=9606 GN=SNAP29 PE=1 SV=1	PEAKS DB					ASTSRSLAL	28.82	904.498	9	-2.6	453.255	2	16.79	5890	1	4338	191216PK 1954 CL III.mzML	1	1	58	66			O95721|SNP29_HUMAN	Synaptosomal-associated protein 29 OS=Homo sapiens OX=9606 GN=SNAP29 PE=1 SV=1	PEAKS DB			HLA-B*40:06	AETELQRAA
NNNIPPVEF	41.34	1042.51	9	-12.9	522.255	2	29.36	10300	1	9054	191216PK 1954 CL III.mzML	1	1	156	164			Q7Z3B4|NUP54_HUMAN	Nucleoporin p54 OS=Homo sapiens OX=9606 GN=NUP54 PE=1 SV=2	PEAKS DB					NNNIPPVEF	41.34	1042.51	9	-12.9	522.255	2	29.36	10300	1	9054	191216PK 1954 CL III.mzML	1	1	156	164			Q7Z3B4|NUP54_HUMAN	Nucleoporin p54 OS=Homo sapiens OX=9606 GN=NUP54 PE=1 SV=2	PEAKS DB			HLA-B*40:06	GEMASAQYITA
QYNPHVHQL	40.17	1134.56	9	1.1	568.286	2	13.94	393	1	3691	191216PK 1954 CL III.mzML	1	1	387	395			tr|A0A0A0MSL1|A0A0A0MSL1_HUMAN	Disks large homolog 5 (Fragment) OS=Homo sapiens OX=9606 GN=DLG5 PE=1 SV=1	PEAKS DB					QYNPHVHQL	40.17	1134.56	9	1.1	568.286	2	13.94	393	1	3691	191216PK 1954 CL III.mzML	1	1	387	395			tr|A0A0A0MSL1|A0A0A0MSL1_HUMAN	Disks large homolog 5 (Fragment) OS=Homo sapiens OX=9606 GN=DLG5 PE=1 SV=1	PEAKS DB			HLA-B*40:06	REIGENHEA
HESAAHAIV	39.66	933.467	9	8.3	467.745	2	12.32	0	1	3285	191216PK 1954 CL III.mzML	0	0	30	38			tr|F8WE16|F8WE16_HUMAN	Nucleolysin TIA-1 isoform p40 (Fragment) OS=Homo sapiens OX=9606 GN=TIA1 PE=1 SV=1	PEAKS DB					HESAAHAIV	39.66	933.467	9	8.3	467.745	2	12.32	0	1	3285	191216PK 1954 CL III.mzML	0	0	30	38			tr|F8WE16|F8WE16_HUMAN	Nucleolysin TIA-1 isoform p40 (Fragment) OS=Homo sapiens OX=9606 GN=TIA1 PE=1 SV=1	PEAKS DB			HLA-B*40:06	AELAQQRAA
KSVGKGLQV	27.06	914.555	9	3.1	458.286	2	12.82	1540	1	3360	191216PK 1954 CL III.mzML	1	1	716	724			Q13428|TCOF_HUMAN	Treacle protein OS=Homo sapiens OX=9606 GN=TCOF1 PE=1 SV=3	PEAKS DB					KSVGKGLQV	27.06	914.555	9	3.1	458.286	2	12.82	1540	1	3360	191216PK 1954 CL III.mzML	1	1	716	724			Q13428|TCOF_HUMAN	Treacle protein OS=Homo sapiens OX=9606 GN=TCOF1 PE=1 SV=3	PEAKS DB			HLA-B*40:06	GELAGERVAA
SETSLIGTA	27.17	877.439	9	-2.7	439.726	2	22.25	3900	1	6530	191216PK 1954 CL III.mzML	1	1	10	18			tr|E7EVQ6|E7EVQ6_HUMAN	Squalene monooxygenase OS=Homo sapiens OX=9606 GN=SQLE PE=1 SV=1	PEAKS DB					SETSLIGTA	27.17	877.439	9	-2.7	439.726	2	22.25	3900	1	6530	191216PK 1954 CL III.mzML	1	1	10	18			tr|E7EVQ6|E7EVQ6_HUMAN	Squalene monooxygenase OS=Homo sapiens OX=9606 GN=SQLE PE=1 SV=1	PEAKS DB			HLA-B*40:06	EEFQFIKKA
KSFYDARLL	38.75	1111.6	9	3.6	556.811	2	22.51	392	1	6623	191216PK 1954 CL III.mzML	1	1	54	62			Q86V97|KBTB6_HUMAN	Kelch repeat and BTB domain-containing protein 6 OS=Homo sapiens OX=9606 GN=KBTBD6 PE=1 SV=1	PEAKS DB					KSFYDARLL	38.75	1111.6	9	3.6	556.811	2	22.51	392	1	6623	191216PK 1954 CL III.mzML	1	1	54	62			Q86V97|KBTB6_HUMAN	Kelch repeat and BTB domain-containing protein 6 OS=Homo sapiens OX=9606 GN=KBTBD6 PE=1 SV=1	PEAKS DB			HLA-B*40:06	REKAEELAA
KNIPMTLEL	38.53	1057.58	9	5.5	529.802	2	27.12	12400	1	8356	191216PK 1954 CL III.mzML	1	1	32	40			tr|A0A1W2PS15|A0A1W2PS15_HUMAN	Transcription elongation factor A protein 1 OS=Homo sapiens OX=9606 GN=TCEA1 PE=1 SV=1	PEAKS DB					KNIPMTLEL	38.53	1057.58	9	5.5	529.802	2	27.12	12400	1	8356	191216PK 1954 CL III.mzML	1	1	32	40			tr|A0A1W2PS15|A0A1W2PS15_HUMAN	Transcription elongation factor A protein 1 OS=Homo sapiens OX=9606 GN=TCEA1 PE=1 SV=1	PEAKS DB			HLA-B*40:06	QEHVPTSSA
YYPAGTQLF	38.52	1058.51	9	6.9	530.265	2	30.66	3100	1	9647	191216PK 1954 CL III.mzML	1	1	456	464			tr|H0YBR2|H0YBR2_HUMAN	Epithelial-splicing regulatory protein 1 (Fragment) OS=Homo sapiens OX=9606 GN=ESRP1 PE=1 SV=1	PEAKS DB					YYPAGTQLF	38.52	1058.51	9	6.9	530.265	2	30.66	3100	1	9647	191216PK 1954 CL III.mzML	1	1	456	464			tr|H0YBR2|H0YBR2_HUMAN	Epithelial-splicing regulatory protein 1 (Fragment) OS=Homo sapiens OX=9606 GN=ESRP1 PE=1 SV=1	PEAKS DB			HLA-B*40:06	GEVLMVQV
TYPAELNNI	37.8	1033.51	9	1.9	517.762	2	26.49	1250	1	8087	191216PK 1954 CL III.mzML	1	1	795	803			tr|A0A2R8Y7G1|A0A2R8Y7G1_HUMAN	Aryl hydrocarbon receptor OS=Homo sapiens OX=9606 GN=AHR PE=1 SV=1	PEAKS DB					TYPAELNNI	37.8	1033.51	9	1.9	517.762	2	26.49	1250	1	8087	191216PK 1954 CL III.mzML	1	1	795	803			tr|A0A2R8Y7G1|A0A2R8Y7G1_HUMAN	Aryl hydrocarbon receptor OS=Homo sapiens OX=9606 GN=AHR PE=1 SV=1	PEAKS DB			HLA-B*40:06	GEIQEIVKT
IVNGHTLLV	37.77	964.571	9	-3.2	483.291	2	22.07	12600	1	6429	191216PK 1954 CL III.mzML	1	1	61	69			tr|A0A1W2PNF7|A0A1W2PNF7_HUMAN	Elongator complex protein 4 (Fragment) OS=Homo sapiens OX=9606 GN=ELP4 PE=1 SV=1	PEAKS DB					IVNGHTLLV	37.77	964.571	9	-3.2	483.291	2	22.07	12600	1	6429	191216PK 1954 CL III.mzML	1	1	61	69			tr|A0A1W2PNF7|A0A1W2PNF7_HUMAN	Elongator complex protein 4 (Fragment) OS=Homo sapiens OX=9606 GN=ELP4 PE=1 SV=1	PEAKS DB			HLA-B*40:06	TEVSKTPEA
KVIDTQQKV	37.66	1057.61	9	-10.1	529.808	2	12.38	433	1	3293	191216PK 1954 CL III.mzML	1	1	19	27			tr|E5RGS4|E5RGS4_HUMAN	Prefoldin subunit 1 OS=Homo sapiens OX=9606 GN=PFDN1 PE=1 SV=1	PEAKS DB					KVIDTQQKV	37.66	1057.61	9	-10.1	529.808	2	12.38	433	1	3293	191216PK 1954 CL III.mzML	1	1	19	27			tr|E5RGS4|E5RGS4_HUMAN	Prefoldin subunit 1 OS=Homo sapiens OX=9606 GN=PFDN1 PE=1 SV=1	PEAKS DB			HLA-C*04:01	FYDERIVVV
IYIKHPHLF	37.3	1166.66	9	-0.2	584.337	2	19.78	0	1	5559	191216PK 1954 CL III.mzML	0	0	159	167			tr|H7C1J2|H7C1J2_HUMAN	Deoxynucleotidyltransferase terminal-interacting protein 1 (Fragment) OS=Homo sapiens OX=9606 GN=DNTTIP1 PE=1 SV=1	PEAKS DB					IYIKHPHLF	37.3	1166.66	9	-0.2	584.337	2	19.78	0	1	5559	191216PK 1954 CL III.mzML	0	0	159	167			tr|H7C1J2|H7C1J2_HUMAN	Deoxynucleotidyltransferase terminal-interacting protein 1 (Fragment) OS=Homo sapiens OX=9606 GN=DNTTIP1 PE=1 SV=1	PEAKS DB			HLA-C*04:01	VFDKTLAEL
KSLSVVTEV	37.17	960.549	9	2.1	481.283	2	19.83	47400	1	5760	191216PK 1954 CL III.mzML	1	1	215	223			Q9UJX5|APC4_HUMAN	Anaphase-promoting complex subunit 4 OS=Homo sapiens OX=9606 GN=ANAPC4 PE=1 SV=2	PEAKS DB					KSLSVVTEV	37.17	960.549	9	2.1	481.283	2	19.83	47400	1	5760	191216PK 1954 CL III.mzML	1	1	215	223			Q9UJX5|APC4_HUMAN	Anaphase-promoting complex subunit 4 OS=Homo sapiens OX=9606 GN=ANAPC4 PE=1 SV=2	PEAKS DB			HLA-C*04:01	HFDDTVVCL
YPTEDYKVY	36.38	1176.53	9	-0.9	589.274	2	20.89	546	1	6084	191216PK 1954 CL III.mzML	1	1	32	40			tr|H3BUK6|H3BUK6_HUMAN	Trafficking protein particle complex subunit 2-like protein OS=Homo sapiens OX=9606 GN=TRAPPC2L PE=1 SV=1	PEAKS DB					YPTEDYKVY	36.38	1176.53	9	-0.9	589.274	2	20.89	546	1	6084	191216PK 1954 CL III.mzML	1	1	32	40			tr|H3BUK6|H3BUK6_HUMAN	Trafficking protein particle complex subunit 2-like protein OS=Homo sapiens OX=9606 GN=TRAPPC2L PE=1 SV=1	PEAKS DB			HLA-C*04:01	VFDVALLDL
SYIPIFPQL	36.15	1076.59	9	0.8	539.303	2	39.49	237	1	11253	191216PK 1954 CL III.mzML	1	1	224	232			Q6Y1H2|HACD2_HUMAN	Very-long-chain (3R)-3-hydroxyacyl-CoA dehydratase 2 OS=Homo sapiens OX=9606 GN=HACD2 PE=1 SV=1	PEAKS DB					SYIPIFPQL	36.15	1076.59	9	0.8	539.303	2	39.49	237	1	11253	191216PK 1954 CL III.mzML	1	1	224	232			Q6Y1H2|HACD2_HUMAN	Very-long-chain (3R)-3-hydroxyacyl-CoA dehydratase 2 OS=Homo sapiens OX=9606 GN=HACD2 PE=1 SV=1	PEAKS DB			HLA-C*04:01	ILDPHVVLL
SYIPLFPQL	36.15	1076.59	9	0.8	539.303	2	39.49	237	1	11253	191216PK 1954 CL III.mzML	1	1	258	266			B0YJ81|HACD1_HUMAN	Very-long-chain (3R)-3-hydroxyacyl-CoA dehydratase 1 OS=Homo sapiens OX=9606 GN=HACD1 PE=1 SV=1	PEAKS DB					SYIPLFPQL	36.15	1076.59	9	0.8	539.303	2	39.49	237	1	11253	191216PK 1954 CL III.mzML	1	1	258	266			B0YJ81|HACD1_HUMAN	Very-long-chain (3R)-3-hydroxyacyl-CoA dehydratase 1 OS=Homo sapiens OX=9606 GN=HACD1 PE=1 SV=1	PEAKS DB			HLA-C*04:01	VFDEAIRAV
AYVLNIVRF	35.74	1093.63	9	4.8	547.824	2	31.4	0	1	9875	191216PK 1954 CL III.mzML	0	0	44	52			tr|V9GYR2|V9GYR2_HUMAN	Sodium/potassium-transporting ATPase subunit beta (Fragment) OS=Homo sapiens OX=9606 GN=ATP1B1 PE=1 SV=1	PEAKS DB					AYVLNIVRF	35.74	1093.63	9	4.8	547.824	2	31.4	0	1	9875	191216PK 1954 CL III.mzML	0	0	44	52			tr|V9GYR2|V9GYR2_HUMAN	Sodium/potassium-transporting ATPase subunit beta (Fragment) OS=Homo sapiens OX=9606 GN=ATP1B1 PE=1 SV=1	PEAKS DB			HLA-C*04:01	IFDGNVAHI
MPLEDMNEF	35.5	1124.45	9	0.2	563.233	2	31.38	8760	1	9896	191216PK 1954 CL III.mzML	1	1	147	155			P15927|RFA2_HUMAN	Replication protein A 32 kDa subunit OS=Homo sapiens OX=9606 GN=RPA2 PE=1 SV=1	PEAKS DB					MPLEDMNEF	35.5	1124.45	9	0.2	563.233	2	31.38	8760	1	9896	191216PK 1954 CL III.mzML	1	1	147	155			P15927|RFA2_HUMAN	Replication protein A 32 kDa subunit OS=Homo sapiens OX=9606 GN=RPA2 PE=1 SV=1	PEAKS DB			HLA-C*04:01	AFDVAEREF
IWDETPLYF	35.42	1182.56	9	6.2	592.291	2	38.03	990	1	11094	191216PK 1954 CL III.mzML	1	1	143	151			tr|B4DLR8|B4DLR8_HUMAN	NAD(P)H dehydrogenase [quinone] 1 OS=Homo sapiens OX=9606 GN=NQO1 PE=1 SV=1	PEAKS DB					IWDETPLYF	35.42	1182.56	9	6.2	592.291	2	38.03	990	1	11094	191216PK 1954 CL III.mzML	1	1	143	151			tr|B4DLR8|B4DLR8_HUMAN	NAD(P)H dehydrogenase [quinone] 1 OS=Homo sapiens OX=9606 GN=NQO1 PE=1 SV=1	PEAKS DB			HLA-C*04:01	HFDMAVYL
RVGDHMMFV	35.39	1090.51	9	1.1	546.26	2	21.76	13000	1	6318	191216PK 1954 CL III.mzML	1	1	110	118			tr|K7EN89|K7EN89_HUMAN	Midnolin (Fragment) OS=Homo sapiens OX=9606 GN=MIDN PE=1 SV=2	PEAKS DB					RVGDHMMFV	35.39	1090.51	9	1.1	546.26	2	21.76	13000	1	6318	191216PK 1954 CL III.mzML	1	1	110	118			tr|K7EN89|K7EN89_HUMAN	Midnolin (Fragment) OS=Homo sapiens OX=9606 GN=MIDN PE=1 SV=2	PEAKS DB			HLA-C*04:01	VFDEAIRAVL
SGSPSALRV	35.11	872.472	9	-1.8	437.242	2	16.21	10700	1	4246	191216PK 1954 CL III.mzML	1	1	74	82			P49788|TIG1_HUMAN	Retinoic acid receptor responder protein 1 OS=Homo sapiens OX=9606 GN=RARRES1 PE=1 SV=2	PEAKS DB					SGSPSALRV	35.11	872.472	9	-1.8	437.242	2	16.21	10700	1	4246	191216PK 1954 CL III.mzML	1	1	74	82			P49788|TIG1_HUMAN	Retinoic acid receptor responder protein 1 OS=Homo sapiens OX=9606 GN=RARRES1 PE=1 SV=2	PEAKS DB			HLA-C*04:01	TFDVAPSRL
EAVKQYSSY	34.68	1073.5	9	-10.3	537.753	2	14.83	319	1	3996	191216PK 1954 CL III.mzML	1	1	38	46			tr|A0A1W2PNV9|A0A1W2PNV9_HUMAN	6-phosphofructo-2-kinase/fructose-2 6-bisphosphatase 3 (Fragment) OS=Homo sapiens OX=9606 GN=PFKFB3 PE=1 SV=1	PEAKS DB					EAVKQYSSY	34.68	1073.5	9	-10.3	537.753	2	14.83	319	1	3996	191216PK 1954 CL III.mzML	1	1	38	46			tr|A0A1W2PNV9|A0A1W2PNV9_HUMAN	6-phosphofructo-2-kinase/fructose-2 6-bisphosphatase 3 (Fragment) OS=Homo sapiens OX=9606 GN=PFKFB3 PE=1 SV=1	PEAKS DB			HLA-C*04:01	IFDLGGGTF
QEYSEFVKA	34.24	1099.52	9	0.1	550.767	2	20.06	17000	1	5703	191216PK 1954 CL III.mzML	1	1	461	469			tr|F8VWZ8|F8VWZ8_HUMAN	Rho GTPase-activating protein 29 OS=Homo sapiens OX=9606 GN=ARHGAP29 PE=1 SV=1	PEAKS DB					QEYSEFVKA	34.24	1099.52	9	0.1	550.767	2	20.06	17000	1	5703	191216PK 1954 CL III.mzML	1	1	461	469			tr|F8VWZ8|F8VWZ8_HUMAN	Rho GTPase-activating protein 29 OS=Homo sapiens OX=9606 GN=ARHGAP29 PE=1 SV=1	PEAKS DB			HLA-C*04:01	AFDLSQVLF
LYDIILKNF	33.87	1137.64	9	10.2	569.835	2	32.43	390	1	10244	191216PK 1954 CL III.mzML	1	1	67	75			tr|H0YKK6|H0YKK6_HUMAN	Proteasome activator complex subunit 1 OS=Homo sapiens OX=9606 GN=PSME1 PE=1 SV=1	PEAKS DB					LYDIILKNF	33.87	1137.64	9	10.2	569.835	2	32.43	390	1	10244	191216PK 1954 CL III.mzML	1	1	67	75			tr|H0YKK6|H0YKK6_HUMAN	Proteasome activator complex subunit 1 OS=Homo sapiens OX=9606 GN=PSME1 PE=1 SV=1	PEAKS DB			HLA-C*04:01	VFDAFLNMM
AYSRVQYQF	33.65	1160.56	9	-2.3	581.287	2	20.87	324	1	6083	191216PK 1954 CL III.mzML	1	1	211	219			O75815|BCAR3_HUMAN	Breast cancer anti-estrogen resistance protein 3 OS=Homo sapiens OX=9606 GN=BCAR3 PE=1 SV=1	PEAKS DB					AYSRVQYQF	33.65	1160.56	9	-2.3	581.287	2	20.87	324	1	6083	191216PK 1954 CL III.mzML	1	1	211	219			O75815|BCAR3_HUMAN	Breast cancer anti-estrogen resistance protein 3 OS=Homo sapiens OX=9606 GN=BCAR3 PE=1 SV=1	PEAKS DB			HLA-C*04:01	VFDPVPVGV
AETELQRAA	33.64	987.499	9	0.2	494.757	2	13.49	260	1	3597	191216PK 1954 CL III.mzML	1	1	77	85			tr|E5RID3|E5RID3_HUMAN	Protein FAM92A (Fragment) OS=Homo sapiens OX=9606 GN=FAM92A PE=1 SV=1	PEAKS DB					AETELQRAA	33.64	987.499	9	0.2	494.757	2	13.49	260	1	3597	191216PK 1954 CL III.mzML	1	1	77	85			tr|E5RID3|E5RID3_HUMAN	Protein FAM92A (Fragment) OS=Homo sapiens OX=9606 GN=FAM92A PE=1 SV=1	PEAKS DB			HLA-C*04:01	SMDPLPVFL
NYSNIRFQF	33.58	1187.57	9	4.8	594.796	2	27.12	1090	1	8379	191216PK 1954 CL III.mzML	1	1	260	268			Q9Y217|MTMR6_HUMAN	Myotubularin-related protein 6 OS=Homo sapiens OX=9606 GN=MTMR6 PE=1 SV=3	PEAKS DB					NYSNIRFQF	33.58	1187.57	9	4.8	594.796	2	27.12	1090	1	8379	191216PK 1954 CL III.mzML	1	1	260	268			Q9Y217|MTMR6_HUMAN	Myotubularin-related protein 6 OS=Homo sapiens OX=9606 GN=MTMR6 PE=1 SV=3	PEAKS DB			HLA-C*04:01	AFDPTSTLL
HAFVDLHEF	33.27	1113.52	9	3.9	557.772	2	24.26	2760	1	7384	191216PK 1954 CL III.mzML	1	1	149	157			tr|F8W8E2|F8W8E2_HUMAN	Cytohesin-2 (Fragment) OS=Homo sapiens OX=9606 GN=CYTH2 PE=1 SV=1	PEAKS DB					HAFVDLHEF	33.27	1113.52	9	3.9	557.772	2	24.26	2760	1	7384	191216PK 1954 CL III.mzML	1	1	149	157			tr|F8W8E2|F8W8E2_HUMAN	Cytohesin-2 (Fragment) OS=Homo sapiens OX=9606 GN=CYTH2 PE=1 SV=1	PEAKS DB			HLA-C*15:02	FSSPHLVQV
VLPDMFFSF	32.58	1101.52	9	6.7	551.771	2	43.25	0	1	11543	191216PK 1954 CL III.mzML	0	0	150	158			Q9H6T0|ESRP2_HUMAN	Epithelial splicing regulatory protein 2 OS=Homo sapiens OX=9606 GN=ESRP2 PE=1 SV=1	PEAKS DB					VLPDMFFSF	32.58	1101.52	9	6.7	551.771	2	43.25	0	1	11543	191216PK 1954 CL III.mzML	0	0	150	158			Q9H6T0|ESRP2_HUMAN	Epithelial splicing regulatory protein 2 OS=Homo sapiens OX=9606 GN=ESRP2 PE=1 SV=1	PEAKS DB			HLA-C*15:02	RSAEVTLEV
GETIALFVV	32.56	947.533	9	0.7	474.774	2	37.72	768	1	11052	191216PK 1954 CL III.mzML	1	1	185	193			Q9Y3Q3|TMED3_HUMAN	Transmembrane emp24 domain-containing protein 3 OS=Homo sapiens OX=9606 GN=TMED3 PE=1 SV=1	PEAKS DB					GETIALFVV	32.56	947.533	9	0.7	474.774	2	37.72	768	1	11052	191216PK 1954 CL III.mzML	1	1	185	193			Q9Y3Q3|TMED3_HUMAN	Transmembrane emp24 domain-containing protein 3 OS=Homo sapiens OX=9606 GN=TMED3 PE=1 SV=1	PEAKS DB			HLA-C*15:02	KSIYPTLEI
AEAGGMHTV	32.1	871.386	9	4.8	436.702	2	12.87	297	1	3367	191216PK 1954 CL III.mzML	1	1	72	80			tr|C9JRH2|C9JRH2_HUMAN	Regulator of chromosome condensation (Fragment) OS=Homo sapiens OX=9606 GN=RCC1 PE=1 SV=1	PEAKS DB					AEAGGMHTV	32.1	871.386	9	4.8	436.702	2	12.87	297	1	3367	191216PK 1954 CL III.mzML	1	1	72	80			tr|C9JRH2|C9JRH2_HUMAN	Regulator of chromosome condensation (Fragment) OS=Homo sapiens OX=9606 GN=RCC1 PE=1 SV=1	PEAKS DB			HLA-C*15:02	YTTDRVMTV
GSTEKVLRV	32	987.571	9	-2.5	494.792	2	14.27	0	1	3814	191216PK 1954 CL III.mzML	0	0	116	124			tr|C9JC24|C9JC24_HUMAN	WD repeat-containing protein 48 (Fragment) OS=Homo sapiens OX=9606 GN=WDR48 PE=1 SV=1	PEAKS DB					GSTEKVLRV	32	987.571	9	-2.5	494.792	2	14.27	0	1	3814	191216PK 1954 CL III.mzML	0	0	116	124			tr|C9JC24|C9JC24_HUMAN	WD repeat-containing protein 48 (Fragment) OS=Homo sapiens OX=9606 GN=WDR48 PE=1 SV=1	PEAKS DB			HLA-C*15:02	KSNPIIRTV
DPFKDIILY	31.99	1122.6	9	6.7	562.309	2	33.63	2770	1	10474	191216PK 1954 CL III.mzML	1	1	19	27			tr|H0Y503|H0Y503_HUMAN	Basic leucine zipper and W2 domain-containing protein 1 (Fragment) OS=Homo sapiens OX=9606 GN=BZW1 PE=1 SV=1	PEAKS DB					DPFKDIILY	31.99	1122.6	9	6.7	562.309	2	33.63	2770	1	10474	191216PK 1954 CL III.mzML	1	1	19	27			tr|H0Y503|H0Y503_HUMAN	Basic leucine zipper and W2 domain-containing protein 1 (Fragment) OS=Homo sapiens OX=9606 GN=BZW1 PE=1 SV=1	PEAKS DB			HLA-C*15:02	KTIDYIQFL
AEYPDFFAV	31.81	1057.48	9	2.7	529.746	2	36.36	535	1	10864	191216PK 1954 CL III.mzML	1	1	162	170			P52569|CTR2_HUMAN	Cationic amino acid transporter 2 OS=Homo sapiens OX=9606 GN=SLC7A2 PE=1 SV=2	PEAKS DB					AEYPDFFAV	31.81	1057.48	9	2.7	529.746	2	36.36	535	1	10864	191216PK 1954 CL III.mzML	1	1	162	170			P52569|CTR2_HUMAN	Cationic amino acid transporter 2 OS=Homo sapiens OX=9606 GN=SLC7A2 PE=1 SV=2	PEAKS DB			HLA-C*15:02	ISNPIPIKV
AVNDHVLKV	31.74	993.561	9	-1.9	497.787	2	15.94	1300	1	4196	191216PK 1954 CL III.mzML	1	1	444	452			Q9NSI6|BRWD1_HUMAN	Bromodomain and WD repeat-containing protein 1 OS=Homo sapiens OX=9606 GN=BRWD1 PE=1 SV=4	PEAKS DB					AVNDHVLKV	31.74	993.561	9	-1.9	497.787	2	15.94	1300	1	4196	191216PK 1954 CL III.mzML	1	1	444	452			Q9NSI6|BRWD1_HUMAN	Bromodomain and WD repeat-containing protein 1 OS=Homo sapiens OX=9606 GN=BRWD1 PE=1 SV=4	PEAKS DB			HLA-C*15:02	RSVPHLQKV
EAQPIVTKY	31.54	1047.56	9	-2.5	524.786	2	17.8	0	1	4743	191216PK 1954 CL III.mzML	0	0	617	625			tr|H3BQZ7|H3BQZ7_HUMAN	HCG2044799 OS=Homo sapiens OX=9606 GN=HNRNPUL2-BSCL2 PE=4 SV=1	PEAKS DB					EAQPIVTKY	31.54	1047.56	9	-2.5	524.786	2	17.8	0	1	4743	191216PK 1954 CL III.mzML	0	0	617	625			tr|H3BQZ7|H3BQZ7_HUMAN	HCG2044799 OS=Homo sapiens OX=9606 GN=HNRNPUL2-BSCL2 PE=4 SV=1	PEAKS DB			HLA-C*15:02	FTNDKIINL
FPATLFDAY	31.29	1043.5	9	2.9	522.757	2	35.77	3500	1	10774	191216PK 1954 CL III.mzML	1	1	100	108			tr|H7C5R1|H7C5R1_HUMAN	Ceruloplasmin (Fragment) OS=Homo sapiens OX=9606 GN=CP PE=1 SV=1	PEAKS DB					FPATLFDAY	31.29	1043.5	9	2.9	522.757	2	35.77	3500	1	10774	191216PK 1954 CL III.mzML	1	1	100	108			tr|H7C5R1|H7C5R1_HUMAN	Ceruloplasmin (Fragment) OS=Homo sapiens OX=9606 GN=CP PE=1 SV=1	PEAKS DB			HLA-C*15:02	RSAAASNYV
YEIDLQKMP	31.12	1135.56	9	-3	568.785	2	26.05	721	1	7913	191216PK 1954 CL III.mzML	1	1	689	697			P09874|PARP1_HUMAN	Poly [ADP-ribose] polymerase 1 OS=Homo sapiens OX=9606 GN=PARP1 PE=1 SV=4	PEAKS DB					YEIDLQKMP	31.12	1135.56	9	-3	568.785	2	26.05	721	1	7913	191216PK 1954 CL III.mzML	1	1	689	697			P09874|PARP1_HUMAN	Poly [ADP-ribose] polymerase 1 OS=Homo sapiens OX=9606 GN=PARP1 PE=1 SV=4	PEAKS DB			HLA-C*15:02	KSIPVTQEL
REYMGFIQA	30.75	1113.53	9	5.7	557.774	2	25.1	0	1	7667	191216PK 1954 CL III.mzML	0	0	222	230			tr|X6RAJ1|X6RAJ1_HUMAN	A-kinase anchor protein 17A OS=Homo sapiens OX=9606 GN=AKAP17A PE=1 SV=1	PEAKS DB					REYMGFIQA	30.75	1113.53	9	5.7	557.774	2	25.1	0	1	7667	191216PK 1954 CL III.mzML	0	0	222	230			tr|X6RAJ1|X6RAJ1_HUMAN	A-kinase anchor protein 17A OS=Homo sapiens OX=9606 GN=AKAP17A PE=1 SV=1	PEAKS DB			HLA-C*15:02	RSLDHPNVL
HPTSVISGY	30.7	959.471	9	-5	480.74	2	18	5980	1	4787	191216PK 1954 CL III.mzML	1	1	91	99			tr|F5H676|F5H676_HUMAN	T-complex protein 1 subunit alpha (Fragment) OS=Homo sapiens OX=9606 GN=TCP1 PE=1 SV=1	PEAKS DB					HPTSVISGY	30.7	959.471	9	-5	480.74	2	18	5980	1	4787	191216PK 1954 CL III.mzML	1	1	91	99			tr|F5H676|F5H676_HUMAN	T-complex protein 1 subunit alpha (Fragment) OS=Homo sapiens OX=9606 GN=TCP1 PE=1 SV=1	PEAKS DB			HLA-C*15:02	KATAYILSV
VTNEYQHML	30.68	1133.52	9	5.9	567.769	2	20.18	0	1	5745	191216PK 1954 CL III.mzML	0	0	233	241			Q9UH62|ARMX3_HUMAN	Armadillo repeat-containing X-linked protein 3 OS=Homo sapiens OX=9606 GN=ARMCX3 PE=1 SV=1	PEAKS DB					VTNEYQHML	30.68	1133.52	9	5.9	567.769	2	20.18	0	1	5745	191216PK 1954 CL III.mzML	0	0	233	241			Q9UH62|ARMX3_HUMAN	Armadillo repeat-containing X-linked protein 3 OS=Homo sapiens OX=9606 GN=ARMCX3 PE=1 SV=1	PEAKS DB			HLA-C*15:02	KSIDRVLDI
AENVAVPEA	30.63	898.44	9	-1.4	450.226	2	20.01	20600	1	5714	191216PK 1954 CL III.mzML	1	1	4	12			P55884|EIF3B_HUMAN	Eukaryotic translation initiation factor 3 subunit B OS=Homo sapiens OX=9606 GN=EIF3B PE=1 SV=3	PEAKS DB					AENVAVPEA	30.63	898.44	9	-1.4	450.226	2	20.01	20600	1	5714	191216PK 1954 CL III.mzML	1	1	4	12			P55884|EIF3B_HUMAN	Eukaryotic translation initiation factor 3 subunit B OS=Homo sapiens OX=9606 GN=EIF3B PE=1 SV=3	PEAKS DB			HLA-C*15:02	SAIPYALRV
VTDAVALRV	30.62	942.55	9	3.9	472.284	2	21.68	0	1	6312	191216PK 1954 CL III.mzML	0	0	29	37			tr|E9PJW6|E9PJW6_HUMAN	Acidic fibroblast growth factor intracellular-binding protein OS=Homo sapiens OX=9606 GN=FIBP PE=1 SV=1	PEAKS DB					VTDAVALRV	30.62	942.55	9	3.9	472.284	2	21.68	0	1	6312	191216PK 1954 CL III.mzML	0	0	29	37			tr|E9PJW6|E9PJW6_HUMAN	Acidic fibroblast growth factor intracellular-binding protein OS=Homo sapiens OX=9606 GN=FIBP PE=1 SV=1	PEAKS DB			HLA-C*15:02	KSYAQRTEV
ATAPPHVTV	30.59	891.481	9	0.7	446.748	2	17.1	32000	1	4387	191216PK 1954 CL III.mzML	1	1	573	581			Q8N1G4|LRC47_HUMAN	Leucine-rich repeat-containing protein 47 OS=Homo sapiens OX=9606 GN=LRRC47 PE=1 SV=1	PEAKS DB					ATAPPHVTV	30.59	891.481	9	0.7	446.748	2	17.1	32000	1	4387	191216PK 1954 CL III.mzML	1	1	573	581			Q8N1G4|LRC47_HUMAN	Leucine-rich repeat-containing protein 47 OS=Homo sapiens OX=9606 GN=LRRC47 PE=1 SV=1	PEAKS DB			HLA-C*15:02	KTNVKFLAI
KSFTFFNSM	30.31	1107.51	9	-2.8	554.759	2	28.29	715	1	8810	191216PK 1954 CL III.mzML	1	1	197	205			P78337|PITX1_HUMAN	Pituitary homeobox 1 OS=Homo sapiens OX=9606 GN=PITX1 PE=1 SV=2	PEAKS DB					KSFTFFNSM	30.31	1107.51	9	-2.8	554.759	2	28.29	715	1	8810	191216PK 1954 CL III.mzML	1	1	197	205			P78337|PITX1_HUMAN	Pituitary homeobox 1 OS=Homo sapiens OX=9606 GN=PITX1 PE=1 SV=2	PEAKS DB			HLA-C*15:02	KTVNKILQI
RYLDWIKKI	30.04	1233.72	9	-5.9	412.246	3	24.58	6840	1	7464	191216PK 1954 CL III.mzML	1	1	126	134			tr|A0A0A0MQY9|A0A0A0MQY9_HUMAN	Kallikrein-8 OS=Homo sapiens OX=9606 GN=KLK8 PE=1 SV=1	PEAKS DB					RYLDWIKKI	30.04	1233.72	9	-5.9	412.246	3	24.58	6840	1	7464	191216PK 1954 CL III.mzML	1	1	126	134			tr|A0A0A0MQY9|A0A0A0MQY9_HUMAN	Kallikrein-8 OS=Homo sapiens OX=9606 GN=KLK8 PE=1 SV=1	PEAKS DB			HLA-C*15:02	KIMDYSLLL
VPAEHQVAM	30.02	980.475	9	-0.5	491.245	2	15.25	0	1	4063	191216PK 1954 CL III.mzML	0	0	293	301			tr|A0A3B3ISH6|A0A3B3ISH6_HUMAN	Nucleolar protein 9 (Fragment) OS=Homo sapiens OX=9606 GN=NOP9 PE=1 SV=1	PEAKS DB					VPAEHQVAM	30.02	980.475	9	-0.5	491.245	2	15.25	0	1	4063	191216PK 1954 CL III.mzML	0	0	293	301			tr|A0A3B3ISH6|A0A3B3ISH6_HUMAN	Nucleolar protein 9 (Fragment) OS=Homo sapiens OX=9606 GN=NOP9 PE=1 SV=1	PEAKS DB			HLA-C*15:02	YSSPEILRV
AEHKEFITA	29.98	1044.52	9	9.9	523.274	2	14.19	0	1	3794	191216PK 1954 CL III.mzML	0	0	849	857			Q5JTH9|RRP12_HUMAN	RRP12-like protein OS=Homo sapiens OX=9606 GN=RRP12 PE=1 SV=2	PEAKS DB					AEHKEFITA	29.98	1044.52	9	9.9	523.274	2	14.19	0	1	3794	191216PK 1954 CL III.mzML	0	0	849	857			Q5JTH9|RRP12_HUMAN	RRP12-like protein OS=Homo sapiens OX=9606 GN=RRP12 PE=1 SV=2	PEAKS DB			HLA-C*15:02	RSLQLSLVM
AELAQQRAA	29.56	956.504	9	1.3	479.26	2	11.76	550	1	3189	191216PK 1954 CL III.mzML	1	1	72	80			Q5K4L6|S27A3_HUMAN	Solute carrier family 27 member 3 OS=Homo sapiens OX=9606 GN=SLC27A3 PE=2 SV=4	PEAKS DB					AELAQQRAA	29.56	956.504	9	1.3	479.26	2	11.76	550	1	3189	191216PK 1954 CL III.mzML	1	1	72	80			Q5K4L6|S27A3_HUMAN	Solute carrier family 27 member 3 OS=Homo sapiens OX=9606 GN=SLC27A3 PE=2 SV=4	PEAKS DB			HLA-C*15:02	RTFSLFQQL
SSTAITRQV	29.44	961.519	9	-2.9	481.765	2	14.03	317	1	3759	191216PK 1954 CL III.mzML	1	1	379	387			P10253|LYAG_HUMAN	Lysosomal alpha-glucosidase OS=Homo sapiens OX=9606 GN=GAA PE=1 SV=4	PEAKS DB					SSTAITRQV	29.44	961.519	9	-2.9	481.765	2	14.03	317	1	3759	191216PK 1954 CL III.mzML	1	1	379	387			P10253|LYAG_HUMAN	Lysosomal alpha-glucosidase OS=Homo sapiens OX=9606 GN=GAA PE=1 SV=4	PEAKS DB			HLA-C*15:02	KAMELIREL
AYIERMNYI	29.33	1171.57	9	6.2	586.796	2	24.03	0	1	7243	191216PK 1954 CL III.mzML	0	0	385	393			P07947|YES_HUMAN	Tyrosine-protein kinase Yes OS=Homo sapiens OX=9606 GN=YES1 PE=1 SV=3	PEAKS DB					AYIERMNYI	29.33	1171.57	9	6.2	586.796	2	24.03	0	1	7243	191216PK 1954 CL III.mzML	0	0	385	393			P07947|YES_HUMAN	Tyrosine-protein kinase Yes OS=Homo sapiens OX=9606 GN=YES1 PE=1 SV=3	PEAKS DB			HLA-C*15:02	KSLERATQL
REFVGQLVA	29.2	1017.56	9	0.2	509.788	2	22.56	120000	1	6638	191216PK 1954 CL III.mzML	1	1	54	62			Q6PCB0|VWA1_HUMAN	von Willebrand factor A domain-containing protein 1 OS=Homo sapiens OX=9606 GN=VWA1 PE=1 SV=1	PEAKS DB					REFVGQLVA	29.2	1017.56	9	0.2	509.788	2	22.56	120000	1	6638	191216PK 1954 CL III.mzML	1	1	54	62			Q6PCB0|VWA1_HUMAN	von Willebrand factor A domain-containing protein 1 OS=Homo sapiens OX=9606 GN=VWA1 PE=1 SV=1	PEAKS DB			HLA-C*15:02	VSNDKALMV
FGWEEDEDF	29.19	1172.43	9	0.8	587.223	2	32.68	207	1	10325	191216PK 1954 CL III.mzML	1	1	105	113			Q9BWD3|RTL8A_HUMAN	Retrotransposon Gag-like protein 8A OS=Homo sapiens OX=9606 GN=RTL8A PE=1 SV=3	PEAKS DB					FGWEEDEDF	29.19	1172.43	9	0.8	587.223	2	32.68	207	1	10325	191216PK 1954 CL III.mzML	1	1	105	113			Q9BWD3|RTL8A_HUMAN	Retrotransposon Gag-like protein 8A OS=Homo sapiens OX=9606 GN=RTL8A PE=1 SV=3	PEAKS DB			HLA-C*15:02	GSYAKVLLV
SYSHIMALI	29.17	1033.53	9	6.1	517.774	2	28.55	3810	1	8852	191216PK 1954 CL III.mzML	1	1	216	224			tr|A0A087X090|A0A087X090_HUMAN	Farnesyl diphosphate synthase (Farnesyl pyrophosphate synthetase dimethylallyltranstransferase geranyltranstransferase) isoform CRA_a OS=Homo sapiens OX=9606 GN=FDPS PE=1 SV=1	PEAKS DB					SYSHIMALI	29.17	1033.53	9	6.1	517.774	2	28.55	3810	1	8852	191216PK 1954 CL III.mzML	1	1	216	224			tr|A0A087X090|A0A087X090_HUMAN	Farnesyl diphosphate synthase (Farnesyl pyrophosphate synthetase dimethylallyltranstransferase geranyltranstransferase) isoform CRA_a OS=Homo sapiens OX=9606 GN=FDPS PE=1 SV=1	PEAKS DB			HLA-C*15:02	ASYEFVQRL
NAIEFMETF	29.06	1100.48	9	0.5	551.25	2	36.09	775	1	10793	191216PK 1954 CL III.mzML	1	1	285	293			Q8N9U0|TAC2N_HUMAN	Tandem C2 domains nuclear protein OS=Homo sapiens OX=9606 GN=TC2N PE=1 SV=2	PEAKS DB					NAIEFMETF	29.06	1100.48	9	0.5	551.25	2	36.09	775	1	10793	191216PK 1954 CL III.mzML	1	1	285	293			Q8N9U0|TAC2N_HUMAN	Tandem C2 domains nuclear protein OS=Homo sapiens OX=9606 GN=TC2N PE=1 SV=2	PEAKS DB			HLA-C*15:02	FSNVMIHVV
ASNSEPLKL	29.03	957.513	9	1.4	479.764	2	18.85	10300	1	5145	191216PK 1954 CL III.mzML	1	1	158	166			tr|E9PBG5|E9PBG5_HUMAN	Regulator of G-protein-signaling 12 OS=Homo sapiens OX=9606 GN=RGS12 PE=1 SV=1	PEAKS DB					ASNSEPLKL	29.03	957.513	9	1.4	479.764	2	18.85	10300	1	5145	191216PK 1954 CL III.mzML	1	1	158	166			tr|E9PBG5|E9PBG5_HUMAN	Regulator of G-protein-signaling 12 OS=Homo sapiens OX=9606 GN=RGS12 PE=1 SV=1	PEAKS DB			HLA-C*15:02	VSLHHHMQV
GEIQEIVKT	29.02	1015.55	9	4.7	508.787	2	19.94	0	1	5634	191216PK 1954 CL III.mzML	0	0	518	526			P35606|COPB2_HUMAN	Coatomer subunit beta' OS=Homo sapiens OX=9606 GN=COPB2 PE=1 SV=2	PEAKS DB					GEIQEIVKT	29.02	1015.55	9	4.7	508.787	2	19.94	0	1	5634	191216PK 1954 CL III.mzML	0	0	518	526			P35606|COPB2_HUMAN	Coatomer subunit beta' OS=Homo sapiens OX=9606 GN=COPB2 PE=1 SV=2	PEAKS DB			HLA-C*15:02	KAYHEQLTV
RNTAQHLTV	28.78	1038.56	9	-6	520.283	2	12.38	407	1	3307	191216PK 1954 CL III.mzML	1	1	466	474			tr|A0A087WUU7|A0A087WUU7_HUMAN	Serine/threonine-protein kinase greatwall (Fragment) OS=Homo sapiens OX=9606 GN=MASTL PE=1 SV=1	PEAKS DB					RNTAQHLTV	28.78	1038.56	9	-6	520.283	2	12.38	407	1	3307	191216PK 1954 CL III.mzML	1	1	466	474			tr|A0A087WUU7|A0A087WUU7_HUMAN	Serine/threonine-protein kinase greatwall (Fragment) OS=Homo sapiens OX=9606 GN=MASTL PE=1 SV=1	PEAKS DB			HLA-C*15:02	VTNAVLHEV
NYLSHHLTI	28.72	1096.57	9	1.1	549.291	2	19.97	8090	1	5623	191216PK 1954 CL III.mzML	1	1	111	119			tr|D6RJ02|D6RJ02_HUMAN	Polyadenylate-binding protein-interacting protein 1 (Fragment) OS=Homo sapiens OX=9606 GN=PAIP1 PE=1 SV=1	PEAKS DB					NYLSHHLTI	28.72	1096.57	9	1.1	549.291	2	19.97	8090	1	5623	191216PK 1954 CL III.mzML	1	1	111	119			tr|D6RJ02|D6RJ02_HUMAN	Polyadenylate-binding protein-interacting protein 1 (Fragment) OS=Homo sapiens OX=9606 GN=PAIP1 PE=1 SV=1	PEAKS DB			HLA-C*15:02	ASAGHAVSI
AFDPTSTLL	28.6	963.491	9	6	482.756	2	32.54	6310	1	10323	191216PK 1954 CL III.mzML	1	1	2	10			tr|A0A087WYP7|A0A087WYP7_HUMAN	Transducin beta-like protein 3 OS=Homo sapiens OX=9606 GN=TBL3 PE=1 SV=1	PEAKS DB					AFDPTSTLL	28.6	963.491	9	6	482.756	2	32.54	6310	1	10323	191216PK 1954 CL III.mzML	1	1	2	10			tr|A0A087WYP7|A0A087WYP7_HUMAN	Transducin beta-like protein 3 OS=Homo sapiens OX=9606 GN=TBL3 PE=1 SV=1	PEAKS DB			HLA-C*15:02	KTTTIAVEV
LPYTVVIHY	28.56	1103.6	9	-4.4	552.806	2	27.66	548	1	8578	191216PK 1954 CL III.mzML	1	1	143	151			Q9NZ08|ERAP1_HUMAN	Endoplasmic reticulum aminopeptidase 1 OS=Homo sapiens OX=9606 GN=ERAP1 PE=1 SV=3	PEAKS DB					LPYTVVIHY	28.56	1103.6	9	-4.4	552.806	2	27.66	548	1	8578	191216PK 1954 CL III.mzML	1	1	143	151			Q9NZ08|ERAP1_HUMAN	Endoplasmic reticulum aminopeptidase 1 OS=Homo sapiens OX=9606 GN=ERAP1 PE=1 SV=3	PEAKS DB			HLA-C*15:02	ASTARHLYL
TVTTVILEV	28.45	973.57	9	-0.1	487.792	2	32.54	8800	1	10324	191216PK 1954 CL III.mzML	1	1	542	550			tr|G5E9W3|G5E9W3_HUMAN	Cleavage and polyadenylation specific factor 3 73kDa isoform CRA_b OS=Homo sapiens OX=9606 GN=CPSF3 PE=1 SV=1	PEAKS DB					TVTTVILEV	28.45	973.57	9	-0.1	487.792	2	32.54	8800	1	10324	191216PK 1954 CL III.mzML	1	1	542	550			tr|G5E9W3|G5E9W3_HUMAN	Cleavage and polyadenylation specific factor 3 73kDa isoform CRA_b OS=Homo sapiens OX=9606 GN=CPSF3 PE=1 SV=1	PEAKS DB			HLA-C*15:02	ASMVLPRAV
AESPGVPVA	28.43	825.423	9	-2.5	413.718	2	19.83	4360	1	5566	191216PK 1954 CL III.mzML	1	1	85	93			tr|A0A0C4DFW8|A0A0C4DFW8_HUMAN	Xylosyltransferase 2 OS=Homo sapiens OX=9606 GN=XYLT2 PE=1 SV=1	PEAKS DB					AESPGVPVA	28.43	825.423	9	-2.5	413.718	2	19.83	4360	1	5566	191216PK 1954 CL III.mzML	1	1	85	93			tr|A0A0C4DFW8|A0A0C4DFW8_HUMAN	Xylosyltransferase 2 OS=Homo sapiens OX=9606 GN=XYLT2 PE=1 SV=1	PEAKS DB			HLA-C*15:02	KSIKNVTEL
RNSDSFLKM	28.18	1096.53	9	-2.5	549.273	2	18.29	415	1	4933	191216PK 1954 CL III.mzML	1	1	52	60			tr|H0Y8H0|H0Y8H0_HUMAN	Probable ATP-dependent RNA helicase DDX60-like (Fragment) OS=Homo sapiens OX=9606 GN=DDX60L PE=1 SV=2	PEAKS DB					RNSDSFLKM	28.18	1096.53	9	-2.5	549.273	2	18.29	415	1	4933	191216PK 1954 CL III.mzML	1	1	52	60			tr|H0Y8H0|H0Y8H0_HUMAN	Probable ATP-dependent RNA helicase DDX60-like (Fragment) OS=Homo sapiens OX=9606 GN=DDX60L PE=1 SV=2	PEAKS DB			HLA-C*15:02	ASVDKVLEL
GSWDGTLRL	28.11	1003.51	9	0.8	502.762	2	26.76	28100	1	8251	191216PK 1954 CL III.mzML	1	1	81	89			tr|D6RAU2|D6RAU2_HUMAN	Receptor of-activated protein C kinase 1 OS=Homo sapiens OX=9606 GN=RACK1 PE=1 SV=1	PEAKS DB					GSWDGTLRL	28.11	1003.51	9	0.8	502.762	2	26.76	28100	1	8251	191216PK 1954 CL III.mzML	1	1	81	89			tr|D6RAU2|D6RAU2_HUMAN	Receptor of-activated protein C kinase 1 OS=Homo sapiens OX=9606 GN=RACK1 PE=1 SV=1	PEAKS DB			HLA-C*15:02	IINTHTLLL
SYNNFFRMF	27.8	1224.54	9	-6.1	613.273	2	32.64	0	1	10326	191216PK 1954 CL III.mzML	0	0	140	148			tr|E5RFR9|E5RFR9_HUMAN	Serine/threonine-protein phosphatase 2A 55 kDa regulatory subunit B alpha isoform (Fragment) OS=Homo sapiens OX=9606 GN=PPP2R2A PE=1 SV=1	PEAKS DB					SYNNFFRMF	27.8	1224.54	9	-6.1	613.273	2	32.64	0	1	10326	191216PK 1954 CL III.mzML	0	0	140	148			tr|E5RFR9|E5RFR9_HUMAN	Serine/threonine-protein phosphatase 2A 55 kDa regulatory subunit B alpha isoform (Fragment) OS=Homo sapiens OX=9606 GN=PPP2R2A PE=1 SV=1	PEAKS DB			HLA-C*15:02	KINEAIVAV
FEFEYQTKV	27.76	1189.57	9	5.3	595.793	2	24.89	997	1	7597	191216PK 1954 CL III.mzML	1	1	88	96			tr|C9JM09|C9JM09_HUMAN	Asparagine synthetase [glutamine-hydrolyzing] (Fragment) OS=Homo sapiens OX=9606 GN=ASNS PE=1 SV=8	PEAKS DB					FEFEYQTKV	27.76	1189.57	9	5.3	595.793	2	24.89	997	1	7597	191216PK 1954 CL III.mzML	1	1	88	96			tr|C9JM09|C9JM09_HUMAN	Asparagine synthetase [glutamine-hydrolyzing] (Fragment) OS=Homo sapiens OX=9606 GN=ASNS PE=1 SV=8	PEAKS DB			HLA-C*15:02	YGNPNTLRL
KELVIPDSA	27.55	970.533	9	1	486.274	2	20.24	14700	1	5739	191216PK 1954 CL III.mzML	1	1	706	714			Q9NZL6|RGL1_HUMAN	Ral guanine nucleotide dissociation stimulator-like 1 OS=Homo sapiens OX=9606 GN=RGL1 PE=1 SV=1	PEAKS DB					KELVIPDSA	27.55	970.533	9	1	486.274	2	20.24	14700	1	5739	191216PK 1954 CL III.mzML	1	1	706	714			Q9NZL6|RGL1_HUMAN	Ral guanine nucleotide dissociation stimulator-like 1 OS=Homo sapiens OX=9606 GN=RGL1 PE=1 SV=1	PEAKS DB			HLA-C*15:02	HSTDRVVLI
RYQTQPVTL	27.53	1104.59	9	-0.4	553.303	2	19.07	3920	1	5281	191216PK 1954 CL III.mzML	1	1	849	857			O95425|SVIL_HUMAN	Supervillin OS=Homo sapiens OX=9606 GN=SVIL PE=1 SV=2	PEAKS DB					RYQTQPVTL	27.53	1104.59	9	-0.4	553.303	2	19.07	3920	1	5281	191216PK 1954 CL III.mzML	1	1	849	857			O95425|SVIL_HUMAN	Supervillin OS=Homo sapiens OX=9606 GN=SVIL PE=1 SV=2	PEAKS DB			HLA-C*15:02	KVFGGFQVV
ATDPTIHTV	27.5	953.482	9	3.7	477.75	2	16.08	0	1	4229	191216PK 1954 CL III.mzML	0	0	450	458			Q9H6U8|ALG9_HUMAN	Alpha-1 2-mannosyltransferase ALG9 OS=Homo sapiens OX=9606 GN=ALG9 PE=1 SV=2	PEAKS DB					ATDPTIHTV	27.5	953.482	9	3.7	477.75	2	16.08	0	1	4229	191216PK 1954 CL III.mzML	0	0	450	458			Q9H6U8|ALG9_HUMAN	Alpha-1 2-mannosyltransferase ALG9 OS=Homo sapiens OX=9606 GN=ALG9 PE=1 SV=2	PEAKS DB			HLA-C*15:02	ASISLAQYL
EEFQFIKKA	27.46	1138.6	9	-6.2	570.305	2	19.52	8840	1	5443	191216PK 1954 CL III.mzML	1	1	58	66			P55081|MFAP1_HUMAN	Microfibrillar-associated protein 1 OS=Homo sapiens OX=9606 GN=MFAP1 PE=1 SV=2	PEAKS DB					EEFQFIKKA	27.46	1138.6	9	-6.2	570.305	2	19.52	8840	1	5443	191216PK 1954 CL III.mzML	1	1	58	66			P55081|MFAP1_HUMAN	Microfibrillar-associated protein 1 OS=Homo sapiens OX=9606 GN=MFAP1 PE=1 SV=2	PEAKS DB			HLA-C*15:02	RINAQYLEV
NASRDQVVY	27.43	1050.51	9	4.2	526.264	2	14.65	5160	1	3949	191216PK 1954 CL III.mzML	1	1	11	19			tr|C9JFU4|C9JFU4_HUMAN	Transmembrane channel-like protein 4 (Fragment) OS=Homo sapiens OX=9606 GN=TMC4 PE=1 SV=8	PEAKS DB					NASRDQVVY	27.43	1050.51	9	4.2	526.264	2	14.65	5160	1	3949	191216PK 1954 CL III.mzML	1	1	11	19			tr|C9JFU4|C9JFU4_HUMAN	Transmembrane channel-like protein 4 (Fragment) OS=Homo sapiens OX=9606 GN=TMC4 PE=1 SV=8	PEAKS DB			HLA-C*15:02	ASTVRILEV
ASNGSLLKV	27.23	887.508	9	-0.5	444.761	2	19.03	12600	1	5270	191216PK 1954 CL III.mzML	1	1	156	164			tr|C9JMG3|C9JMG3_HUMAN	AP-4 complex subunit mu-1 (Fragment) OS=Homo sapiens OX=9606 GN=AP4M1 PE=1 SV=8	PEAKS DB					ASNGSLLKV	27.23	887.508	9	-0.5	444.761	2	19.03	12600	1	5270	191216PK 1954 CL III.mzML	1	1	156	164			tr|C9JMG3|C9JMG3_HUMAN	AP-4 complex subunit mu-1 (Fragment) OS=Homo sapiens OX=9606 GN=AP4M1 PE=1 SV=8	PEAKS DB			HLA-C*15:02	RTAGPHTQF
RESPFSTSA	27.22	980.456	9	2.7	491.237	2	15.5	792	1	4124	191216PK 1954 CL III.mzML	1	1	382	390			O14980|XPO1_HUMAN	Exportin-1 OS=Homo sapiens OX=9606 GN=XPO1 PE=1 SV=1	PEAKS DB					RESPFSTSA	27.22	980.456	9	2.7	491.237	2	15.5	792	1	4124	191216PK 1954 CL III.mzML	1	1	382	390			O14980|XPO1_HUMAN	Exportin-1 OS=Homo sapiens OX=9606 GN=XPO1 PE=1 SV=1	PEAKS DB			HLA-C*15:02	KTGTVSLEV
TEVSKTPEA	27.17	960.476	9	0.8	481.246	2	11.8	11600	1	3218	191216PK 1954 CL III.mzML	1	1	49	57			tr|Q5H909|Q5H909_HUMAN	Melanoma-associated antigen D2 OS=Homo sapiens OX=9606 GN=MAGED2 PE=1 SV=2	PEAKS DB					TEVSKTPEA	27.17	960.476	9	0.8	481.246	2	11.8	11600	1	3218	191216PK 1954 CL III.mzML	1	1	49	57			tr|Q5H909|Q5H909_HUMAN	Melanoma-associated antigen D2 OS=Homo sapiens OX=9606 GN=MAGED2 PE=1 SV=2	PEAKS DB			HLA-C*15:02	VVQPQPLVV
VYSLQQFGF	27.15	1087.53	9	2.4	544.775	2	35.71	0	1	10747	191216PK 1954 CL III.mzML	0	0	259	267			Q96KA5|CLP1L_HUMAN	Cleft lip and palate transmembrane protein 1-like protein OS=Homo sapiens OX=9606 GN=CLPTM1L PE=1 SV=1	PEAKS DB					VYSLQQFGF	27.15	1087.53	9	2.4	544.775	2	35.71	0	1	10747	191216PK 1954 CL III.mzML	0	0	259	267			Q96KA5|CLP1L_HUMAN	Cleft lip and palate transmembrane protein 1-like protein OS=Homo sapiens OX=9606 GN=CLPTM1L PE=1 SV=1	PEAKS DB			HLA-C*15:02	ATYVFLHTV
TAAAALPAF	26.9	831.449	9	2.2	416.733	2	29.04	847	1	9014	191216PK 1954 CL III.mzML	1	1	4	12			Q15262|PTPRK_HUMAN	Receptor-type tyrosine-protein phosphatase kappa OS=Homo sapiens OX=9606 GN=PTPRK PE=1 SV=2	PEAKS DB					TAAAALPAF	26.9	831.449	9	2.2	416.733	2	29.04	847	1	9014	191216PK 1954 CL III.mzML	1	1	4	12			Q15262|PTPRK_HUMAN	Receptor-type tyrosine-protein phosphatase kappa OS=Homo sapiens OX=9606 GN=PTPRK PE=1 SV=2	PEAKS DB			HLA-C*15:02	KIYEGQVEV
TPITIFMEY	26.55	1113.54	9	9	557.783	2	37.14	0	1	10980	191216PK 1954 CL III.mzML	0	0	583	591			P06756|ITAV_HUMAN	Integrin alpha-V OS=Homo sapiens OX=9606 GN=ITGAV PE=1 SV=2	PEAKS DB					TPITIFMEY	26.55	1113.54	9	9	557.783	2	37.14	0	1	10980	191216PK 1954 CL III.mzML	0	0	583	591			P06756|ITAV_HUMAN	Integrin alpha-V OS=Homo sapiens OX=9606 GN=ITGAV PE=1 SV=2	PEAKS DB			HLA-C*15:02	RLNTIPLFV
TAYPGQTQY	26.42	1027.46	9	4.7	514.74	2	18.76	1400	1	5129	191216PK 1954 CL III.mzML	1	1	88	96			Q99504|EYA3_HUMAN	Eyes absent homolog 3 OS=Homo sapiens OX=9606 GN=EYA3 PE=1 SV=3	PEAKS DB					TAYPGQTQY	26.42	1027.46	9	4.7	514.74	2	18.76	1400	1	5129	191216PK 1954 CL III.mzML	1	1	88	96			Q99504|EYA3_HUMAN	Eyes absent homolog 3 OS=Homo sapiens OX=9606 GN=EYA3 PE=1 SV=3	PEAKS DB			HLA-C*15:02	FTEKSGRLL
LPFPIIQQY	26.38	1117.62	9	2.7	559.817	2	36.18	214	1	10830	191216PK 1954 CL III.mzML	1	1	192	200			Q9BTX1|NDC1_HUMAN	Nucleoporin NDC1 OS=Homo sapiens OX=9606 GN=NDC1 PE=1 SV=2	PEAKS DB					LPFPIIQQY	26.38	1117.62	9	2.7	559.817	2	36.18	214	1	10830	191216PK 1954 CL III.mzML	1	1	192	200			Q9BTX1|NDC1_HUMAN	Nucleoporin NDC1 OS=Homo sapiens OX=9606 GN=NDC1 PE=1 SV=2	PEAKS DB			HLA-C*15:02	ASFYQRALL
VFTYVGALF	26.32	1015.54	9	7.5	508.78	2	38.26	266	1	11128	191216PK 1954 CL III.mzML	1	1	151	159			tr|H7C106|H7C106_HUMAN	Reticulon (Fragment) OS=Homo sapiens OX=9606 GN=RTN4 PE=1 SV=1	PEAKS DB					VFTYVGALF	26.32	1015.54	9	7.5	508.78	2	38.26	266	1	11128	191216PK 1954 CL III.mzML	1	1	151	159			tr|H7C106|H7C106_HUMAN	Reticulon (Fragment) OS=Homo sapiens OX=9606 GN=RTN4 PE=1 SV=1	PEAKS DB			HLA-C*15:02	KSQDKTLKI
QYNPKFQTL	26.29	1137.58	9	5	569.801	2	20.69	1810	1	6002	191216PK 1954 CL III.mzML	1	1	219	227			Q9H869|YYAP1_HUMAN	YY1-associated protein 1 OS=Homo sapiens OX=9606 GN=YY1AP1 PE=1 SV=2	PEAKS DB					QYNPKFQTL	26.29	1137.58	9	5	569.801	2	20.69	1810	1	6002	191216PK 1954 CL III.mzML	1	1	219	227			Q9H869|YYAP1_HUMAN	YY1-associated protein 1 OS=Homo sapiens OX=9606 GN=YY1AP1 PE=1 SV=2	PEAKS DB			HLA-C*15:02	KIDDTIRYL
KYFEKQFEL	26.23	1230.63	9	-1.2	616.321	2	22.03	3170	1	6441	191216PK 1954 CL III.mzML	1	1	70	78			tr|E5RG62|E5RG62_HUMAN	Putative deoxyribonuclease TATDN1 (Fragment) OS=Homo sapiens OX=9606 GN=TATDN1 PE=1 SV=1	PEAKS DB					KYFEKQFEL	26.23	1230.63	9	-1.2	616.321	2	22.03	3170	1	6441	191216PK 1954 CL III.mzML	1	1	70	78			tr|E5RG62|E5RG62_HUMAN	Putative deoxyribonuclease TATDN1 (Fragment) OS=Homo sapiens OX=9606 GN=TATDN1 PE=1 SV=1	PEAKS DB			HLA-C*15:02	IANTVELRV
GETSVRFTA	26.21	966.477	9	1	484.246	2	17.46	13400	1	4540	191216PK 1954 CL III.mzML	1	1	1645	1653			Q7Z6Z7|HUWE1_HUMAN	E3 ubiquitin-protein ligase HUWE1 OS=Homo sapiens OX=9606 GN=HUWE1 PE=1 SV=3	PEAKS DB					GETSVRFTA	26.21	966.477	9	1	484.246	2	17.46	13400	1	4540	191216PK 1954 CL III.mzML	1	1	1645	1653			Q7Z6Z7|HUWE1_HUMAN	E3 ubiquitin-protein ligase HUWE1 OS=Homo sapiens OX=9606 GN=HUWE1 PE=1 SV=3	PEAKS DB			HLA-C*15:02	SSTSHVPEV
GYIERPQLI	25.79	1087.6	9	3.2	544.81	2	24.12	1140	1	7323	191216PK 1954 CL III.mzML	1	1	252	260			Q6PIY7|GLD2_HUMAN	Poly(A) RNA polymerase GLD2 OS=Homo sapiens OX=9606 GN=TENT2 PE=1 SV=1	PEAKS DB					GYIERPQLI	25.79	1087.6	9	3.2	544.81	2	24.12	1140	1	7323	191216PK 1954 CL III.mzML	1	1	252	260			Q6PIY7|GLD2_HUMAN	Poly(A) RNA polymerase GLD2 OS=Homo sapiens OX=9606 GN=TENT2 PE=1 SV=1	PEAKS DB			HLA-C*15:02	ASSEHAQMV
AEIEDPPIP	25.72	979.486	9	2.1	490.751	2	26.94	78100	1	8352	191216PK 1954 CL III.mzML	1	1	251	259			Q92922|SMRC1_HUMAN	SWI/SNF complex subunit SMARCC1 OS=Homo sapiens OX=9606 GN=SMARCC1 PE=1 SV=3	PEAKS DB					AEIEDPPIP	25.72	979.486	9	2.1	490.751	2	26.94	78100	1	8352	191216PK 1954 CL III.mzML	1	1	251	259			Q92922|SMRC1_HUMAN	SWI/SNF complex subunit SMARCC1 OS=Homo sapiens OX=9606 GN=SMARCC1 PE=1 SV=3	PEAKS DB			HLA-C*15:02	YTNGKCVIL
KYQDILNEI	25.69	1134.59	9	-1.1	568.303	2	27.66	2070	1	8579	191216PK 1954 CL III.mzML	1	1	1342	1350			tr|F5H7S7|F5H7S7_HUMAN	Ras GTPase-activating-like protein IQGAP2 OS=Homo sapiens OX=9606 GN=IQGAP2 PE=1 SV=2	PEAKS DB					KYQDILNEI	25.69	1134.59	9	-1.1	568.303	2	27.66	2070	1	8579	191216PK 1954 CL III.mzML	1	1	1342	1350			tr|F5H7S7|F5H7S7_HUMAN	Ras GTPase-activating-like protein IQGAP2 OS=Homo sapiens OX=9606 GN=IQGAP2 PE=1 SV=2	PEAKS DB			HLA-C*15:02	VINPTAITV
QEHVPTSSA	25.47	954.441	9	1.8	478.228	2	11.72	1080	1	3167	191216PK 1954 CL III.mzML	1	1	1166	1174			tr|H0Y7R3|H0Y7R3_HUMAN	Serine/threonine-protein kinase WNK2 (Fragment) OS=Homo sapiens OX=9606 GN=WNK2 PE=1 SV=1	PEAKS DB					QEHVPTSSA	25.47	954.441	9	1.8	478.228	2	11.72	1080	1	3167	191216PK 1954 CL III.mzML	1	1	1166	1174			tr|H0Y7R3|H0Y7R3_HUMAN	Serine/threonine-protein kinase WNK2 (Fragment) OS=Homo sapiens OX=9606 GN=WNK2 PE=1 SV=1	PEAKS DB			HLA-C*15:02	LSKGPGLEV
EAYPDHTQF	25.41	1106.47	9	-1.7	554.24	2	18.53	2690	1	5009	191216PK 1954 CL III.mzML	1	1	132	140			Q9P016|THYN1_HUMAN	Thymocyte nuclear protein 1 OS=Homo sapiens OX=9606 GN=THYN1 PE=1 SV=1	PEAKS DB					EAYPDHTQF	25.41	1106.47	9	-1.7	554.24	2	18.53	2690	1	5009	191216PK 1954 CL III.mzML	1	1	132	140			Q9P016|THYN1_HUMAN	Thymocyte nuclear protein 1 OS=Homo sapiens OX=9606 GN=THYN1 PE=1 SV=1	PEAKS DB			HLA-C*15:02	GAAATHLEV
ASIQQTLKL	25.34	1000.59	9	2.4	501.304	2	23.46	5500	1	7011	191216PK 1954 CL III.mzML	1	1	57	65			tr|H0Y774|H0Y774_HUMAN	SEC14 domain and spectrin repeat-containing protein 1 (Fragment) OS=Homo sapiens OX=9606 GN=SESTD1 PE=1 SV=1	PEAKS DB					ASIQQTLKL	25.34	1000.59	9	2.4	501.304	2	23.46	5500	1	7011	191216PK 1954 CL III.mzML	1	1	57	65			tr|H0Y774|H0Y774_HUMAN	SEC14 domain and spectrin repeat-containing protein 1 (Fragment) OS=Homo sapiens OX=9606 GN=SESTD1 PE=1 SV=1	PEAKS DB			HLA-C*15:02	RIMEKIRNV
RTYQEIQEL	25.26	1178.59	9	2.3	590.305	2	20.33	13300	1	5833	191216PK 1954 CL III.mzML	1	1	347	355			Q8IZ52|CHSS2_HUMAN	Chondroitin sulfate synthase 2 OS=Homo sapiens OX=9606 GN=CHPF PE=1 SV=2	PEAKS DB					RTYQEIQEL	25.26	1178.59	9	2.3	590.305	2	20.33	13300	1	5833	191216PK 1954 CL III.mzML	1	1	347	355			Q8IZ52|CHSS2_HUMAN	Chondroitin sulfate synthase 2 OS=Homo sapiens OX=9606 GN=CHPF PE=1 SV=2	PEAKS DB			HLA-C*15:02	SIIPPLFTV
ATVPGLLKV	25.09	896.569	9	-8.1	449.288	2	25.11	519	1	7672	191216PK 1954 CL III.mzML	1	1	170	178			tr|C9JZL8|C9JZL8_HUMAN	Myeloid-associated differentiation marker (Fragment) OS=Homo sapiens OX=9606 GN=MYADM PE=1 SV=1	PEAKS DB					ATVPGLLKV	25.09	896.569	9	-8.1	449.288	2	25.11	519	1	7672	191216PK 1954 CL III.mzML	1	1	170	178			tr|C9JZL8|C9JZL8_HUMAN	Myeloid-associated differentiation marker (Fragment) OS=Homo sapiens OX=9606 GN=MYADM PE=1 SV=1	PEAKS DB			HLA-C*15:02	QSSERPLFL
HPIEGSTTVF	45.9	1086.53	10	3.8	544.279	2	20.22	149000	1	6188	191216 PK 1954 CL I.mzML	1	1	2246	2255			tr|A0A0U1RQF0|A0A0U1RQF0_HUMAN	Fatty acid synthase OS=Homo sapiens OX=9606 GN=FASN PE=1 SV=1	PEAKS DB					HPIEGSTTVF	45.9	1086.53	10	3.8	544.279	2	20.22	149000	1	6188	191216 PK 1954 CL I.mzML	1	1	2246	2255			tr|A0A0U1RQF0|A0A0U1RQF0_HUMAN	Fatty acid synthase OS=Homo sapiens OX=9606 GN=FASN PE=1 SV=1	PEAKS DB			HLA-C*15:02	GTNFRVLLV
GEFGGFGSVT	40.34	956.424	10	-0.2	479.222	2	27.51	8730	1	8898	191216 PK 1954 CL I.mzML	1	1	22	31			tr|Q5JP01|Q5JP01_HUMAN	Histone-binding protein RBBP7 (Fragment) OS=Homo sapiens OX=9606 GN=RBBP7 PE=1 SV=1	PEAKS DB					GEFGGFGSVT	40.34	956.424	10	-0.2	479.222	2	27.51	8730	1	8898	191216 PK 1954 CL I.mzML	1	1	22	31			tr|Q5JP01|Q5JP01_HUMAN	Histone-binding protein RBBP7 (Fragment) OS=Homo sapiens OX=9606 GN=RBBP7 PE=1 SV=1	PEAKS DB			HLA-C*15:02	GSTDHIIRV
EYPDRIMNTF	52.78	1284.58	10	6.9	643.305	2	26.17	151000	1	8354	191216 PK 1954 CL I.mzML	1	1	158	167			Q13509|TBB3_HUMAN	Tubulin beta-3 chain OS=Homo sapiens OX=9606 GN=TUBB3 PE=1 SV=2	PEAKS DB					EYPDRIMNTF	52.78	1284.58	10	6.9	643.305	2	26.17	151000	1	8354	191216 PK 1954 CL I.mzML	1	1	158	167			Q13509|TBB3_HUMAN	Tubulin beta-3 chain OS=Homo sapiens OX=9606 GN=TUBB3 PE=1 SV=2	PEAKS DB			HLA-C*15:02	ASMVYLIRV
HPDEKSIITY	33.82	1201.6	10	1.8	601.81	2	18.03	1480	1	5224	191216 PK 1954 CL I.mzML	1	1	260	269			Q01082|SPTB2_HUMAN	Spectrin beta chain non-erythrocytic 1 OS=Homo sapiens OX=9606 GN=SPTBN1 PE=1 SV=2	PEAKS DB					HPDEKSIITY	33.82	1201.6	10	1.8	601.81	2	18.03	1480	1	5224	191216 PK 1954 CL I.mzML	1	1	260	269			Q01082|SPTB2_HUMAN	Spectrin beta chain non-erythrocytic 1 OS=Homo sapiens OX=9606 GN=SPTBN1 PE=1 SV=2	PEAKS DB			HLA-C*15:02	VMAPRTLIL
AEWKDGLNEA	29.94	1131.52	10	-0.5	566.77	2	19.05	192	1	5683	191216 PK 1954 CL I.mzML	1	1	1777	1786			Q01082|SPTB2_HUMAN	Spectrin beta chain non-erythrocytic 1 OS=Homo sapiens OX=9606 GN=SPTBN1 PE=1 SV=2	PEAKS DB					AEWKDGLNEA	29.94	1131.52	10	-0.5	566.77	2	19.05	192	1	5683	191216 PK 1954 CL I.mzML	1	1	1777	1786			Q01082|SPTB2_HUMAN	Spectrin beta chain non-erythrocytic 1 OS=Homo sapiens OX=9606 GN=SPTBN1 PE=1 SV=2	PEAKS DB			HLA-C*15:02	KSLLFVNTL
REKEISDDEA	36.96	1190.54	10	1.4	596.282	2	10.89	3450	1	3208	191216 PK 1954 CL I.mzML	1	1	221	230			P08238|HS90B_HUMAN	Heat shock protein HSP 90-beta OS=Homo sapiens OX=9606 GN=HSP90AB1 PE=1 SV=4	PEAKS DB					REKEISDDEA	36.96	1190.54	10	1.4	596.282	2	10.89	3450	1	3208	191216 PK 1954 CL I.mzML	1	1	221	230			P08238|HS90B_HUMAN	Heat shock protein HSP 90-beta OS=Homo sapiens OX=9606 GN=HSP90AB1 PE=1 SV=4	PEAKS DB			HLA-C*15:02	KSTSNITKL
MPNPEGRYTF	49.88	1210.54	10	3.1	606.284	2	22.41	479000	1	7041	191216 PK 1954 CL I.mzML	1	1	282	291			P04626|ERBB2_HUMAN	Receptor tyrosine-protein kinase erbB-2 OS=Homo sapiens OX=9606 GN=ERBB2 PE=1 SV=1	PEAKS DB					MPNPEGRYTF	49.88	1210.54	10	3.1	606.284	2	22.41	479000	1	7041	191216 PK 1954 CL I.mzML	1	1	282	291			P04626|ERBB2_HUMAN	Receptor tyrosine-protein kinase erbB-2 OS=Homo sapiens OX=9606 GN=ERBB2 PE=1 SV=1	PEAKS DB			HLA-C*15:02	KTAGPIASA
AEIEELTASA	57.51	1032.5	10	1.4	517.259	2	24.56	49400	1	7924	191216 PK 1954 CL I.mzML	1	1	169	178			Q9Y3B1|PLD3B_HUMAN	PRELI domain containing protein 3B OS=Homo sapiens OX=9606 GN=PRELID3B PE=1 SV=2	PEAKS DB					AEIEELTASA	57.51	1032.5	10	1.4	517.259	2	24.56	49400	1	7924	191216 PK 1954 CL I.mzML	1	1	169	178			Q9Y3B1|PLD3B_HUMAN	PRELI domain containing protein 3B OS=Homo sapiens OX=9606 GN=PRELID3B PE=1 SV=2	PEAKS DB			HLA-C*15:02	GSVDKALEL
LPSPVTAQKY	49.69	1102.6	10	3.4	552.313	2	19.33	4190	1	5747	191216 PK 1954 CL I.mzML	1	1	358	367			P13639|EF2_HUMAN	Elongation factor 2 OS=Homo sapiens OX=9606 GN=EEF2 PE=1 SV=4	PEAKS DB					LPSPVTAQKY	49.69	1102.6	10	3.4	552.313	2	19.33	4190	1	5747	191216 PK 1954 CL I.mzML	1	1	358	367			P13639|EF2_HUMAN	Elongation factor 2 OS=Homo sapiens OX=9606 GN=EEF2 PE=1 SV=4	PEAKS DB			HLA-C*15:02	KTQDLFRRV
RYFDPANGKF	40.81	1213.59	10	-0.9	405.538	3	19.95	2020	1	6036	191216 PK 1954 CL I.mzML	1	1	264	273			P13639|EF2_HUMAN	Elongation factor 2 OS=Homo sapiens OX=9606 GN=EEF2 PE=1 SV=4	PEAKS DB					RYFDPANGKF	40.81	1213.59	10	-0.9	405.538	3	19.95	2020	1	6036	191216 PK 1954 CL I.mzML	1	1	264	273			P13639|EF2_HUMAN	Elongation factor 2 OS=Homo sapiens OX=9606 GN=EEF2 PE=1 SV=4	PEAKS DB			HLA-C*15:02	TATMHILVV
FPVAGQKLIY	53.03	1134.64	10	0.9	568.332	2	25.72	4410	1	8300	191216 PK 1954 CL I.mzML	1	1	39	48			P54727|RD23B_HUMAN	UV excision repair protein RAD23 homolog B OS=Homo sapiens OX=9606 GN=RAD23B PE=1 SV=1	PEAKS DB					FPVAGQKLIY	53.03	1134.64	10	0.9	568.332	2	25.72	4410	1	8300	191216 PK 1954 CL I.mzML	1	1	39	48			P54727|RD23B_HUMAN	UV excision repair protein RAD23 homolog B OS=Homo sapiens OX=9606 GN=RAD23B PE=1 SV=1	PEAKS DB			HLA-C*15:02	QSAQHALRL
SDFGSSRPAA	47.18	993.452	10	0.8	497.736	2	13.83	2300	1	4000	191216 PK 1954 CL I.mzML	1	1	131	140			Q7Z5L9|I2BP2_HUMAN	Interferon regulatory factor 2-binding protein 2 OS=Homo sapiens OX=9606 GN=IRF2BP2 PE=1 SV=2	PEAKS DB					SDFGSSRPAA	47.18	993.452	10	0.8	497.736	2	13.83	2300	1	4000	191216 PK 1954 CL I.mzML	1	1	131	140			Q7Z5L9|I2BP2_HUMAN	Interferon regulatory factor 2-binding protein 2 OS=Homo sapiens OX=9606 GN=IRF2BP2 PE=1 SV=2	PEAKS DB			HLA-C*15:02	AINPKLLQL
AEALLHPFFA	36.17	1114.58	10	-0.9	558.3	2	30.86	2660	1	10062	191216 PK 1954 CL I.mzML	1	1	612	621			P49761|CLK3_HUMAN	Dual specificity protein kinase CLK3 OS=Homo sapiens OX=9606 GN=CLK3 PE=1 SV=3	PEAKS DB					AEALLHPFFA	36.17	1114.58	10	-0.9	558.3	2	30.86	2660	1	10062	191216 PK 1954 CL I.mzML	1	1	612	621			P49761|CLK3_HUMAN	Dual specificity protein kinase CLK3 OS=Homo sapiens OX=9606 GN=CLK3 PE=1 SV=3	PEAKS DB			HLA-C*15:02	KTEDKVRVM
HEIESLYTKL	55.64	1231.64	10	-6.7	616.829	2	21.65	11400	1	6691	191216 PK 1954 CL I.mzML	1	1	1848	1857			tr|F5GWT4|F5GWT4_HUMAN	Serine/threonine-protein kinase WNK1 OS=Homo sapiens OX=9606 GN=WNK1 PE=1 SV=1	PEAKS DB					HEIESLYTKL	55.64	1231.64	10	-6.7	616.829	2	21.65	11400	1	6691	191216 PK 1954 CL I.mzML	1	1	1848	1857			tr|F5GWT4|F5GWT4_HUMAN	Serine/threonine-protein kinase WNK1 OS=Homo sapiens OX=9606 GN=WNK1 PE=1 SV=1	PEAKS DB			HLA-C*15:02	KLNPQQFEV
GEFGGFGSVS	27.62	942.408	10	-4.5	472.212	2	26.66	2030	1	8631	191216 PK 1954 CL I.mzML	1	1	68	77			tr|C9JPP3|C9JPP3_HUMAN	Histone-binding protein RBBP4 (Fragment) OS=Homo sapiens OX=9606 GN=RBBP4 PE=1 SV=2	PEAKS DB					GEFGGFGSVS	27.62	942.408	10	-4.5	472.212	2	26.66	2030	1	8631	191216 PK 1954 CL I.mzML	1	1	68	77			tr|C9JPP3|C9JPP3_HUMAN	Histone-binding protein RBBP4 (Fragment) OS=Homo sapiens OX=9606 GN=RBBP4 PE=1 SV=2	PEAKS DB			HLA-C*15:02	KTKDGVREV
HPISDHEATL	48.3	1118.54	10	4.5	560.28	2	14.03	197	1	4062	191216 PK 1954 CL I.mzML	1	1	216	225			Q04826|1B40_HUMAN	HLA class I histocompatibility antigen B-40 alpha chain OS=Homo sapiens OX=9606 GN=HLA-B PE=1 SV=1	PEAKS DB					HPISDHEATL	48.3	1118.54	10	4.5	560.28	2	14.03	197	1	4062	191216 PK 1954 CL I.mzML	1	1	216	225			Q04826|1B40_HUMAN	HLA class I histocompatibility antigen B-40 alpha chain OS=Homo sapiens OX=9606 GN=HLA-B PE=1 SV=1	PEAKS DB			HLA-C*15:02	GSTTVFHSL
FYLEGGFSKF	54.57	1193.58	10	2.7	597.8	2	29.79	6670	1	9704	191216 PK 1954 CL I.mzML	1	1	130	139			Q16828|DUS6_HUMAN	Dual specificity protein phosphatase 6 OS=Homo sapiens OX=9606 GN=DUSP6 PE=1 SV=2	PEAKS DB					FYLEGGFSKF	54.57	1193.58	10	2.7	597.8	2	29.79	6670	1	9704	191216 PK 1954 CL I.mzML	1	1	130	139			Q16828|DUS6_HUMAN	Dual specificity protein phosphatase 6 OS=Homo sapiens OX=9606 GN=DUSP6 PE=1 SV=2	PEAKS DB			HLA-C*15:02	RSFHEVREF
LYADVGGKQF	51.74	1096.56	10	-0.3	549.288	2	21.52	2810	1	6637	191216 PK 1954 CL I.mzML	1	1	66	75			P51571|SSRD_HUMAN	Translocon-associated protein subunit delta OS=Homo sapiens OX=9606 GN=SSR4 PE=1 SV=1	PEAKS DB					LYADVGGKQF	51.74	1096.56	10	-0.3	549.288	2	21.52	2810	1	6637	191216 PK 1954 CL I.mzML	1	1	66	75			P51571|SSRD_HUMAN	Translocon-associated protein subunit delta OS=Homo sapiens OX=9606 GN=SSR4 PE=1 SV=1	PEAKS DB			HLA-C*15:02	VGDPVRLEV
IPIERLYVTY	43.44	1265.7	10	6.1	633.865	2	28	16000	1	9075	191216 PK 1954 CL I.mzML	1	1	128	137			P49588|SYAC_HUMAN	Alanine--tRNA ligase cytoplasmic OS=Homo sapiens OX=9606 GN=AARS PE=1 SV=2	PEAKS DB					IPIERLYVTY	43.44	1265.7	10	6.1	633.865	2	28	16000	1	9075	191216 PK 1954 CL I.mzML	1	1	128	137			P49588|SYAC_HUMAN	Alanine--tRNA ligase cytoplasmic OS=Homo sapiens OX=9606 GN=AARS PE=1 SV=2	PEAKS DB			HLA-C*15:02	ASIGNAQKL
IPFDPKFITY	41.8	1239.65	10	7.6	620.842	2	31.4	6630	1	10231	191216 PK 1954 CL I.mzML	1	1	42	51			Q8N7H5|PAF1_HUMAN	RNA polymerase II-associated factor 1 homolog OS=Homo sapiens OX=9606 GN=PAF1 PE=1 SV=2	PEAKS DB					IPFDPKFITY	41.8	1239.65	10	7.6	620.842	2	31.4	6630	1	10231	191216 PK 1954 CL I.mzML	1	1	42	51			Q8N7H5|PAF1_HUMAN	RNA polymerase II-associated factor 1 homolog OS=Homo sapiens OX=9606 GN=PAF1 PE=1 SV=2	PEAKS DB			HLA-C*15:02	GSYVFENTV
LPSEEEGRLY	36.51	1191.58	10	4.1	596.801	2	20.13	11000	1	6109	191216 PK 1954 CL I.mzML	1	1	483	492			Q14451|GRB7_HUMAN	Growth factor receptor-bound protein 7 OS=Homo sapiens OX=9606 GN=GRB7 PE=1 SV=2	PEAKS DB					LPSEEEGRLY	36.51	1191.58	10	4.1	596.801	2	20.13	11000	1	6109	191216 PK 1954 CL I.mzML	1	1	483	492			Q14451|GRB7_HUMAN	Growth factor receptor-bound protein 7 OS=Homo sapiens OX=9606 GN=GRB7 PE=1 SV=2	PEAKS DB			HLA-C*15:02	QSISVAKEV
YEVRLTQTVA	43.49	1178.63	10	4.3	590.327	2	21.52	31300	1	6639	191216 PK 1954 CL I.mzML	1	1	88	97			tr|A0A096LNZ9|A0A096LNZ9_HUMAN	Ubiquitin-like protein ISG15 (Fragment) OS=Homo sapiens OX=9606 GN=ISG15 PE=1 SV=6	PEAKS DB					YEVRLTQTVA	43.49	1178.63	10	4.3	590.327	2	21.52	31300	1	6639	191216 PK 1954 CL I.mzML	1	1	88	97			tr|A0A096LNZ9|A0A096LNZ9_HUMAN	Ubiquitin-like protein ISG15 (Fragment) OS=Homo sapiens OX=9606 GN=ISG15 PE=1 SV=6	PEAKS DB			HLA-C*15:02	FSEGGERLL
VFDEAIRAVL	41.16	1131.63	10	5.4	566.827	2	30.41	7140	1	9948	191216 PK 1954 CL I.mzML	1	1	124	133			tr|J3QLK0|J3QLK0_HUMAN	Ras-related C3 botulinum toxin substrate 3 (Fragment) OS=Homo sapiens OX=9606 GN=RAC3 PE=1 SV=1	PEAKS DB					VFDEAIRAVL	41.16	1131.63	10	5.4	566.827	2	30.41	7140	1	9948	191216 PK 1954 CL I.mzML	1	1	124	133			tr|J3QLK0|J3QLK0_HUMAN	Ras-related C3 botulinum toxin substrate 3 (Fragment) OS=Homo sapiens OX=9606 GN=RAC3 PE=1 SV=1	PEAKS DB			HLA-C*15:02	SILEHQIQV
GESIDIITRA	42.19	1073.57	10	0.2	537.796	2	22.86	24200	1	7092	191216 PK 1954 CL I.mzML	1	1	95	104			tr|F5GY55|F5GY55_HUMAN	DNA damage-binding protein 1 OS=Homo sapiens OX=9606 GN=DDB1 PE=1 SV=1	PEAKS DB					GESIDIITRA	42.19	1073.57	10	0.2	537.796	2	22.86	24200	1	7092	191216 PK 1954 CL I.mzML	1	1	95	104			tr|F5GY55|F5GY55_HUMAN	DNA damage-binding protein 1 OS=Homo sapiens OX=9606 GN=DDB1 PE=1 SV=1	PEAKS DB			HLA-C*15:02	ASEFGNHYL
GEMMVEQRAA	58.17	1120.5	10	-5.1	561.257	2	15.62	469	1	4507	191216 PK 1954 CL I.mzML	1	1	282	291			tr|I3L352|I3L352_HUMAN	ATP-dependent RNA helicase DDX19A (Fragment) OS=Homo sapiens OX=9606 GN=DDX19A PE=1 SV=1	PEAKS DB					GEMMVEQRAA	58.17	1120.5	10	-5.1	561.257	2	15.62	469	1	4507	191216 PK 1954 CL I.mzML	1	1	282	291			tr|I3L352|I3L352_HUMAN	ATP-dependent RNA helicase DDX19A (Fragment) OS=Homo sapiens OX=9606 GN=DDX19A PE=1 SV=1	PEAKS DB			HLA-C*15:02	ASTAKCLNI
FPVFSDRVVY	34.23	1227.63	10	-8.3	614.82	2	29.09	472	1	9401	191216 PK 1954 CL I.mzML	1	1	378	387			Q08AF3|SLFN5_HUMAN	Schlafen family member 5 OS=Homo sapiens OX=9606 GN=SLFN5 PE=1 SV=1	PEAKS DB					FPVFSDRVVY	34.23	1227.63	10	-8.3	614.82	2	29.09	472	1	9401	191216 PK 1954 CL I.mzML	1	1	378	387			Q08AF3|SLFN5_HUMAN	Schlafen family member 5 OS=Homo sapiens OX=9606 GN=SLFN5 PE=1 SV=1	PEAKS DB			HLA-C*15:02	QQNPRLVYV
AEMLYGLIHA	57.69	1116.56	10	4.1	559.294	2	30.06	11000	1	9757	191216 PK 1954 CL I.mzML	1	1	76	85			tr|N0E644|N0E644_HUMAN	Casein kinase II subunit beta OS=Homo sapiens OX=9606 GN=CSNK2B PE=1 SV=1	PEAKS DB					AEMLYGLIHA	57.69	1116.56	10	4.1	559.294	2	30.06	11000	1	9757	191216 PK 1954 CL I.mzML	1	1	76	85			tr|N0E644|N0E644_HUMAN	Casein kinase II subunit beta OS=Homo sapiens OX=9606 GN=CSNK2B PE=1 SV=1	PEAKS DB			HLA-C*15:02	YSIRPLIV
GETSDGIHRA	42.04	1041.48	10	-0.2	521.752	2	10.4	40.2	1	3160	191216 PK 1954 CL I.mzML	1	1	109	118			Q9C0H2|TTYH3_HUMAN	Protein tweety homolog 3 OS=Homo sapiens OX=9606 GN=TTYH3 PE=1 SV=3	PEAKS DB					GETSDGIHRA	42.04	1041.48	10	-0.2	521.752	2	10.4	40.2	1	3160	191216 PK 1954 CL I.mzML	1	1	109	118			Q9C0H2|TTYH3_HUMAN	Protein tweety homolog 3 OS=Homo sapiens OX=9606 GN=TTYH3 PE=1 SV=3	PEAKS DB			HLA-C*15:02	RIYPHGLVL
SEVTFALHSA	37.85	1060.52	10	2.4	531.271	2	22.14	8560	1	6907	191216 PK 1954 CL I.mzML	1	1	64	73			tr|C9JG97|C9JG97_HUMAN	Angio-associated migratory cell protein OS=Homo sapiens OX=9606 GN=AAMP PE=1 SV=1	PEAKS DB					SEVTFALHSA	37.85	1060.52	10	2.4	531.271	2	22.14	8560	1	6907	191216 PK 1954 CL I.mzML	1	1	64	73			tr|C9JG97|C9JG97_HUMAN	Angio-associated migratory cell protein OS=Homo sapiens OX=9606 GN=AAMP PE=1 SV=1	PEAKS DB			HLA-C*15:02	ISNSHPLSL
REIQVQHPAA	34.65	1147.61	10	5	574.818	2	13.03	640	1	3737	191216 PK 1954 CL I.mzML	1	1	68	77			tr|Q5SZX9|Q5SZX9_HUMAN	T-complex protein 1 subunit gamma (Fragment) OS=Homo sapiens OX=9606 GN=CCT3 PE=1 SV=1	PEAKS DB					REIQVQHPAA	34.65	1147.61	10	5	574.818	2	13.03	640	1	3737	191216 PK 1954 CL I.mzML	1	1	68	77			tr|Q5SZX9|Q5SZX9_HUMAN	T-complex protein 1 subunit gamma (Fragment) OS=Homo sapiens OX=9606 GN=CCT3 PE=1 SV=1	PEAKS DB			HLA-C*15:02	RSHYSPIYL
IEQEKRSEIS	30.12	1217.63	10	-2.3	406.883	3	11.03	9790	1	3226	191216 PK 1954 CL I.mzML	1	1	35	44			P63313|TYB10_HUMAN	Thymosin beta-10 OS=Homo sapiens OX=9606 GN=TMSB10 PE=1 SV=2	PEAKS DB					IEQEKRSEIS	30.12	1217.63	10	-2.3	406.883	3	11.03	9790	1	3226	191216 PK 1954 CL I.mzML	1	1	35	44			P63313|TYB10_HUMAN	Thymosin beta-10 OS=Homo sapiens OX=9606 GN=TMSB10 PE=1 SV=2	PEAKS DB			HLA-C*15:02	ASNPKILSL
SEILMQNWDA	52.53	1205.54	10	5.7	603.783	2	30.91	7810	1	10029	191216 PK 1954 CL I.mzML	1	1	175	184			P60228|EIF3E_HUMAN	Eukaryotic translation initiation factor 3 subunit E OS=Homo sapiens OX=9606 GN=EIF3E PE=1 SV=1	PEAKS DB					SEILMQNWDA	52.53	1205.54	10	5.7	603.783	2	30.91	7810	1	10029	191216 PK 1954 CL I.mzML	1	1	175	184			P60228|EIF3E_HUMAN	Eukaryotic translation initiation factor 3 subunit E OS=Homo sapiens OX=9606 GN=EIF3E PE=1 SV=1	PEAKS DB			HLA-C*15:02	ATNPISRVL
GEIASGFWQA	51.67	1064.49	10	-1.2	533.256	2	30.41	2130	1	9871	191216 PK 1954 CL I.mzML	1	1	90	99			Q6ZUX7|LHPL2_HUMAN	LHFPL tetraspan subfamily member 2 protein OS=Homo sapiens OX=9606 GN=LHFPL2 PE=2 SV=2	PEAKS DB					GEIASGFWQA	51.67	1064.49	10	-1.2	533.256	2	30.41	2130	1	9871	191216 PK 1954 CL I.mzML	1	1	90	99			Q6ZUX7|LHPL2_HUMAN	LHFPL tetraspan subfamily member 2 protein OS=Homo sapiens OX=9606 GN=LHFPL2 PE=2 SV=2	PEAKS DB			HLA-C*15:02	RATHRLLLL
SPFYPGKTTY	50.88	1159.55	10	1.6	580.789	2	20.49	2590	1	6296	191216 PK 1954 CL I.mzML	1	1	257	266			P49790|NU153_HUMAN	Nuclear pore complex protein Nup153 OS=Homo sapiens OX=9606 GN=NUP153 PE=1 SV=2	PEAKS DB					SPFYPGKTTY	50.88	1159.55	10	1.6	580.789	2	20.49	2590	1	6296	191216 PK 1954 CL I.mzML	1	1	257	266			P49790|NU153_HUMAN	Nuclear pore complex protein Nup153 OS=Homo sapiens OX=9606 GN=NUP153 PE=1 SV=2	PEAKS DB			HLA-C*15:02	ATIQRIPEV
HPNYPYSDEY	34.41	1283.51	10	11.2	642.772	2	19.1	802	1	5687	191216 PK 1954 CL I.mzML	1	1	291	300			tr|S4R3Z2|S4R3Z2_HUMAN	Aldo-keto reductase family 1 member C3 OS=Homo sapiens OX=9606 GN=AKR1C3 PE=1 SV=1	PEAKS DB					HPNYPYSDEY	34.41	1283.51	10	11.2	642.772	2	19.1	802	1	5687	191216 PK 1954 CL I.mzML	1	1	291	300			tr|S4R3Z2|S4R3Z2_HUMAN	Aldo-keto reductase family 1 member C3 OS=Homo sapiens OX=9606 GN=AKR1C3 PE=1 SV=1	PEAKS DB			HLA-C*15:02	ATNPEHLEI
GEMAGAFVAV	26.38	950.453	10	2.1	476.237	2	29.39	0	1	9499	191216 PK 1954 CL I.mzML	0	0	67	76			O15431|COPT1_HUMAN	High affinity copper uptake protein 1 OS=Homo sapiens OX=9606 GN=SLC31A1 PE=1 SV=1	PEAKS DB					GEMAGAFVAV	26.38	950.453	10	2.1	476.237	2	29.39	0	1	9499	191216 PK 1954 CL I.mzML	0	0	67	76			O15431|COPT1_HUMAN	High affinity copper uptake protein 1 OS=Homo sapiens OX=9606 GN=SLC31A1 PE=1 SV=1	PEAKS DB			HLA-C*15:02	RTNSTFNQV
AEIKMLYEQL	27.7	1236.64	10	1.3	619.332	2	28.13	608	1	9156	191216 PK 1954 CL I.mzML	1	1	182	191			tr|H7C109|H7C109_HUMAN	Putative ATP-dependent RNA helicase DHX57 (Fragment) OS=Homo sapiens OX=9606 GN=DHX57 PE=1 SV=1	PEAKS DB					AEIKMLYEQL	27.7	1236.64	10	1.3	619.332	2	28.13	608	1	9156	191216 PK 1954 CL I.mzML	1	1	182	191			tr|H7C109|H7C109_HUMAN	Putative ATP-dependent RNA helicase DHX57 (Fragment) OS=Homo sapiens OX=9606 GN=DHX57 PE=1 SV=1	PEAKS DB			HLA-C*15:02	SSSSRFLEV
AEIKVKLIEA	30.71	1112.68	10	8.3	557.355	2	20.94	4110	1	6483	191216 PK 1954 CL I.mzML	1	1	493	502			Q9BPX3|CND3_HUMAN	Condensin complex subunit 3 OS=Homo sapiens OX=9606 GN=NCAPG PE=1 SV=1	PEAKS DB					AEIKVKLIEA	30.71	1112.68	10	8.3	557.355	2	20.94	4110	1	6483	191216 PK 1954 CL I.mzML	1	1	493	502			Q9BPX3|CND3_HUMAN	Condensin complex subunit 3 OS=Homo sapiens OX=9606 GN=NCAPG PE=1 SV=1	PEAKS DB			HLA-C*15:02	KAYHEQLSV
AELDSVFSSA	48.11	1024.47	10	-2.1	513.244	2	29.16	4060	1	9406	191216 PK 1954 CL I.mzML	1	1	357	366			tr|B8ZZY2|B8ZZY2_HUMAN	Arf-GAP domain and FG repeat-containing protein 1 OS=Homo sapiens OX=9606 GN=AGFG1 PE=1 SV=1	PEAKS DB					AELDSVFSSA	48.11	1024.47	10	-2.1	513.244	2	29.16	4060	1	9406	191216 PK 1954 CL I.mzML	1	1	357	366			tr|B8ZZY2|B8ZZY2_HUMAN	Arf-GAP domain and FG repeat-containing protein 1 OS=Homo sapiens OX=9606 GN=AGFG1 PE=1 SV=1	PEAKS DB			HLA-C*15:02	SSNAVPLKV
QEFAEGFVKA	48.02	1124.55	10	4.3	563.288	2	22.99	3590	1	7176	191216 PK 1954 CL I.mzML	1	1	134	143			P17535|JUND_HUMAN	Transcription factor jun-D OS=Homo sapiens OX=9606 GN=JUND PE=1 SV=3	PEAKS DB					QEFAEGFVKA	48.02	1124.55	10	4.3	563.288	2	22.99	3590	1	7176	191216 PK 1954 CL I.mzML	1	1	134	143			P17535|JUND_HUMAN	Transcription factor jun-D OS=Homo sapiens OX=9606 GN=JUND PE=1 SV=3	PEAKS DB			HLA-C*15:02	KAISGVHTV
GEIESKFNQA	47.99	1121.54	10	3.5	561.78	2	16.51	7440	1	4662	191216 PK 1954 CL I.mzML	1	1	1070	1079			P24928|RPB1_HUMAN	DNA-directed RNA polymerase II subunit RPB1 OS=Homo sapiens OX=9606 GN=POLR2A PE=1 SV=2	PEAKS DB					GEIESKFNQA	47.99	1121.54	10	3.5	561.78	2	16.51	7440	1	4662	191216 PK 1954 CL I.mzML	1	1	1070	1079			P24928|RPB1_HUMAN	DNA-directed RNA polymerase II subunit RPB1 OS=Homo sapiens OX=9606 GN=POLR2A PE=1 SV=2	PEAKS DB			HLA-C*15:02	ILNPYNLFL
GEISALTAEA	47.12	960.476	10	1.2	481.248	2	24.51	67600	1	7897	191216 PK 1954 CL I.mzML	1	1	134	143			P41134|ID1_HUMAN	DNA-binding protein inhibitor ID-1 OS=Homo sapiens OX=9606 GN=ID1 PE=1 SV=3	PEAKS DB					GEISALTAEA	47.12	960.476	10	1.2	481.248	2	24.51	67600	1	7897	191216 PK 1954 CL I.mzML	1	1	134	143			P41134|ID1_HUMAN	DNA-binding protein inhibitor ID-1 OS=Homo sapiens OX=9606 GN=ID1 PE=1 SV=3	PEAKS DB			HLA-C*15:02	KINEAFIEM
HAFGGNKASY	46.54	1050.49	10	-5.6	526.251	2	12.31	0	1	3531	191216 PK 1954 CL I.mzML	0	0	541	550			tr|F5H658|F5H658_HUMAN	ATP-dependent RNA helicase DHX8 OS=Homo sapiens OX=9606 GN=DHX8 PE=1 SV=1	PEAKS DB					HAFGGNKASY	46.54	1050.49	10	-5.6	526.251	2	12.31	0	1	3531	191216 PK 1954 CL I.mzML	0	0	541	550			tr|F5H658|F5H658_HUMAN	ATP-dependent RNA helicase DHX8 OS=Homo sapiens OX=9606 GN=DHX8 PE=1 SV=1	PEAKS DB			HLA-C*15:02	ASTILHLVV
FFDPSLLHLL	29.93	1200.65	10	0.6	601.338	2	38.46	1520	1	12083	191216 PK 1954 CL I.mzML	1	1	502	511			Q96S52|PIGS_HUMAN	GPI transamidase component PIG-S OS=Homo sapiens OX=9606 GN=PIGS PE=1 SV=3	PEAKS DB					FFDPSLLHLL	29.93	1200.65	10	0.6	601.338	2	38.46	1520	1	12083	191216 PK 1954 CL I.mzML	1	1	502	511			Q96S52|PIGS_HUMAN	GPI transamidase component PIG-S OS=Homo sapiens OX=9606 GN=PIGS PE=1 SV=3	PEAKS DB			HLA-C*15:02	RSSTYEVRL
KELYPGQFKP	43.68	1205.64	10	6.2	402.893	3	18.83	1110	1	5563	191216 PK 1954 CL I.mzML	1	1	99	108			tr|C9JZQ0|C9JZQ0_HUMAN	NAD-dependent protein deacetylase sirtuin-2 (Fragment) OS=Homo sapiens OX=9606 GN=SIRT2 PE=1 SV=1	PEAKS DB					KELYPGQFKP	43.68	1205.64	10	6.2	402.893	3	18.83	1110	1	5563	191216 PK 1954 CL I.mzML	1	1	99	108			tr|C9JZQ0|C9JZQ0_HUMAN	NAD-dependent protein deacetylase sirtuin-2 (Fragment) OS=Homo sapiens OX=9606 GN=SIRT2 PE=1 SV=1	PEAKS DB			HLA-C*15:02	SAQKHVLHV
RELQTKINEA	25.84	1200.65	10	3.3	401.226	3	13.12	225	1	3785	191216 PK 1954 CL I.mzML	1	1	213	222			Q9Y224|RTRAF_HUMAN	RNA transcription translation and transport factor protein OS=Homo sapiens OX=9606 GN=RTRAF PE=1 SV=1	PEAKS DB					RELQTKINEA	25.84	1200.65	10	3.3	401.226	3	13.12	225	1	3785	191216 PK 1954 CL I.mzML	1	1	213	222			Q9Y224|RTRAF_HUMAN	RNA transcription translation and transport factor protein OS=Homo sapiens OX=9606 GN=RTRAF PE=1 SV=1	PEAKS DB			HLA-C*15:02	LGMEHLREV
TAWDEADVRF	42.46	1208.55	10	7	605.288	2	26.93	2860	1	8707	191216 PK 1954 CL I.mzML	1	1	54	63			P57057|G6PT2_HUMAN	Glucose-6-phosphate exchanger SLC37A1 OS=Homo sapiens OX=9606 GN=SLC37A1 PE=2 SV=2	PEAKS DB					TAWDEADVRF	42.46	1208.55	10	7	605.288	2	26.93	2860	1	8707	191216 PK 1954 CL I.mzML	1	1	54	63			P57057|G6PT2_HUMAN	Glucose-6-phosphate exchanger SLC37A1 OS=Homo sapiens OX=9606 GN=SLC37A1 PE=2 SV=2	PEAKS DB			HLA-C*15:02	SNIDKSLYV
SPIPFPPLSY	42.17	1116.59	10	2.2	559.304	2	37.24	1760	1	11755	191216 PK 1954 CL I.mzML	1	1	768	777			tr|I3L0J9|I3L0J9_HUMAN	Pre-mRNA-processing-splicing factor 8 (Fragment) OS=Homo sapiens OX=9606 GN=PRPF8 PE=1 SV=8	PEAKS DB					SPIPFPPLSY	42.17	1116.59	10	2.2	559.304	2	37.24	1760	1	11755	191216 PK 1954 CL I.mzML	1	1	768	777			tr|I3L0J9|I3L0J9_HUMAN	Pre-mRNA-processing-splicing factor 8 (Fragment) OS=Homo sapiens OX=9606 GN=PRPF8 PE=1 SV=8	PEAKS DB			HLA-C*15:02	RSSGYPLTI
AEIDALYKDL	41.86	1149.59	10	5.4	575.809	2	28.9	137	1	9369	191216 PK 1954 CL I.mzML	1	1	720	729			Q8NBP0|TTC13_HUMAN	Tetratricopeptide repeat protein 13 OS=Homo sapiens OX=9606 GN=TTC13 PE=2 SV=3	PEAKS DB					AEIDALYKDL	41.86	1149.59	10	5.4	575.809	2	28.9	137	1	9369	191216 PK 1954 CL I.mzML	1	1	720	729			Q8NBP0|TTC13_HUMAN	Tetratricopeptide repeat protein 13 OS=Homo sapiens OX=9606 GN=TTC13 PE=2 SV=3	PEAKS DB			HLA-C*15:02	YTVPAGMTV
RELQSQIQEA	26.96	1200.61	10	-0.6	601.315	2	15.59	2200	1	4484	191216 PK 1954 CL I.mzML	1	1	72	81			Q9P2X0|DPM3_HUMAN	Dolichol-phosphate mannosyltransferase subunit 3 OS=Homo sapiens OX=9606 GN=DPM3 PE=1 SV=2	PEAKS DB					RELQSQIQEA	26.96	1200.61	10	-0.6	601.315	2	15.59	2200	1	4484	191216 PK 1954 CL I.mzML	1	1	72	81			Q9P2X0|DPM3_HUMAN	Dolichol-phosphate mannosyltransferase subunit 3 OS=Homo sapiens OX=9606 GN=DPM3 PE=1 SV=2	PEAKS DB			HLA-C*15:02	ATAPPHVTV
AELYGPFTSA	40.83	1054.5	10	-1.8	528.258	2	29.38	14300	1	9446	191216 PK 1954 CL I.mzML	1	1	293	302			O95400|CD2B2_HUMAN	CD2 antigen cytoplasmic tail-binding protein 2 OS=Homo sapiens OX=9606 GN=CD2BP2 PE=1 SV=1	PEAKS DB					AELYGPFTSA	40.83	1054.5	10	-1.8	528.258	2	29.38	14300	1	9446	191216 PK 1954 CL I.mzML	1	1	293	302			O95400|CD2B2_HUMAN	CD2 antigen cytoplasmic tail-binding protein 2 OS=Homo sapiens OX=9606 GN=CD2BP2 PE=1 SV=1	PEAKS DB			HLA-C*15:02	RVGDHMMFV
GEFGTIPLVL	40.72	1044.59	10	-2.9	523.301	2	39.45	3180	1	12387	191216 PK 1954 CL I.mzML	1	1	400	409			Q9ULM6|CNOT6_HUMAN	CCR4-NOT transcription complex subunit 6 OS=Homo sapiens OX=9606 GN=CNOT6 PE=1 SV=2	PEAKS DB					GEFGTIPLVL	40.72	1044.59	10	-2.9	523.301	2	39.45	3180	1	12387	191216 PK 1954 CL I.mzML	1	1	400	409			Q9ULM6|CNOT6_HUMAN	CCR4-NOT transcription complex subunit 6 OS=Homo sapiens OX=9606 GN=CNOT6 PE=1 SV=2	PEAKS DB			HLA-C*15:02	RTIGVMTMV
VYNENLVHMI	39.84	1230.61	10	8.9	616.319	2	26.61	4510	1	8562	191216 PK 1954 CL I.mzML	1	1	137	146			O75934|SPF27_HUMAN	Pre-mRNA-splicing factor SPF27 OS=Homo sapiens OX=9606 GN=BCAS2 PE=1 SV=1	PEAKS DB					VYNENLVHMI	39.84	1230.61	10	8.9	616.319	2	26.61	4510	1	8562	191216 PK 1954 CL I.mzML	1	1	137	146			O75934|SPF27_HUMAN	Pre-mRNA-splicing factor SPF27 OS=Homo sapiens OX=9606 GN=BCAS2 PE=1 SV=1	PEAKS DB			HLA-C*15:02	ISNNRTLEL
MPVDPNEPTY	38.4	1161.5	10	5.9	581.764	2	23.17	14600	1	7283	191216 PK 1954 CL I.mzML	1	1	17	26			tr|R4GNG1|R4GNG1_HUMAN	Inhibitor of growth protein 4 (Fragment) OS=Homo sapiens OX=9606 GN=ING4 PE=4 SV=1	PEAKS DB					MPVDPNEPTY	38.4	1161.5	10	5.9	581.764	2	23.17	14600	1	7283	191216 PK 1954 CL I.mzML	1	1	17	26			tr|R4GNG1|R4GNG1_HUMAN	Inhibitor of growth protein 4 (Fragment) OS=Homo sapiens OX=9606 GN=ING4 PE=4 SV=1	PEAKS DB			HLA-C*15:02	IVNGHTLLV
YPFKPPKVAF	37.93	1192.66	10	0.4	597.343	2	24.65	12800	1	7933	191216 PK 1954 CL I.mzML	1	1	31	40			tr|D6RAW0|D6RAW0_HUMAN	Ubiquitin-conjugating enzyme E2 D3 (Fragment) OS=Homo sapiens OX=9606 GN=UBE2D3 PE=3 SV=1	PEAKS DB					YPFKPPKVAF	37.93	1192.66	10	0.4	597.343	2	24.65	12800	1	7933	191216 PK 1954 CL I.mzML	1	1	31	40			tr|D6RAW0|D6RAW0_HUMAN	Ubiquitin-conjugating enzyme E2 D3 (Fragment) OS=Homo sapiens OX=9606 GN=UBE2D3 PE=3 SV=1	PEAKS DB			HLA-C*15:02	RTYQEIQEL
AEAILGQNAA	37.89	956.493	10	1.4	479.257	2	20.73	0	1	6411	191216 PK 1954 CL I.mzML	0	0	233	242			tr|I3L4R8|I3L4R8_HUMAN	Replication protein A 70 kDa DNA-binding subunit (Fragment) OS=Homo sapiens OX=9606 GN=RPA1 PE=1 SV=1	PEAKS DB					AEAILGQNAA	37.89	956.493	10	1.4	479.257	2	20.73	0	1	6411	191216 PK 1954 CL I.mzML	0	0	233	242			tr|I3L4R8|I3L4R8_HUMAN	Replication protein A 70 kDa DNA-binding subunit (Fragment) OS=Homo sapiens OX=9606 GN=RPA1 PE=1 SV=1	PEAKS DB			HLA-C*15:02	ATDPTIHTV
GEFRQGLISA	37.35	1076.56	10	1.9	539.292	2	21.03	70900	1	6504	191216 PK 1954 CL I.mzML	1	1	783	792			Q86UK7|ZN598_HUMAN	E3 ubiquitin-protein ligase ZNF598 OS=Homo sapiens OX=9606 GN=ZNF598 PE=1 SV=1	PEAKS DB					GEFRQGLISA	37.35	1076.56	10	1.9	539.292	2	21.03	70900	1	6504	191216 PK 1954 CL I.mzML	1	1	783	792			Q86UK7|ZN598_HUMAN	E3 ubiquitin-protein ligase ZNF598 OS=Homo sapiens OX=9606 GN=ZNF598 PE=1 SV=1	PEAKS DB			HLA-C*15:02	KSLSVVTEV
HPVYILKGGY	37.34	1145.62	10	6.7	573.826	2	19.19	219	1	5780	191216 PK 1954 CL I.mzML	1	1	77	86			tr|A0A0C4DG63|A0A0C4DG63_HUMAN	Serine/threonine/tyrosine-interacting-like protein 1 (Fragment) OS=Homo sapiens OX=9606 GN=STYXL1 PE=1 SV=1	PEAKS DB					HPVYILKGGY	37.34	1145.62	10	6.7	573.826	2	19.19	219	1	5780	191216 PK 1954 CL I.mzML	1	1	77	86			tr|A0A0C4DG63|A0A0C4DG63_HUMAN	Serine/threonine/tyrosine-interacting-like protein 1 (Fragment) OS=Homo sapiens OX=9606 GN=STYXL1 PE=1 SV=1	PEAKS DB			HLA-C*15:02	KTFLFSATM
SEVQKGFTAA	37.14	1036.52	10	1.2	519.27	2	15.05	0	1	4358	191216 PK 1954 CL I.mzML	0	0	19	28			Q5TH74|STPG1_HUMAN	O(6)-methylguanine-induced apoptosis 2 OS=Homo sapiens OX=9606 GN=STPG1 PE=1 SV=1	PEAKS DB					SEVQKGFTAA	37.14	1036.52	10	1.2	519.27	2	15.05	0	1	4358	191216 PK 1954 CL I.mzML	0	0	19	28			Q5TH74|STPG1_HUMAN	O(6)-methylguanine-induced apoptosis 2 OS=Homo sapiens OX=9606 GN=STPG1 PE=1 SV=1	PEAKS DB			HLA-C*15:02	KSVGKGLQV
AEMNGKLIAA	37	1016.53	10	1.1	509.277	2	18.47	15100	1	5429	191216 PK 1954 CL I.mzML	1	1	364	373			Q9Y6Y0|NS1BP_HUMAN	Influenza virus NS1A-binding protein OS=Homo sapiens OX=9606 GN=IVNS1ABP PE=1 SV=3	PEAKS DB					AEMNGKLIAA	37	1016.53	10	1.1	509.277	2	18.47	15100	1	5429	191216 PK 1954 CL I.mzML	1	1	364	373			Q9Y6Y0|NS1BP_HUMAN	Influenza virus NS1A-binding protein OS=Homo sapiens OX=9606 GN=IVNS1ABP PE=1 SV=3	PEAKS DB			HLA-C*15:02	VTNEYQHML
KYLSVQGQLF	34.64	1181.64	10	5.7	591.836	2	26.52	54600	1	8498	191216 PK 1954 CL I.mzML	1	1	175	184			tr|H7C196|H7C196_HUMAN	Mitochondrial carrier homolog 1 (Fragment) OS=Homo sapiens OX=9606 GN=MTCH1 PE=1 SV=1	PEAKS DB					KYLSVQGQLF	34.64	1181.64	10	5.7	591.836	2	26.52	54600	1	8498	191216 PK 1954 CL I.mzML	1	1	175	184			tr|H7C196|H7C196_HUMAN	Mitochondrial carrier homolog 1 (Fragment) OS=Homo sapiens OX=9606 GN=MTCH1 PE=1 SV=1	PEAKS DB			HLA-C*15:02	VTDAVALRV
GEAEAFAIGA	34.48	934.44	10	3	468.231	2	26.34	10700	1	8525	191216 PK 1954 CL I.mzML	1	1	79	88			tr|A0A140T9W4|A0A140T9W4_HUMAN	Flotillin-1 (Fragment) OS=Homo sapiens OX=9606 GN=FLOT1 PE=1 SV=1	PEAKS DB					GEAEAFAIGA	34.48	934.44	10	3	468.231	2	26.34	10700	1	8525	191216 PK 1954 CL I.mzML	1	1	79	88			tr|A0A140T9W4|A0A140T9W4_HUMAN	Flotillin-1 (Fragment) OS=Homo sapiens OX=9606 GN=FLOT1 PE=1 SV=1	PEAKS DB			HLA-C*15:02	ATVPGLLKV
REAEHLYHTL	33.65	1267.63	10	-4.1	423.551	3	14.32	20000	1	4110	191216 PK 1954 CL I.mzML	1	1	519	528			tr|F8WA11|F8WA11_HUMAN	CLIP-associating protein 1 OS=Homo sapiens OX=9606 GN=CLASP1 PE=1 SV=2	PEAKS DB					REAEHLYHTL	33.65	1267.63	10	-4.1	423.551	3	14.32	20000	1	4110	191216 PK 1954 CL I.mzML	1	1	519	528			tr|F8WA11|F8WA11_HUMAN	CLIP-associating protein 1 OS=Homo sapiens OX=9606 GN=CLASP1 PE=1 SV=2	PEAKS DB			HLA-C*15:02	AVNDHVLKV
YYFEGIKQTF	33.59	1294.62	10	-4.5	648.319	2	27.77	0	1	8998	191216 PK 1954 CL I.mzML	0	0	117	126			tr|H0YJU2|H0YJU2_HUMAN	Activator of 90 kDa heat shock protein ATPase homolog 1 (Fragment) OS=Homo sapiens OX=9606 GN=AHSA1 PE=1 SV=1	PEAKS DB					YYFEGIKQTF	33.59	1294.62	10	-4.5	648.319	2	27.77	0	1	8998	191216 PK 1954 CL I.mzML	0	0	117	126			tr|H0YJU2|H0YJU2_HUMAN	Activator of 90 kDa heat shock protein ATPase homolog 1 (Fragment) OS=Homo sapiens OX=9606 GN=AHSA1 PE=1 SV=1	PEAKS DB			HLA-C*15:02	ASNGSLLKV
YPLEVTKLIY	32.87	1237.7	10	7.1	619.863	2	30.73	485	1	9992	191216 PK 1954 CL I.mzML	1	1	63	72			tr|E7EVE9|E7EVE9_HUMAN	General transcription and DNA repair factor IIH helicase subunit XPD OS=Homo sapiens OX=9606 GN=ERCC2 PE=1 SV=1	PEAKS DB					YPLEVTKLIY	32.87	1237.7	10	7.1	619.863	2	30.73	485	1	9992	191216 PK 1954 CL I.mzML	1	1	63	72			tr|E7EVE9|E7EVE9_HUMAN	General transcription and DNA repair factor IIH helicase subunit XPD OS=Homo sapiens OX=9606 GN=ERCC2 PE=1 SV=1	PEAKS DB			HLA-C*15:02	KSFTFFNSM
GEVGSGFKVA	32.01	949.487	10	1.4	475.754	2	18.34	7540	1	5420	191216 PK 1954 CL I.mzML	1	1	324	333			P49748|ACADV_HUMAN	Very long-chain specific acyl-CoA dehydrogenase mitochondrial OS=Homo sapiens OX=9606 GN=ACADVL PE=1 SV=1	PEAKS DB					GEVGSGFKVA	32.01	949.487	10	1.4	475.754	2	18.34	7540	1	5420	191216 PK 1954 CL I.mzML	1	1	324	333			P49748|ACADV_HUMAN	Very long-chain specific acyl-CoA dehydrogenase mitochondrial OS=Homo sapiens OX=9606 GN=ACADVL PE=1 SV=1	PEAKS DB			HLA-C*15:02	KSFYDARLL
RELDPSLVSA	31.72	1085.57	10	-3.8	543.794	2	21.25	4230	1	6574	191216 PK 1954 CL I.mzML	1	1	423	432			tr|H7C2B5|H7C2B5_HUMAN	Telomere-associated protein RIF1 (Fragment) OS=Homo sapiens OX=9606 GN=RIF1 PE=1 SV=1	PEAKS DB					RELDPSLVSA	31.72	1085.57	10	-3.8	543.794	2	21.25	4230	1	6574	191216 PK 1954 CL I.mzML	1	1	423	432			tr|H7C2B5|H7C2B5_HUMAN	Telomere-associated protein RIF1 (Fragment) OS=Homo sapiens OX=9606 GN=RIF1 PE=1 SV=1	PEAKS DB			HLA-C*15:02	GSWDGTLRL
HPWFGMEQEY	30.7	1322.54	10	6.5	662.284	2	26.79	25700	1	8744	191216 PK 1954 CL I.mzML	1	1	128	137			P15104|GLNA_HUMAN	Glutamine synthetase OS=Homo sapiens OX=9606 GN=GLUL PE=1 SV=4	PEAKS DB					HPWFGMEQEY	30.7	1322.54	10	6.5	662.284	2	26.79	25700	1	8744	191216 PK 1954 CL I.mzML	1	1	128	137			P15104|GLNA_HUMAN	Glutamine synthetase OS=Homo sapiens OX=9606 GN=GLUL PE=1 SV=4	PEAKS DB			HLA-C*15:02	SIIGRLLEV
FPHQPSALGY	28.93	1115.54	10	-3.5	558.778	2	21.96	1080	1	6811	191216 PK 1954 CL I.mzML	1	1	31	40			tr|J3QRV5|J3QRV5_HUMAN	Lethal(2) giant larvae protein homolog 2 OS=Homo sapiens OX=9606 GN=LLGL2 PE=1 SV=1	PEAKS DB					FPHQPSALGY	28.93	1115.54	10	-3.5	558.778	2	21.96	1080	1	6811	191216 PK 1954 CL I.mzML	1	1	31	40			tr|J3QRV5|J3QRV5_HUMAN	Lethal(2) giant larvae protein homolog 2 OS=Homo sapiens OX=9606 GN=LLGL2 PE=1 SV=1	PEAKS DB			HLA-C*15:02	ASIQQTLKL
VAAEAVARSP	28.91	969.524	10	10.6	485.777	2	21.17	0	1	6559	191216 PK 1954 CL I.mzML	0	0	33	42			Q9UKY4|POMT2_HUMAN	Protein O-mannosyl-transferase 2 OS=Homo sapiens OX=9606 GN=POMT2 PE=1 SV=2	PEAKS DB					VAAEAVARSP	28.91	969.524	10	10.6	485.777	2	21.17	0	1	6559	191216 PK 1954 CL I.mzML	0	0	33	42			Q9UKY4|POMT2_HUMAN	Protein O-mannosyl-transferase 2 OS=Homo sapiens OX=9606 GN=POMT2 PE=1 SV=2	PEAKS DB			HLA-C*15:02	ASTSRSLAL
RELGHGQPEA	28.37	1092.53	10	-4.3	547.273	2	11.11	0	1	3247	191216 PK 1954 CL I.mzML	0	0	427	436			Q8WUI4|HDAC7_HUMAN	Histone deacetylase 7 OS=Homo sapiens OX=9606 GN=HDAC7 PE=1 SV=2	PEAKS DB					RELGHGQPEA	28.37	1092.53	10	-4.3	547.273	2	11.11	0	1	3247	191216 PK 1954 CL I.mzML	0	0	427	436			Q8WUI4|HDAC7_HUMAN	Histone deacetylase 7 OS=Homo sapiens OX=9606 GN=HDAC7 PE=1 SV=2	PEAKS DB			HLA-C*15:02	SSTAITRQV
LPLSLIFDIY	28.33	1192.67	10	6	597.351	2	45.96	133	1	13219	191216 PK 1954 CL I.mzML	1	1	40	49			Q15392|DHC24_HUMAN	Delta(24)-sterol reductase OS=Homo sapiens OX=9606 GN=DHCR24 PE=1 SV=2	PEAKS DB					LPLSLIFDIY	28.33	1192.67	10	6	597.351	2	45.96	133	1	13219	191216 PK 1954 CL I.mzML	1	1	40	49			Q15392|DHC24_HUMAN	Delta(24)-sterol reductase OS=Homo sapiens OX=9606 GN=DHCR24 PE=1 SV=2	PEAKS DB			HLA-C*15:02	KVIDTQQKV
VTSIAKAPAV	27.83	955.57	10	-2.1	478.794	2	21.38	140000	1	6762	191216 PK 1954 CL I.mzML	1	1	3334	3343			Q9NU22|MDN1_HUMAN	Midasin OS=Homo sapiens OX=9606 GN=MDN1 PE=1 SV=2	PEAKS DB					VTSIAKAPAV	27.83	955.57	10	-2.1	478.794	2	21.38	140000	1	6762	191216 PK 1954 CL I.mzML	1	1	3334	3343			Q9NU22|MDN1_HUMAN	Midasin OS=Homo sapiens OX=9606 GN=MDN1 PE=1 SV=2	PEAKS DB			HLA-C*15:02	GSTEKVLRV
RERPPEEVAA	27.13	1152.59	10	2.9	577.306	2	12.5	16200	1	3561	191216 PK 1954 CL I.mzML	1	1	183	192			tr|A0A087WYS0|A0A087WYS0_HUMAN	MICOS complex subunit MIC60 OS=Homo sapiens OX=9606 GN=IMMT PE=1 SV=1	PEAKS DB					RERPPEEVAA	27.13	1152.59	10	2.9	577.306	2	12.5	16200	1	3561	191216 PK 1954 CL I.mzML	1	1	183	192			tr|A0A087WYS0|A0A087WYS0_HUMAN	MICOS complex subunit MIC60 OS=Homo sapiens OX=9606 GN=IMMT PE=1 SV=1	PEAKS DB			HLA-C*15:02	GTNFRVLWV
AEAAAAVVAA	26.96	842.45	10	2.9	422.235	2	19.1	8710	1	5668	191216 PK 1954 CL I.mzML	1	1	249	258			tr|H0YG38|H0YG38_HUMAN	Pre-mRNA-processing factor 40 homolog A (Fragment) OS=Homo sapiens OX=9606 GN=PRPF40A PE=1 SV=1	PEAKS DB					AEAAAAVVAA	26.96	842.45	10	2.9	422.235	2	19.1	8710	1	5668	191216 PK 1954 CL I.mzML	1	1	249	258			tr|H0YG38|H0YG38_HUMAN	Pre-mRNA-processing factor 40 homolog A (Fragment) OS=Homo sapiens OX=9606 GN=PRPF40A PE=1 SV=1	PEAKS DB			HLA-C*15:02	ASNSEPLKL
SHSELQVPTP	26.94	1093.54	10	-2.5	547.779	2	20.8	16400	1	6334	191216 PK 1954 CL I.mzML	1	1	491	500			Q08AM6|VAC14_HUMAN	Protein VAC14 homolog OS=Homo sapiens OX=9606 GN=VAC14 PE=1 SV=1	PEAKS DB					SHSELQVPTP	26.94	1093.54	10	-2.5	547.779	2	20.8	16400	1	6334	191216 PK 1954 CL I.mzML	1	1	491	500			Q08AM6|VAC14_HUMAN	Protein VAC14 homolog OS=Homo sapiens OX=9606 GN=VAC14 PE=1 SV=1	PEAKS DB			HLA-C*15:02	TVTTVILEV
LPTEPPYTAY	26.92	1150.55	10	2.4	576.289	2	26.66	22900	1	8559	191216 PK 1954 CL I.mzML	1	1	36	45			Q15056|IF4H_HUMAN	Eukaryotic translation initiation factor 4H OS=Homo sapiens OX=9606 GN=EIF4H PE=1 SV=5	PEAKS DB					LPTEPPYTAY	26.92	1150.55	10	2.4	576.289	2	26.66	22900	1	8559	191216 PK 1954 CL I.mzML	1	1	36	45			Q15056|IF4H_HUMAN	Eukaryotic translation initiation factor 4H OS=Homo sapiens OX=9606 GN=EIF4H PE=1 SV=5	PEAKS DB			HLA-C*15:02	GSDGSTRVV
VPWHEEVVQF	26.68	1268.62	10	4.1	635.322	2	27.87	309	1	9035	191216 PK 1954 CL I.mzML	1	1	395	404			tr|A0A087WWV6|A0A087WWV6_HUMAN	S-adenosyl-L-methionine-dependent tRNA 4-demethylwyosine synthase OS=Homo sapiens OX=9606 GN=TYW1B PE=1 SV=1	PEAKS DB					VPWHEEVVQF	26.68	1268.62	10	4.1	635.322	2	27.87	309	1	9035	191216 PK 1954 CL I.mzML	1	1	395	404			tr|A0A087WWV6|A0A087WWV6_HUMAN	S-adenosyl-L-methionine-dependent tRNA 4-demethylwyosine synthase OS=Homo sapiens OX=9606 GN=TYW1B PE=1 SV=1	PEAKS DB
VAARAAGSTV	26.26	901.498	10	-13.1	451.753	2	11.97	0	1	3435	191216 PK 1954 CL I.mzML	0	0	22	31			P60468|SC61B_HUMAN	Protein transport protein Sec61 subunit beta OS=Homo sapiens OX=9606 GN=SEC61B PE=1 SV=2	PEAKS DB					VAARAAGSTV	26.26	901.498	10	-13.1	451.753	2	11.97	0	1	3435	191216 PK 1954 CL I.mzML	0	0	22	31			P60468|SC61B_HUMAN	Protein transport protein Sec61 subunit beta OS=Homo sapiens OX=9606 GN=SEC61B PE=1 SV=2	PEAKS DB
SYDPTIENTF	55.4	1185.52	10	0.5	593.765	2	28.19	2220	1	9021	191216PK 1954 CL II.mzML	1	1	34	43			Q15382|RHEB_HUMAN	GTP-binding protein Rheb OS=Homo sapiens OX=9606 GN=RHEB PE=1 SV=1	PEAKS DB					SYDPTIENTF	55.4	1185.52	10	0.5	593.765	2	28.19	2220	1	9021	191216PK 1954 CL II.mzML	1	1	34	43			Q15382|RHEB_HUMAN	GTP-binding protein Rheb OS=Homo sapiens OX=9606 GN=RHEB PE=1 SV=1	PEAKS DB
SYMLVNENRF	54.08	1271.6	10	3.7	636.806	2	24.65	7520	1	7660	191216PK 1954 CL II.mzML	1	1	73	82			O95751|LDOC1_HUMAN	Protein LDOC1 OS=Homo sapiens OX=9606 GN=LDOC1 PE=1 SV=1	PEAKS DB					SYMLVNENRF	54.08	1271.6	10	3.7	636.806	2	24.65	7520	1	7660	191216PK 1954 CL II.mzML	1	1	73	82			O95751|LDOC1_HUMAN	Protein LDOC1 OS=Homo sapiens OX=9606 GN=LDOC1 PE=1 SV=1	PEAKS DB
GELKTQMTSA	52.65	1064.52	10	8.1	533.268	2	14.75	0	1	4122	191216PK 1954 CL II.mzML	0	0	202	211			P78527|PRKDC_HUMAN	DNA-dependent protein kinase catalytic subunit OS=Homo sapiens OX=9606 GN=PRKDC PE=1 SV=3	PEAKS DB					GELKTQMTSA	52.65	1064.52	10	8.1	533.268	2	14.75	0	1	4122	191216PK 1954 CL II.mzML	0	0	202	211			P78527|PRKDC_HUMAN	DNA-dependent protein kinase catalytic subunit OS=Homo sapiens OX=9606 GN=PRKDC PE=1 SV=3	PEAKS DB
EAWASKDATY	41.57	1140.51	10	5.7	571.263	2	18.02	0	1	5006	191216PK 1954 CL II.mzML	0	0	591	600			P33993|MCM7_HUMAN	DNA replication licensing factor MCM7 OS=Homo sapiens OX=9606 GN=MCM7 PE=1 SV=4	PEAKS DB					EAWASKDATY	41.57	1140.51	10	5.7	571.263	2	18.02	0	1	5006	191216PK 1954 CL II.mzML	0	0	591	600			P33993|MCM7_HUMAN	DNA replication licensing factor MCM7 OS=Homo sapiens OX=9606 GN=MCM7 PE=1 SV=4	PEAKS DB
YPFKPPKITF	40.16	1236.69	10	0.9	413.236	3	26.53	14900	1	8267	191216PK 1954 CL II.mzML	1	1	61	70			P68036|UB2L3_HUMAN	Ubiquitin-conjugating enzyme E2 L3 OS=Homo sapiens OX=9606 GN=UBE2L3 PE=1 SV=1	PEAKS DB					YPFKPPKITF	40.16	1236.69	10	0.9	413.236	3	26.53	14900	1	8267	191216PK 1954 CL II.mzML	1	1	61	70			P68036|UB2L3_HUMAN	Ubiquitin-conjugating enzyme E2 L3 OS=Homo sapiens OX=9606 GN=UBE2L3 PE=1 SV=1	PEAKS DB
YPFKPPKVTF	38.18	1222.67	10	1.2	408.565	3	24.79	62700	1	7757	191216PK 1954 CL II.mzML	1	1	39	48			tr|A0A087X283|A0A087X283_HUMAN	Ubiquitin-conjugating enzyme E2 E2 OS=Homo sapiens OX=9606 GN=UBE2E2 PE=3 SV=1	PEAKS DB					YPFKPPKVTF	38.18	1222.67	10	1.2	408.565	3	24.79	62700	1	7757	191216PK 1954 CL II.mzML	1	1	39	48			tr|A0A087X283|A0A087X283_HUMAN	Ubiquitin-conjugating enzyme E2 E2 OS=Homo sapiens OX=9606 GN=UBE2E2 PE=3 SV=1	PEAKS DB
SASPVSDVSY	37.42	1010.46	10	-1.7	506.232	2	21.97	5320	1	6613	191216PK 1954 CL II.mzML	1	1	275	284			Q8IZW8|TENS4_HUMAN	Tensin-4 OS=Homo sapiens OX=9606 GN=TNS4 PE=1 SV=3	PEAKS DB					SASPVSDVSY	37.42	1010.46	10	-1.7	506.232	2	21.97	5320	1	6613	191216PK 1954 CL II.mzML	1	1	275	284			Q8IZW8|TENS4_HUMAN	Tensin-4 OS=Homo sapiens OX=9606 GN=TNS4 PE=1 SV=3	PEAKS DB
FPWGDGNHTL	37.42	1142.51	10	6.3	572.266	2	26.52	9710	1	8261	191216PK 1954 CL II.mzML	1	1	84	93			P12074|CX6A1_HUMAN	Cytochrome c oxidase subunit 6A1 mitochondrial OS=Homo sapiens OX=9606 GN=COX6A1 PE=1 SV=4	PEAKS DB					FPWGDGNHTL	37.42	1142.51	10	6.3	572.266	2	26.52	9710	1	8261	191216PK 1954 CL II.mzML	1	1	84	93			P12074|CX6A1_HUMAN	Cytochrome c oxidase subunit 6A1 mitochondrial OS=Homo sapiens OX=9606 GN=COX6A1 PE=1 SV=4	PEAKS DB
EAMRIGAEVY	36.05	1137.55	10	1.5	569.78	2	22.37	3290	1	6808	191216PK 1954 CL II.mzML	1	1	180	189			tr|K7EM90|K7EM90_HUMAN	Alpha-enolase (Fragment) OS=Homo sapiens OX=9606 GN=ENO1 PE=1 SV=1	PEAKS DB					EAMRIGAEVY	36.05	1137.55	10	1.5	569.78	2	22.37	3290	1	6808	191216PK 1954 CL II.mzML	1	1	180	189			tr|K7EM90|K7EM90_HUMAN	Alpha-enolase (Fragment) OS=Homo sapiens OX=9606 GN=ENO1 PE=1 SV=1	PEAKS DB
KEPPPPYVSA	35.6	1083.56	10	10.2	542.791	2	17.17	0	1	4650	191216PK 1954 CL II.mzML	0	0	308	317			Q86VI4|LAP4B_HUMAN	Lysosomal-associated transmembrane protein 4B OS=Homo sapiens OX=9606 GN=LAPTM4B PE=1 SV=2	PEAKS DB					KEPPPPYVSA	35.6	1083.56	10	10.2	542.791	2	17.17	0	1	4650	191216PK 1954 CL II.mzML	0	0	308	317			Q86VI4|LAP4B_HUMAN	Lysosomal-associated transmembrane protein 4B OS=Homo sapiens OX=9606 GN=LAPTM4B PE=1 SV=2	PEAKS DB
VYTVVDEMFL	27.24	1214.59	10	13.9	608.31	2	38.63	89	1	11164	191216PK 1954 CL III.mzML	1	1	60	69			tr|M0R1S0|M0R1S0_HUMAN	AP-2 complex subunit sigma OS=Homo sapiens OX=9606 GN=AP2S1 PE=1 SV=1	PEAKS DB					VYTVVDEMFL	27.24	1214.59	10	13.9	608.31	2	38.63	89	1	11164	191216PK 1954 CL III.mzML	1	1	60	69			tr|M0R1S0|M0R1S0_HUMAN	AP-2 complex subunit sigma OS=Homo sapiens OX=9606 GN=AP2S1 PE=1 SV=1	PEAKS DB
LETTALFVAA	33.63	1034.56	10	-2.6	518.288	2	32.41	406	1	10202	191216PK 1954 CL III.mzML	1	1	205	214			P04844|RPN2_HUMAN	Dolichyl-diphosphooligosaccharide--protein glycosyltransferase subunit 2 OS=Homo sapiens OX=9606 GN=RPN2 PE=1 SV=3	PEAKS DB					LETTALFVAA	33.63	1034.56	10	-2.6	518.288	2	32.41	406	1	10202	191216PK 1954 CL III.mzML	1	1	205	214			P04844|RPN2_HUMAN	Dolichyl-diphosphooligosaccharide--protein glycosyltransferase subunit 2 OS=Homo sapiens OX=9606 GN=RPN2 PE=1 SV=3	PEAKS DB
AAWEEVGDTF	51.78	1123.48	10	1.6	562.749	2	30.75	929	1	9665	191216PK 1954 CL III.mzML	1	1	771	780			Q9UBF2|COPG2_HUMAN	Coatomer subunit gamma-2 OS=Homo sapiens OX=9606 GN=COPG2 PE=1 SV=1	PEAKS DB					AAWEEVGDTF	51.78	1123.48	10	1.6	562.749	2	30.75	929	1	9665	191216PK 1954 CL III.mzML	1	1	771	780			Q9UBF2|COPG2_HUMAN	Coatomer subunit gamma-2 OS=Homo sapiens OX=9606 GN=COPG2 PE=1 SV=1	PEAKS DB
LPIGDVATQY	34.72	1075.55	10	2.5	538.786	2	27.79	20400	1	8597	191216PK 1954 CL III.mzML	1	1	293	302			Q99832|TCPH_HUMAN	T-complex protein 1 subunit eta OS=Homo sapiens OX=9606 GN=CCT7 PE=1 SV=2	PEAKS DB					LPIGDVATQY	34.72	1075.55	10	2.5	538.786	2	27.79	20400	1	8597	191216PK 1954 CL III.mzML	1	1	293	302			Q99832|TCPH_HUMAN	T-complex protein 1 subunit eta OS=Homo sapiens OX=9606 GN=CCT7 PE=1 SV=2	PEAKS DB
SYASLQQNKW	32.89	1223.59	10	2.2	612.805	2	20.5	161	1	5897	191216PK 1954 CL III.mzML	1	1	908	917			tr|C4B7M2|C4B7M2_HUMAN	Spatacsin OS=Homo sapiens OX=9606 GN=SPG11 PE=1 SV=1	PEAKS DB					SYASLQQNKW	32.89	1223.59	10	2.2	612.805	2	20.5	161	1	5897	191216PK 1954 CL III.mzML	1	1	908	917			tr|C4B7M2|C4B7M2_HUMAN	Spatacsin OS=Homo sapiens OX=9606 GN=SPG11 PE=1 SV=1	PEAKS DB
SEADIRGFVA	26.93	1063.53	10	1.7	532.773	2	22.7	3790	1	6705	191216PK 1954 CL III.mzML	1	1	50	59			tr|A0A494BZZ4|A0A494BZZ4_HUMAN	Thymidine phosphorylase (Fragment) OS=Homo sapiens OX=9606 GN=TYMP PE=1 SV=1	PEAKS DB					SEADIRGFVA	26.93	1063.53	10	1.7	532.773	2	22.7	3790	1	6705	191216PK 1954 CL III.mzML	1	1	50	59			tr|A0A494BZZ4|A0A494BZZ4_HUMAN	Thymidine phosphorylase (Fragment) OS=Homo sapiens OX=9606 GN=TYMP PE=1 SV=1	PEAKS DB
FPFEKGSVQY	40.86	1200.58	10	5.7	601.301	2	24.26	8950	1	7407	191216PK 1954 CL III.mzML	1	1	66	75			tr|D6RDA2|D6RDA2_HUMAN	Protein DEK (Fragment) OS=Homo sapiens OX=9606 GN=DEK PE=1 SV=1	PEAKS DB					FPFEKGSVQY	40.86	1200.58	10	5.7	601.301	2	24.26	8950	1	7407	191216PK 1954 CL III.mzML	1	1	66	75			tr|D6RDA2|D6RDA2_HUMAN	Protein DEK (Fragment) OS=Homo sapiens OX=9606 GN=DEK PE=1 SV=1	PEAKS DB
KEAEDGFRKA	39.56	1149.58	10	0.3	575.796	2	10.48	0	1	2973	191216PK 1954 CL III.mzML	0	0	132	141			tr|B0QYG7|B0QYG7_HUMAN	Protein kinase C and casein kinase substrate in neurons protein 2 (Fragment) OS=Homo sapiens OX=9606 GN=PACSIN2 PE=1 SV=1	PEAKS DB					KEAEDGFRKA	39.56	1149.58	10	0.3	575.796	2	10.48	0	1	2973	191216PK 1954 CL III.mzML	0	0	132	141			tr|B0QYG7|B0QYG7_HUMAN	Protein kinase C and casein kinase substrate in neurons protein 2 (Fragment) OS=Homo sapiens OX=9606 GN=PACSIN2 PE=1 SV=1	PEAKS DB
VPVSVVSDSY	35.04	1050.52	10	2.6	526.27	2	24.77	0	1	7546	191216PK 1954 CL III.mzML	0	0	272	281			P43490|NAMPT_HUMAN	Nicotinamide phosphoribosyltransferase OS=Homo sapiens OX=9606 GN=NAMPT PE=1 SV=1	PEAKS DB					VPVSVVSDSY	35.04	1050.52	10	2.6	526.27	2	24.77	0	1	7546	191216PK 1954 CL III.mzML	0	0	272	281			P43490|NAMPT_HUMAN	Nicotinamide phosphoribosyltransferase OS=Homo sapiens OX=9606 GN=NAMPT PE=1 SV=1	PEAKS DB
AELADVLTEA	29.52	1030.52	10	0.8	516.267	2	30.79	1940	1	9645	191216PK 1954 CL III.mzML	1	1	162	171			P40227|TCPZ_HUMAN	T-complex protein 1 subunit zeta OS=Homo sapiens OX=9606 GN=CCT6A PE=1 SV=3	PEAKS DB					AELADVLTEA	29.52	1030.52	10	0.8	516.267	2	30.79	1940	1	9645	191216PK 1954 CL III.mzML	1	1	162	171			P40227|TCPZ_HUMAN	T-complex protein 1 subunit zeta OS=Homo sapiens OX=9606 GN=CCT6A PE=1 SV=3	PEAKS DB
GELAGERVAA	29.09	971.504	10	-0.7	486.759	2	15.41	448	1	4103	191216PK 1954 CL III.mzML	1	1	142	151			Q6NSJ2|PHLB3_HUMAN	Pleckstrin homology-like domain family B member 3 OS=Homo sapiens OX=9606 GN=PHLDB3 PE=2 SV=3	PEAKS DB					GELAGERVAA	29.09	971.504	10	-0.7	486.759	2	15.41	448	1	4103	191216PK 1954 CL III.mzML	1	1	142	151			Q6NSJ2|PHLB3_HUMAN	Pleckstrin homology-like domain family B member 3 OS=Homo sapiens OX=9606 GN=PHLDB3 PE=2 SV=3	PEAKS DB
VSNVSAAVMV	28.28	975.506	10	-0.3	488.76	2	18.27	15900	1	4885	191216PK 1954 CL III.mzML	1	1	3185	3194			tr|E7EP17|E7EP17_HUMAN	Dynein heavy chain 9 axonemal OS=Homo sapiens OX=9606 GN=DNAH9 PE=1 SV=1	PEAKS DB					VSNVSAAVMV	28.28	975.506	10	-0.3	488.76	2	18.27	15900	1	4885	191216PK 1954 CL III.mzML	1	1	3185	3194			tr|E7EP17|E7EP17_HUMAN	Dynein heavy chain 9 axonemal OS=Homo sapiens OX=9606 GN=DNAH9 PE=1 SV=1	PEAKS DB
RELTPQVVSA	28.05	1098.6	10	3.4	550.311	2	19.02	6910	1	5219	191216PK 1954 CL III.mzML	1	1	669	678			P18206|VINC_HUMAN	Vinculin OS=Homo sapiens OX=9606 GN=VCL PE=1 SV=4	PEAKS DB					RELTPQVVSA	28.05	1098.6	10	3.4	550.311	2	19.02	6910	1	5219	191216PK 1954 CL III.mzML	1	1	669	678			P18206|VINC_HUMAN	Vinculin OS=Homo sapiens OX=9606 GN=VCL PE=1 SV=4	PEAKS DB
HEIGPSLYAA	27.33	1056.52	10	-6.6	529.266	2	21.33	0	1	6205	191216PK 1954 CL III.mzML	0	0	958	967			Q86TI0|TBCD1_HUMAN	TBC1 domain family member 1 OS=Homo sapiens OX=9606 GN=TBC1D1 PE=1 SV=2	PEAKS DB					HEIGPSLYAA	27.33	1056.52	10	-6.6	529.266	2	21.33	0	1	6205	191216PK 1954 CL III.mzML	0	0	958	967			Q86TI0|TBCD1_HUMAN	TBC1 domain family member 1 OS=Homo sapiens OX=9606 GN=TBC1D1 PE=1 SV=2	PEAKS DB
REMENIIATV	25.6	1174.6	10	6.6	588.312	2	24.53	32400	1	7415	191216PK 1954 CL III.mzML	1	1	1594	1603			Q8N3C0|ASCC3_HUMAN	Activating signal cointegrator 1 complex subunit 3 OS=Homo sapiens OX=9606 GN=ASCC3 PE=1 SV=3	PEAKS DB					REMENIIATV	25.6	1174.6	10	6.6	588.312	2	24.53	32400	1	7415	191216PK 1954 CL III.mzML	1	1	1594	1603			Q8N3C0|ASCC3_HUMAN	Activating signal cointegrator 1 complex subunit 3 OS=Homo sapiens OX=9606 GN=ASCC3 PE=1 SV=3	PEAKS DB
HPNLVVGGTY	25.31	1055.54	10	0.1	528.777	2	20.73	8350	1	6035	191216PK 1954 CL III.mzML	1	1	257	266			tr|A0A0A0MTG2|A0A0A0MTG2_HUMAN	Cytoplasmic dynein 1 intermediate chain 1 OS=Homo sapiens OX=9606 GN=DYNC1I1 PE=1 SV=1	PEAKS DB					HPNLVVGGTY	25.31	1055.54	10	0.1	528.777	2	20.73	8350	1	6035	191216PK 1954 CL III.mzML	1	1	257	266			tr|A0A0A0MTG2|A0A0A0MTG2_HUMAN	Cytoplasmic dynein 1 intermediate chain 1 OS=Homo sapiens OX=9606 GN=DYNC1I1 PE=1 SV=1	PEAKS DB
GEHIATEITA	25.03	1040.51	10	11.7	521.27	2	18	711	1	4792	191216PK 1954 CL III.mzML	1	1	904	913			tr|A0A0A0MSK6|A0A0A0MSK6_HUMAN	Rho GTPase-activating protein 5 OS=Homo sapiens OX=9606 GN=ARHGAP5 PE=1 SV=1	PEAKS DB					GEHIATEITA	25.03	1040.51	10	11.7	521.27	2	18	711	1	4792	191216PK 1954 CL III.mzML	1	1	904	913			tr|A0A0A0MSK6|A0A0A0MSK6_HUMAN	Rho GTPase-activating protein 5 OS=Homo sapiens OX=9606 GN=ARHGAP5 PE=1 SV=1	PEAKS DB
FPASFPNRQY	24.94	1225.59	10	4.5	613.804	2	22.38	0	1	6608	191216PK 1954 CL III.mzML	0	0	129	138			tr|A0A0S2Z6F0|A0A0S2Z6F0_HUMAN	Histocompatibility 13 isoform 2 OS=Homo sapiens OX=9606 GN=HM13 PE=1 SV=1	PEAKS DB					FPASFPNRQY	24.94	1225.59	10	4.5	613.804	2	22.38	0	1	6608	191216PK 1954 CL III.mzML	0	0	129	138			tr|A0A0S2Z6F0|A0A0S2Z6F0_HUMAN	Histocompatibility 13 isoform 2 OS=Homo sapiens OX=9606 GN=HM13 PE=1 SV=1	PEAKS DB
AARSAAASNYV	53.66	1079.54	11	6.6	540.782	2	14.28	5750	1	4148	191216 PK 1954 CL I.mzML	1	1	199	209			O14493|CLD4_HUMAN	Claudin-4 OS=Homo sapiens OX=9606 GN=CLDN4 PE=1 SV=1	PEAKS DB					AARSAAASNYV	53.66	1079.54	11	6.6	540.782	2	14.28	5750	1	4148	191216 PK 1954 CL I.mzML	1	1	199	209			O14493|CLD4_HUMAN	Claudin-4 OS=Homo sapiens OX=9606 GN=CLDN4 PE=1 SV=1	PEAKS DB
GEFGGFGSVTG	49.4	1013.45	11	1.3	507.733	2	27.6	4230	1	8962	191216 PK 1954 CL I.mzML	1	1	22	32			tr|Q5JP01|Q5JP01_HUMAN	Histone-binding protein RBBP7 (Fragment) OS=Homo sapiens OX=9606 GN=RBBP7 PE=1 SV=1	PEAKS DB					GEFGGFGSVTG	49.4	1013.45	11	1.3	507.733	2	27.6	4230	1	8962	191216 PK 1954 CL I.mzML	1	1	22	32			tr|Q5JP01|Q5JP01_HUMAN	Histone-binding protein RBBP7 (Fragment) OS=Homo sapiens OX=9606 GN=RBBP7 PE=1 SV=1	PEAKS DB
TYLPTNASLSF	48.27	1212.6	11	5.5	607.315	2	32.48	78800	1	10699	191216 PK 1954 CL I.mzML	1	1	63	73			P04626|ERBB2_HUMAN	Receptor tyrosine-protein kinase erbB-2 OS=Homo sapiens OX=9606 GN=ERBB2 PE=1 SV=1	PEAKS DB					TYLPTNASLSF	48.27	1212.6	11	5.5	607.315	2	32.48	78800	1	10699	191216 PK 1954 CL I.mzML	1	1	63	73			P04626|ERBB2_HUMAN	Receptor tyrosine-protein kinase erbB-2 OS=Homo sapiens OX=9606 GN=ERBB2 PE=1 SV=1	PEAKS DB
LPYRATENDIY	39.82	1353.66	11	5.2	677.842	2	21.43	3610	1	6627	191216 PK 1954 CL I.mzML	1	1	296	306			tr|E9PCY7|E9PCY7_HUMAN	Heterogeneous nuclear ribonucleoprotein H OS=Homo sapiens OX=9606 GN=HNRNPH1 PE=1 SV=1	PEAKS DB					LPYRATENDIY	39.82	1353.66	11	5.2	677.842	2	21.43	3610	1	6627	191216 PK 1954 CL I.mzML	1	1	296	306			tr|E9PCY7|E9PCY7_HUMAN	Heterogeneous nuclear ribonucleoprotein H OS=Homo sapiens OX=9606 GN=HNRNPH1 PE=1 SV=1	PEAKS DB
MPVGPDAILRY	56.71	1230.64	11	4.9	616.335	2	28.71	79800	1	9288	191216 PK 1954 CL I.mzML	1	1	923	933			tr|A0A0G2JL47|A0A0G2JL47_HUMAN	Large proline-rich protein BAG6 OS=Homo sapiens OX=9606 GN=BAG6 PE=1 SV=1	PEAKS DB					MPVGPDAILRY	56.71	1230.64	11	4.9	616.335	2	28.71	79800	1	9288	191216 PK 1954 CL I.mzML	1	1	923	933			tr|A0A0G2JL47|A0A0G2JL47_HUMAN	Large proline-rich protein BAG6 OS=Homo sapiens OX=9606 GN=BAG6 PE=1 SV=1	PEAKS DB
VYSQIPAAVKL	56.49	1187.69	11	1.4	594.857	2	25.68	4470	1	8227	191216 PK 1954 CL I.mzML	1	1	1803	1813			tr|E7EMW7|E7EMW7_HUMAN	E3 ubiquitin-protein ligase UBR5 OS=Homo sapiens OX=9606 GN=UBR5 PE=1 SV=1	PEAKS DB					VYSQIPAAVKL	56.49	1187.69	11	1.4	594.857	2	25.68	4470	1	8227	191216 PK 1954 CL I.mzML	1	1	1803	1813			tr|E7EMW7|E7EMW7_HUMAN	E3 ubiquitin-protein ligase UBR5 OS=Homo sapiens OX=9606 GN=UBR5 PE=1 SV=1	PEAKS DB
MPAVKAIIYQY	59.8	1295.69	11	3.1	648.86	2	27.38	17500	1	8854	191216 PK 1954 CL I.mzML	1	1	324	334			tr|E9PNM1|E9PNM1_HUMAN	Squalene synthase OS=Homo sapiens OX=9606 GN=FDFT1 PE=1 SV=1	PEAKS DB					MPAVKAIIYQY	59.8	1295.69	11	3.1	648.86	2	27.38	17500	1	8854	191216 PK 1954 CL I.mzML	1	1	324	334			tr|E9PNM1|E9PNM1_HUMAN	Squalene synthase OS=Homo sapiens OX=9606 GN=FDFT1 PE=1 SV=1	PEAKS DB
RPFEENGACKY	61.93	1312.59	11	-1.3	438.538	3	15.35	23300	1	4411	191216 PK 1954 CL I.mzML	2	2	99	109			tr|G3V2D5|G3V2D5_HUMAN	mRNA decay activator protein ZFP36L1 (Fragment) OS=Homo sapiens OX=9606 GN=ZFP36L1 PE=1 SV=1	PEAKS DB					RPFEENGACKY	61.93	1312.59	11	-1.3	438.538	3	15.35	23300	1	4411	191216 PK 1954 CL I.mzML	2	2	99	109			tr|G3V2D5|G3V2D5_HUMAN	mRNA decay activator protein ZFP36L1 (Fragment) OS=Homo sapiens OX=9606 GN=ZFP36L1 PE=1 SV=1	PEAKS DB
APWIESQDWAY	35.66	1364.6	11	5.7	683.316	2	34.23	533	1	11000	191216 PK 1954 CL I.mzML	1	1	35	45			P40763|STAT3_HUMAN	Signal transducer and activator of transcription 3 OS=Homo sapiens OX=9606 GN=STAT3 PE=1 SV=2	PEAKS DB					APWIESQDWAY	35.66	1364.6	11	5.7	683.316	2	34.23	533	1	11000	191216 PK 1954 CL I.mzML	1	1	35	45			P40763|STAT3_HUMAN	Signal transducer and activator of transcription 3 OS=Homo sapiens OX=9606 GN=STAT3 PE=1 SV=2	PEAKS DB
AEMELQAKLTA	64.9	1203.62	11	-1	602.818	2	22.86	8000	1	7094	191216 PK 1954 CL I.mzML	1	1	391	401			Q15583|TGIF1_HUMAN	Homeobox protein TGIF1 OS=Homo sapiens OX=9606 GN=TGIF1 PE=1 SV=3	PEAKS DB					AEMELQAKLTA	64.9	1203.62	11	-1	602.818	2	22.86	8000	1	7094	191216 PK 1954 CL I.mzML	1	1	391	401			Q15583|TGIF1_HUMAN	Homeobox protein TGIF1 OS=Homo sapiens OX=9606 GN=TGIF1 PE=1 SV=3	PEAKS DB
REYNWNVKNKA	42.44	1420.72	11	0.6	474.584	3	13.21	4240	1	3789	191216 PK 1954 CL I.mzML	1	1	293	303			Q8N7H5|PAF1_HUMAN	RNA polymerase II-associated factor 1 homolog OS=Homo sapiens OX=9606 GN=PAF1 PE=1 SV=2	PEAKS DB					REYNWNVKNKA	42.44	1420.72	11	0.6	474.584	3	13.21	4240	1	3789	191216 PK 1954 CL I.mzML	1	1	293	303			Q8N7H5|PAF1_HUMAN	RNA polymerase II-associated factor 1 homolog OS=Homo sapiens OX=9606 GN=PAF1 PE=1 SV=2	PEAKS DB
WPVGGDSRFVF	44.18	1265.62	11	6	633.824	2	31.77	313000	1	10353	191216 PK 1954 CL I.mzML	1	1	171	181			Q14451|GRB7_HUMAN	Growth factor receptor-bound protein 7 OS=Homo sapiens OX=9606 GN=GRB7 PE=1 SV=2	PEAKS DB					WPVGGDSRFVF	44.18	1265.62	11	6	633.824	2	31.77	313000	1	10353	191216 PK 1954 CL I.mzML	1	1	171	181			Q14451|GRB7_HUMAN	Growth factor receptor-bound protein 7 OS=Homo sapiens OX=9606 GN=GRB7 PE=1 SV=2	PEAKS DB
HETDLHSSHTP	48.57	1259.55	11	-4	420.859	3	10.71	70.3	1	3185	191216 PK 1954 CL I.mzML	1	1	748	758			Q5SRE5|NU188_HUMAN	Nucleoporin NUP188 homolog OS=Homo sapiens OX=9606 GN=NUP188 PE=1 SV=1	PEAKS DB					HETDLHSSHTP	48.57	1259.55	11	-4	420.859	3	10.71	70.3	1	3185	191216 PK 1954 CL I.mzML	1	1	748	758			Q5SRE5|NU188_HUMAN	Nucleoporin NUP188 homolog OS=Homo sapiens OX=9606 GN=NUP188 PE=1 SV=1	PEAKS DB
AEHDSILAEKA	56.17	1182.59	11	6.2	592.308	2	14.63	591	1	4252	191216 PK 1954 CL I.mzML	1	1	7	17			tr|D6RBR8|D6RBR8_HUMAN	Threonine--tRNA ligase cytoplasmic (Fragment) OS=Homo sapiens OX=9606 GN=TARS PE=1 SV=1	PEAKS DB					AEHDSILAEKA	56.17	1182.59	11	6.2	592.308	2	14.63	591	1	4252	191216 PK 1954 CL I.mzML	1	1	7	17			tr|D6RBR8|D6RBR8_HUMAN	Threonine--tRNA ligase cytoplasmic (Fragment) OS=Homo sapiens OX=9606 GN=TARS PE=1 SV=1	PEAKS DB
VPESSLAGHSF	52.88	1129.54	11	1.3	565.781	2	20.36	5110	1	6210	191216 PK 1954 CL I.mzML	1	1	93	103			P55854|SUMO3_HUMAN	Small ubiquitin-related modifier 3 OS=Homo sapiens OX=9606 GN=SUMO3 PE=1 SV=2	PEAKS DB					VPESSLAGHSF	52.88	1129.54	11	1.3	565.781	2	20.36	5110	1	6210	191216 PK 1954 CL I.mzML	1	1	93	103			P55854|SUMO3_HUMAN	Small ubiquitin-related modifier 3 OS=Homo sapiens OX=9606 GN=SUMO3 PE=1 SV=2	PEAKS DB
KEFGAVSKVDF	52.77	1225.63	11	-0.9	613.827	2	20.49	1080	1	6318	191216 PK 1954 CL I.mzML	1	1	36	46			tr|D6RF65|D6RF65_HUMAN	U3 small nucleolar RNA-associated protein 15 homolog (Fragment) OS=Homo sapiens OX=9606 GN=UTP15 PE=1 SV=1	PEAKS DB					KEFGAVSKVDF	52.77	1225.63	11	-0.9	613.827	2	20.49	1080	1	6318	191216 PK 1954 CL I.mzML	1	1	36	46			tr|D6RF65|D6RF65_HUMAN	U3 small nucleolar RNA-associated protein 15 homolog (Fragment) OS=Homo sapiens OX=9606 GN=UTP15 PE=1 SV=1	PEAKS DB
GEVELVSGVVA	50.73	1057.57	11	6	529.796	2	28.98	4640	1	9392	191216 PK 1954 CL I.mzML	1	1	81	91			tr|K7ESA3|K7ESA3_HUMAN	Synaptic vesicle membrane protein VAT-1 homolog (Fragment) OS=Homo sapiens OX=9606 GN=VAT1 PE=1 SV=1	PEAKS DB					GEVELVSGVVA	50.73	1057.57	11	6	529.796	2	28.98	4640	1	9392	191216 PK 1954 CL I.mzML	1	1	81	91			tr|K7ESA3|K7ESA3_HUMAN	Synaptic vesicle membrane protein VAT-1 homolog (Fragment) OS=Homo sapiens OX=9606 GN=VAT1 PE=1 SV=1	PEAKS DB
TEWVGATTDWS	34.81	1251.54	11	4	626.783	2	29.52	5560	1	9598	191216 PK 1954 CL I.mzML	1	1	285	295			P08865|RSSA_HUMAN	40S ribosomal protein SA OS=Homo sapiens OX=9606 GN=RPSA PE=1 SV=4	PEAKS DB					TEWVGATTDWS	34.81	1251.54	11	4	626.783	2	29.52	5560	1	9598	191216 PK 1954 CL I.mzML	1	1	285	295			P08865|RSSA_HUMAN	40S ribosomal protein SA OS=Homo sapiens OX=9606 GN=RPSA PE=1 SV=4	PEAKS DB
TFDVAPSRLDF	25.7	1266.62	11	8.9	634.328	2	28.98	0	1	9381	191216 PK 1954 CL I.mzML	0	0	134	144			tr|A0A0G2JP90|A0A0G2JP90_HUMAN	Nodal modulator 1 OS=Homo sapiens OX=9606 GN=NOMO1 PE=1 SV=1	PEAKS DB					TFDVAPSRLDF	25.7	1266.62	11	8.9	634.328	2	28.98	0	1	9381	191216 PK 1954 CL I.mzML	0	0	134	144			tr|A0A0G2JP90|A0A0G2JP90_HUMAN	Nodal modulator 1 OS=Homo sapiens OX=9606 GN=NOMO1 PE=1 SV=1	PEAKS DB
GEADSAVLKLP	46.43	1098.59	11	5.8	550.309	2	25.27	339	1	8125	191216 PK 1954 CL I.mzML	1	1	390	400			Q5VT97|SYDE2_HUMAN	Rho GTPase-activating protein SYDE2 OS=Homo sapiens OX=9606 GN=SYDE2 PE=1 SV=2	PEAKS DB					GEADSAVLKLP	46.43	1098.59	11	5.8	550.309	2	25.27	339	1	8125	191216 PK 1954 CL I.mzML	1	1	390	400			Q5VT97|SYDE2_HUMAN	Rho GTPase-activating protein SYDE2 OS=Homo sapiens OX=9606 GN=SYDE2 PE=1 SV=2	PEAKS DB
RELAQQVQQVA	31.56	1268.68	11	2.9	635.354	2	17.94	10200	1	5183	191216 PK 1954 CL I.mzML	1	1	177	187			tr|J3KTA4|J3KTA4_HUMAN	Probable ATP-dependent RNA helicase DDX5 OS=Homo sapiens OX=9606 GN=DDX5 PE=1 SV=1	PEAKS DB					RELAQQVQQVA	31.56	1268.68	11	2.9	635.354	2	17.94	10200	1	5183	191216 PK 1954 CL I.mzML	1	1	177	187			tr|J3KTA4|J3KTA4_HUMAN	Probable ATP-dependent RNA helicase DDX5 OS=Homo sapiens OX=9606 GN=DDX5 PE=1 SV=1	PEAKS DB
GEIPVVAIRTA	45.28	1124.66	11	0.6	563.338	2	24.74	4720	1	7928	191216 PK 1954 CL I.mzML	1	1	321	331			P30101|PDIA3_HUMAN	Protein disulfide-isomerase A3 OS=Homo sapiens OX=9606 GN=PDIA3 PE=1 SV=4	PEAKS DB					GEIPVVAIRTA	45.28	1124.66	11	0.6	563.338	2	24.74	4720	1	7928	191216 PK 1954 CL I.mzML	1	1	321	331			P30101|PDIA3_HUMAN	Protein disulfide-isomerase A3 OS=Homo sapiens OX=9606 GN=PDIA3 PE=1 SV=4	PEAKS DB
NPVEDKDAVAF	43.13	1203.58	11	0.2	602.799	2	21.16	2400	1	6555	191216 PK 1954 CL I.mzML	1	1	155	165			P40199|CEAM6_HUMAN	Carcinoembryonic antigen-related cell adhesion molecule 6 OS=Homo sapiens OX=9606 GN=CEACAM6 PE=1 SV=3	PEAKS DB					NPVEDKDAVAF	43.13	1203.58	11	0.2	602.799	2	21.16	2400	1	6555	191216 PK 1954 CL I.mzML	1	1	155	165			P40199|CEAM6_HUMAN	Carcinoembryonic antigen-related cell adhesion molecule 6 OS=Homo sapiens OX=9606 GN=CEACAM6 PE=1 SV=3	PEAKS DB
VYMPASSYQSL	42.94	1244.57	11	2.2	623.299	2	27.51	210	1	8953	191216 PK 1954 CL I.mzML	1	1	193	203			tr|C9JTA1|C9JTA1_HUMAN	Protein FAM126B (Fragment) OS=Homo sapiens OX=9606 GN=FAM126B PE=1 SV=1	PEAKS DB					VYMPASSYQSL	42.94	1244.57	11	2.2	623.299	2	27.51	210	1	8953	191216 PK 1954 CL I.mzML	1	1	193	203			tr|C9JTA1|C9JTA1_HUMAN	Protein FAM126B (Fragment) OS=Homo sapiens OX=9606 GN=FAM126B PE=1 SV=1	PEAKS DB
LPYKATENDIY	41.84	1325.65	11	9	663.842	2	21.21	1550	1	6565	191216 PK 1954 CL I.mzML	1	1	296	306			P52597|HNRPF_HUMAN	Heterogeneous nuclear ribonucleoprotein F OS=Homo sapiens OX=9606 GN=HNRNPF PE=1 SV=3	PEAKS DB					LPYKATENDIY	41.84	1325.65	11	9	663.842	2	21.21	1550	1	6565	191216 PK 1954 CL I.mzML	1	1	296	306			P52597|HNRPF_HUMAN	Heterogeneous nuclear ribonucleoprotein F OS=Homo sapiens OX=9606 GN=HNRNPF PE=1 SV=3	PEAKS DB
GEYVSLGKVEA	40.33	1150.59	11	1.6	576.304	2	21.7	1710	1	6737	191216 PK 1954 CL I.mzML	1	1	589	599			O95573|ACSL3_HUMAN	Long-chain-fatty-acid--CoA ligase 3 OS=Homo sapiens OX=9606 GN=ACSL3 PE=1 SV=3	PEAKS DB					GEYVSLGKVEA	40.33	1150.59	11	1.6	576.304	2	21.7	1710	1	6737	191216 PK 1954 CL I.mzML	1	1	589	599			O95573|ACSL3_HUMAN	Long-chain-fatty-acid--CoA ligase 3 OS=Homo sapiens OX=9606 GN=ACSL3 PE=1 SV=3	PEAKS DB
TAAPTTATTAA	40.12	975.487	11	-0.7	488.753	2	14.52	0	1	4210	191216 PK 1954 CL I.mzML	0	0	50	60			tr|F8VV13|F8VV13_HUMAN	Mucin-like protein 1 OS=Homo sapiens OX=9606 GN=MUCL1 PE=1 SV=1	PEAKS DB					TAAPTTATTAA	40.12	975.487	11	-0.7	488.753	2	14.52	0	1	4210	191216 PK 1954 CL I.mzML	0	0	50	60			tr|F8VV13|F8VV13_HUMAN	Mucin-like protein 1 OS=Homo sapiens OX=9606 GN=MUCL1 PE=1 SV=1	PEAKS DB
NYPETLGRLLI	39.86	1287.72	11	5.8	644.874	2	31.45	4170	1	10253	191216 PK 1954 CL I.mzML	1	1	424	434			tr|K7EJ08|K7EJ08_HUMAN	SEC14-like protein 1 (Fragment) OS=Homo sapiens OX=9606 GN=SEC14L1 PE=1 SV=1	PEAKS DB					NYPETLGRLLI	39.86	1287.72	11	5.8	644.874	2	31.45	4170	1	10253	191216 PK 1954 CL I.mzML	1	1	424	434			tr|K7EJ08|K7EJ08_HUMAN	SEC14-like protein 1 (Fragment) OS=Homo sapiens OX=9606 GN=SEC14L1 PE=1 SV=1	PEAKS DB
SAAAAAAAAAY	39.68	907.44	11	-14.1	454.723	2	18.75	0	1	5544	191216 PK 1954 CL I.mzML	0	0	397	407			tr|H0YKH0|H0YKH0_HUMAN	Transducin-like enhancer protein 3 OS=Homo sapiens OX=9606 GN=TLE3 PE=1 SV=1	PEAKS DB					SAAAAAAAAAY	39.68	907.44	11	-14.1	454.723	2	18.75	0	1	5544	191216 PK 1954 CL I.mzML	0	0	397	407			tr|H0YKH0|H0YKH0_HUMAN	Transducin-like enhancer protein 3 OS=Homo sapiens OX=9606 GN=TLE3 PE=1 SV=1	PEAKS DB
MPVPGHDVEAY	39.36	1213.54	11	13.1	607.79	2	20.96	193	1	6507	191216 PK 1954 CL I.mzML	1	1	62	72			Q9P0T7|TMEM9_HUMAN	Transmembrane protein 9 OS=Homo sapiens OX=9606 GN=TMEM9 PE=1 SV=1	PEAKS DB					MPVPGHDVEAY	39.36	1213.54	11	13.1	607.79	2	20.96	193	1	6507	191216 PK 1954 CL I.mzML	1	1	62	72			Q9P0T7|TMEM9_HUMAN	Transmembrane protein 9 OS=Homo sapiens OX=9606 GN=TMEM9 PE=1 SV=1	PEAKS DB
GEYRGSDFTAA	38.17	1172.51	11	5.7	587.268	2	16.64	2660	1	4698	191216 PK 1954 CL I.mzML	1	1	192	202			O96008|TOM40_HUMAN	Mitochondrial import receptor subunit TOM40 homolog OS=Homo sapiens OX=9606 GN=TOMM40 PE=1 SV=1	PEAKS DB					GEYRGSDFTAA	38.17	1172.51	11	5.7	587.268	2	16.64	2660	1	4698	191216 PK 1954 CL I.mzML	1	1	192	202			O96008|TOM40_HUMAN	Mitochondrial import receptor subunit TOM40 homolog OS=Homo sapiens OX=9606 GN=TOMM40 PE=1 SV=1	PEAKS DB
REFLWQEGHSA	38.01	1358.64	11	7.8	680.334	2	19.5	1910	1	5859	191216 PK 1954 CL I.mzML	1	1	1165	1175			P07814|SYEP_HUMAN	Bifunctional glutamate/proline--tRNA ligase OS=Homo sapiens OX=9606 GN=EPRS PE=1 SV=5	PEAKS DB					REFLWQEGHSA	38.01	1358.64	11	7.8	680.334	2	19.5	1910	1	5859	191216 PK 1954 CL I.mzML	1	1	1165	1175			P07814|SYEP_HUMAN	Bifunctional glutamate/proline--tRNA ligase OS=Homo sapiens OX=9606 GN=EPRS PE=1 SV=5	PEAKS DB
NPENLATLERY	35.78	1318.65	11	4.1	660.339	2	23.22	1510	1	7263	191216 PK 1954 CL I.mzML	1	1	22	32			tr|K7ES31|K7ES31_HUMAN	Eukaryotic translation initiation factor 3 subunit K OS=Homo sapiens OX=9606 GN=EIF3K PE=1 SV=1	PEAKS DB					NPENLATLERY	35.78	1318.65	11	4.1	660.339	2	23.22	1510	1	7263	191216 PK 1954 CL I.mzML	1	1	22	32			tr|K7ES31|K7ES31_HUMAN	Eukaryotic translation initiation factor 3 subunit K OS=Homo sapiens OX=9606 GN=EIF3K PE=1 SV=1	PEAKS DB
KYMPNVKVAVF	35.71	1294.71	11	2.5	648.367	2	23.57	881	1	7452	191216 PK 1954 CL I.mzML	1	1	38	48			tr|A0A140T9K2|A0A140T9K2_HUMAN	Spliceosome RNA helicase DDX39B (Fragment) OS=Homo sapiens OX=9606 GN=DDX39B PE=1 SV=1	PEAKS DB					KYMPNVKVAVF	35.71	1294.71	11	2.5	648.367	2	23.57	881	1	7452	191216 PK 1954 CL I.mzML	1	1	38	48			tr|A0A140T9K2|A0A140T9K2_HUMAN	Spliceosome RNA helicase DDX39B (Fragment) OS=Homo sapiens OX=9606 GN=DDX39B PE=1 SV=1	PEAKS DB
GEALGGSFWEA	35	1122.5	11	8.6	562.264	2	31.58	2040	1	10290	191216 PK 1954 CL I.mzML	1	1	9	19			tr|E9PJ33|E9PJ33_HUMAN	Protein kinase C and casein kinase substrate in neurons protein 3 (Fragment) OS=Homo sapiens OX=9606 GN=PACSIN3 PE=1 SV=1	PEAKS DB					GEALGGSFWEA	35	1122.5	11	8.6	562.264	2	31.58	2040	1	10290	191216 PK 1954 CL I.mzML	1	1	9	19			tr|E9PJ33|E9PJ33_HUMAN	Protein kinase C and casein kinase substrate in neurons protein 3 (Fragment) OS=Homo sapiens OX=9606 GN=PACSIN3 PE=1 SV=1	PEAKS DB
RELLIIGGVAA	34.86	1110.68	11	2.1	556.349	2	28.04	10500	1	9092	191216 PK 1954 CL I.mzML	1	1	319	329			Q92499|DDX1_HUMAN	ATP-dependent RNA helicase DDX1 OS=Homo sapiens OX=9606 GN=DDX1 PE=1 SV=2	PEAKS DB					RELLIIGGVAA	34.86	1110.68	11	2.1	556.349	2	28.04	10500	1	9092	191216 PK 1954 CL I.mzML	1	1	319	329			Q92499|DDX1_HUMAN	ATP-dependent RNA helicase DDX1 OS=Homo sapiens OX=9606 GN=DDX1 PE=1 SV=2	PEAKS DB
REVSVQQQIAA	30.68	1227.66	11	10.9	614.846	2	17.04	859	1	4813	191216 PK 1954 CL I.mzML	1	1	117	127			Q96HB5|CC120_HUMAN	Coiled-coil domain-containing protein 120 OS=Homo sapiens OX=9606 GN=CCDC120 PE=1 SV=1	PEAKS DB					REVSVQQQIAA	30.68	1227.66	11	10.9	614.846	2	17.04	859	1	4813	191216 PK 1954 CL I.mzML	1	1	117	127			Q96HB5|CC120_HUMAN	Coiled-coil domain-containing protein 120 OS=Homo sapiens OX=9606 GN=CCDC120 PE=1 SV=1	PEAKS DB
KEAEAQLWWAA	28.48	1301.64	11	9	651.837	2	28.45	1850	1	9250	191216 PK 1954 CL I.mzML	1	1	185	195			tr|D3DSE6|D3DSE6_HUMAN	Chromosome 21 open reading frame 59 isoform CRA_b OS=Homo sapiens OX=9606 GN=CFAP298 PE=4 SV=1	PEAKS DB					KEAEAQLWWAA	28.48	1301.64	11	9	651.837	2	28.45	1850	1	9250	191216 PK 1954 CL I.mzML	1	1	185	195			tr|D3DSE6|D3DSE6_HUMAN	Chromosome 21 open reading frame 59 isoform CRA_b OS=Homo sapiens OX=9606 GN=CFAP298 PE=4 SV=1	PEAKS DB
GESDDSILRLA	27.65	1174.58	11	-4	588.299	2	26.49	4040	1	8479	191216 PK 1954 CL I.mzML	1	1	63	73			tr|Q8WVC2|Q8WVC2_HUMAN	40S ribosomal protein S21 OS=Homo sapiens OX=9606 GN=RPS21 PE=1 SV=1	PEAKS DB					GESDDSILRLA	27.65	1174.58	11	-4	588.299	2	26.49	4040	1	8479	191216 PK 1954 CL I.mzML	1	1	63	73			tr|Q8WVC2|Q8WVC2_HUMAN	40S ribosomal protein S21 OS=Homo sapiens OX=9606 GN=RPS21 PE=1 SV=1	PEAKS DB
YPSRIGSIINY	27.65	1281.67	11	3.1	641.848	2	25.76	7340	1	8245	191216 PK 1954 CL I.mzML	1	1	188	198			tr|A0A0C4DGF0|A0A0C4DGF0_HUMAN	Endoplasmic reticulum metallopeptidase 1 OS=Homo sapiens OX=9606 GN=ERMP1 PE=1 SV=1	PEAKS DB					YPSRIGSIINY	27.65	1281.67	11	3.1	641.848	2	25.76	7340	1	8245	191216 PK 1954 CL I.mzML	1	1	188	198			tr|A0A0C4DGF0|A0A0C4DGF0_HUMAN	Endoplasmic reticulum metallopeptidase 1 OS=Homo sapiens OX=9606 GN=ERMP1 PE=1 SV=1	PEAKS DB
VYVDLGGSHVF	27.23	1191.59	11	11.6	596.813	2	27.82	601	1	9014	191216 PK 1954 CL I.mzML	1	1	352	362			Q14692|BMS1_HUMAN	Ribosome biogenesis protein BMS1 homolog OS=Homo sapiens OX=9606 GN=BMS1 PE=1 SV=1	PEAKS DB					VYVDLGGSHVF	27.23	1191.59	11	11.6	596.813	2	27.82	601	1	9014	191216 PK 1954 CL I.mzML	1	1	352	362			Q14692|BMS1_HUMAN	Ribosome biogenesis protein BMS1 homolog OS=Homo sapiens OX=9606 GN=BMS1 PE=1 SV=1	PEAKS DB
YAWESSAGGSF	54.38	1160.48	11	-3.4	581.242	2	27.95	0	1	8897	191216PK 1954 CL II.mzML	0	0	155	165			P08238|HS90B_HUMAN	Heat shock protein HSP 90-beta OS=Homo sapiens OX=9606 GN=HSP90AB1 PE=1 SV=4	PEAKS DB					YAWESSAGGSF	54.38	1160.48	11	-3.4	581.242	2	27.95	0	1	8897	191216PK 1954 CL II.mzML	0	0	155	165			P08238|HS90B_HUMAN	Heat shock protein HSP 90-beta OS=Homo sapiens OX=9606 GN=HSP90AB1 PE=1 SV=4	PEAKS DB
SEADIRGFVAA	38.46	1134.57	11	-2.9	568.287	2	23.4	9990	1	7155	191216PK 1954 CL II.mzML	1	1	50	60			tr|C9JGI3|C9JGI3_HUMAN	Thymidine phosphorylase (Fragment) OS=Homo sapiens OX=9606 GN=TYMP PE=1 SV=1	PEAKS DB					SEADIRGFVAA	38.46	1134.57	11	-2.9	568.287	2	23.4	9990	1	7155	191216PK 1954 CL II.mzML	1	1	50	60			tr|C9JGI3|C9JGI3_HUMAN	Thymidine phosphorylase (Fragment) OS=Homo sapiens OX=9606 GN=TYMP PE=1 SV=1	PEAKS DB
GEIIIDGINIA	48.73	1126.62	11	-10	564.311	2	35.9	2090	1	11160	191216PK 1954 CL II.mzML	1	1	1033	1043			tr|A0A0A0MS99|A0A0A0MS99_HUMAN	Multidrug resistance-associated protein 1 OS=Homo sapiens OX=9606 GN=ABCC1 PE=1 SV=1	PEAKS DB					GEIIIDGINIA	48.73	1126.62	11	-10	564.311	2	35.9	2090	1	11160	191216PK 1954 CL II.mzML	1	1	1033	1043			tr|A0A0A0MS99|A0A0A0MS99_HUMAN	Multidrug resistance-associated protein 1 OS=Homo sapiens OX=9606 GN=ABCC1 PE=1 SV=1	PEAKS DB
MPVRGPDVEAY	42.39	1232.59	11	-0.1	617.298	2	21.25	666	1	6404	191216PK 1954 CL II.mzML	1	1	1	11			tr|E9PMI7|E9PMI7_HUMAN	Transmembrane protein 9B (Fragment) OS=Homo sapiens OX=9606 GN=TMEM9B PE=1 SV=1	PEAKS DB					MPVRGPDVEAY	42.39	1232.59	11	-0.1	617.298	2	21.25	666	1	6404	191216PK 1954 CL II.mzML	1	1	1	11			tr|E9PMI7|E9PMI7_HUMAN	Transmembrane protein 9B (Fragment) OS=Homo sapiens OX=9606 GN=TMEM9B PE=1 SV=1	PEAKS DB
GEYAGFDETQP	42.1	1212.49	11	1.5	607.253	2	23.31	1540	1	7080	191216PK 1954 CL II.mzML	1	1	141	151			tr|C9JBI3|C9JBI3_HUMAN	Phosphoserine phosphatase (Fragment) OS=Homo sapiens OX=9606 GN=PSPH PE=1 SV=1	PEAKS DB					GEYAGFDETQP	42.1	1212.49	11	1.5	607.253	2	23.31	1540	1	7080	191216PK 1954 CL II.mzML	1	1	141	151			tr|C9JBI3|C9JBI3_HUMAN	Phosphoserine phosphatase (Fragment) OS=Homo sapiens OX=9606 GN=PSPH PE=1 SV=1	PEAKS DB
AEVDPDTILKA	39.55	1170.61	11	-3.4	586.31	2	25.23	0	1	7895	191216PK 1954 CL II.mzML	0	0	391	401			Q9BY77|PDIP3_HUMAN	Polymerase delta-interacting protein 3 OS=Homo sapiens OX=9606 GN=POLDIP3 PE=1 SV=2	PEAKS DB					AEVDPDTILKA	39.55	1170.61	11	-3.4	586.31	2	25.23	0	1	7895	191216PK 1954 CL II.mzML	0	0	391	401			Q9BY77|PDIP3_HUMAN	Polymerase delta-interacting protein 3 OS=Homo sapiens OX=9606 GN=POLDIP3 PE=1 SV=2	PEAKS DB
IPIPSTGSVEM	37.78	1129.57	11	1.9	565.791	2	28.99	15000	1	9212	191216PK 1954 CL II.mzML	1	1	456	466			O43278|SPIT1_HUMAN	Kunitz-type protease inhibitor 1 OS=Homo sapiens OX=9606 GN=SPINT1 PE=1 SV=2	PEAKS DB					IPIPSTGSVEM	37.78	1129.57	11	1.9	565.791	2	28.99	15000	1	9212	191216PK 1954 CL II.mzML	1	1	456	466			O43278|SPIT1_HUMAN	Kunitz-type protease inhibitor 1 OS=Homo sapiens OX=9606 GN=SPINT1 PE=1 SV=2	PEAKS DB
GEFGEIEAIEL	42.14	1205.58	11	1.5	603.799	2	36.05	765	1	10806	191216PK 1954 CL III.mzML	1	1	175	185			tr|D6R9P3|D6R9P3_HUMAN	Heterogeneous nuclear ribonucleoprotein A/B OS=Homo sapiens OX=9606 GN=HNRNPAB PE=1 SV=1	PEAKS DB					GEFGEIEAIEL	42.14	1205.58	11	1.5	603.799	2	36.05	765	1	10806	191216PK 1954 CL III.mzML	1	1	175	185			tr|D6R9P3|D6R9P3_HUMAN	Heterogeneous nuclear ribonucleoprotein A/B OS=Homo sapiens OX=9606 GN=HNRNPAB PE=1 SV=1	PEAKS DB
GEMASAQYITA	40.55	1140.51	11	4.5	571.266	2	23.59	2210	1	7087	191216PK 1954 CL III.mzML	1	1	98	108			tr|A6NJA2|A6NJA2_HUMAN	Ubiquitin carboxyl-terminal hydrolase OS=Homo sapiens OX=9606 GN=USP14 PE=1 SV=2	PEAKS DB					GEMASAQYITA	40.55	1140.51	11	4.5	571.266	2	23.59	2210	1	7087	191216PK 1954 CL III.mzML	1	1	98	108			tr|A6NJA2|A6NJA2_HUMAN	Ubiquitin carboxyl-terminal hydrolase OS=Homo sapiens OX=9606 GN=USP14 PE=1 SV=2	PEAKS DB
SPVNSSKQPSY	53.43	1192.57	11	6.6	597.297	2	13.66	0	1	3627	191216PK 1954 CL III.mzML	0	0	32	42			tr|I3L0Y5|I3L0Y5_HUMAN	ATP synthase F(0) complex subunit C1 mitochondrial (Fragment) OS=Homo sapiens OX=9606 GN=ATP5MC1 PE=1 SV=1	PEAKS DB					SPVNSSKQPSY	53.43	1192.57	11	6.6	597.297	2	13.66	0	1	3627	191216PK 1954 CL III.mzML	0	0	32	42			tr|I3L0Y5|I3L0Y5_HUMAN	ATP synthase F(0) complex subunit C1 mitochondrial (Fragment) OS=Homo sapiens OX=9606 GN=ATP5MC1 PE=1 SV=1	PEAKS DB
SPEGRLYQVEY	37.56	1339.64	11	0.9	670.828	2	22.16	2420	1	6486	191216PK 1954 CL III.mzML	1	1	17	27			P60900|PSA6_HUMAN	Proteasome subunit alpha type-6 OS=Homo sapiens OX=9606 GN=PSMA6 PE=1 SV=1	PEAKS DB					SPEGRLYQVEY	37.56	1339.64	11	0.9	670.828	2	22.16	2420	1	6486	191216PK 1954 CL III.mzML	1	1	17	27			P60900|PSA6_HUMAN	Proteasome subunit alpha type-6 OS=Homo sapiens OX=9606 GN=PSMA6 PE=1 SV=1	PEAKS DB
GELKLADFGLA	46.19	1132.61	11	0.1	567.314	2	30.84	2470	1	9666	191216PK 1954 CL III.mzML	1	1	55	65			tr|H0YAZ9|H0YAZ9_HUMAN	Cyclin-dependent kinase 16 (Fragment) OS=Homo sapiens OX=9606 GN=CDK16 PE=1 SV=1	PEAKS DB					GELKLADFGLA	46.19	1132.61	11	0.1	567.314	2	30.84	2470	1	9666	191216PK 1954 CL III.mzML	1	1	55	65			tr|H0YAZ9|H0YAZ9_HUMAN	Cyclin-dependent kinase 16 (Fragment) OS=Homo sapiens OX=9606 GN=CDK16 PE=1 SV=1	PEAKS DB
LPDGTSLTQTF	29.14	1178.58	11	3.7	590.3	2	29.84	0	1	9314	191216PK 1954 CL III.mzML	0	0	161	171			tr|A0A087WTZ5|A0A087WTZ5_HUMAN	UBX domain-containing protein 1 OS=Homo sapiens OX=9606 GN=UBXN1 PE=1 SV=1	PEAKS DB					LPDGTSLTQTF	29.14	1178.58	11	3.7	590.3	2	29.84	0	1	9314	191216PK 1954 CL III.mzML	0	0	161	171			tr|A0A087WTZ5|A0A087WTZ5_HUMAN	UBX domain-containing protein 1 OS=Homo sapiens OX=9606 GN=UBXN1 PE=1 SV=1	PEAKS DB
VPEEGGATHVY	32.44	1157.54	11	-3.5	579.773	2	15.99	0	1	4212	191216PK 1954 CL III.mzML	0	0	19	29			tr|E9PPN7|E9PPN7_HUMAN	A-kinase-interacting protein 1 (Fragment) OS=Homo sapiens OX=9606 GN=AKIP1 PE=1 SV=1	PEAKS DB					VPEEGGATHVY	32.44	1157.54	11	-3.5	579.773	2	15.99	0	1	4212	191216PK 1954 CL III.mzML	0	0	19	29			tr|E9PPN7|E9PPN7_HUMAN	A-kinase-interacting protein 1 (Fragment) OS=Homo sapiens OX=9606 GN=AKIP1 PE=1 SV=1	PEAKS DB
HAVDVDSGSVY	27.05	1147.51	11	5.1	574.768	2	18.27	491	1	4915	191216PK 1954 CL III.mzML	1	1	894	904			tr|E7EX83|E7EX83_HUMAN	Mitogen-activated protein kinase kinase kinase kinase 4 OS=Homo sapiens OX=9606 GN=MAP4K4 PE=1 SV=1	PEAKS DB					HAVDVDSGSVY	27.05	1147.51	11	5.1	574.768	2	18.27	491	1	4915	191216PK 1954 CL III.mzML	1	1	894	904			tr|E7EX83|E7EX83_HUMAN	Mitogen-activated protein kinase kinase kinase kinase 4 OS=Homo sapiens OX=9606 GN=MAP4K4 PE=1 SV=1	PEAKS DB
KEYGQIESVRF	25.17	1354.69	11	0.7	678.352	2	20.82	1490	1	6023	191216PK 1954 CL III.mzML	1	1	206	216			P42696|RBM34_HUMAN	RNA-binding protein 34 OS=Homo sapiens OX=9606 GN=RBM34 PE=1 SV=2	PEAKS DB					KEYGQIESVRF	25.17	1354.69	11	0.7	678.352	2	20.82	1490	1	6023	191216PK 1954 CL III.mzML	1	1	206	216			P42696|RBM34_HUMAN	RNA-binding protein 34 OS=Homo sapiens OX=9606 GN=RBM34 PE=1 SV=2	PEAKS DB
RPAPPPISGGGY	73.13	1167.6	12	7.4	584.816	2	18.57	3200	1	5435	191216 PK 1954 CL I.mzML	1	1	60	71			P02675|FIBB_HUMAN	Fibrinogen beta chain OS=Homo sapiens OX=9606 GN=FGB PE=1 SV=2	PEAKS DB					RPAPPPISGGGY	73.13	1167.6	12	7.4	584.816	2	18.57	3200	1	5435	191216 PK 1954 CL I.mzML	1	1	60	71			P02675|FIBB_HUMAN	Fibrinogen beta chain OS=Homo sapiens OX=9606 GN=FGB PE=1 SV=2	PEAKS DB
SELGNQSPSTSS	57.01	1192.52	12	-1.4	597.27	2	14.32	718	1	4134	191216 PK 1954 CL I.mzML	1	1	186	197			tr|H0YD16|H0YD16_HUMAN	Torsin-1A-interacting protein 1 (Fragment) OS=Homo sapiens OX=9606 GN=TOR1AIP1 PE=1 SV=1	PEAKS DB					SELGNQSPSTSS	57.01	1192.52	12	-1.4	597.27	2	14.32	718	1	4134	191216 PK 1954 CL I.mzML	1	1	186	197			tr|H0YD16|H0YD16_HUMAN	Torsin-1A-interacting protein 1 (Fragment) OS=Homo sapiens OX=9606 GN=TOR1AIP1 PE=1 SV=1	PEAKS DB
TENSTSAPAAKP	54.57	1172.57	12	2.9	587.295	2	11.78	277	1	3392	191216 PK 1954 CL I.mzML	1	1	2	13			P07305|H10_HUMAN	Histone H1.0 OS=Homo sapiens OX=9606 GN=H1F0 PE=1 SV=3	PEAKS DB					TENSTSAPAAKP	54.57	1172.57	12	2.9	587.295	2	11.78	277	1	3392	191216 PK 1954 CL I.mzML	1	1	2	13			P07305|H10_HUMAN	Histone H1.0 OS=Homo sapiens OX=9606 GN=H1F0 PE=1 SV=3	PEAKS DB
AEVQVQAPPVVA	50.7	1206.66	12	4.6	604.343	2	26.03	8190	1	8404	191216 PK 1954 CL I.mzML	1	1	72	83			tr|E7EVY0|E7EVY0_HUMAN	Mitochondrial inner membrane protein OXA1L OS=Homo sapiens OX=9606 GN=OXA1L PE=1 SV=1	PEAKS DB					AEVQVQAPPVVA	50.7	1206.66	12	4.6	604.343	2	26.03	8190	1	8404	191216 PK 1954 CL I.mzML	1	1	72	83			tr|E7EVY0|E7EVY0_HUMAN	Mitochondrial inner membrane protein OXA1L OS=Homo sapiens OX=9606 GN=OXA1L PE=1 SV=1	PEAKS DB
SESPARGPSGSP	46.43	1127.52	12	-8.2	564.766	2	11.83	271	1	3401	191216 PK 1954 CL I.mzML	1	1	381	392			O43237|DC1L2_HUMAN	Cytoplasmic dynein 1 light intermediate chain 2 OS=Homo sapiens OX=9606 GN=DYNC1LI2 PE=1 SV=1	PEAKS DB					SESPARGPSGSP	46.43	1127.52	12	-8.2	564.766	2	11.83	271	1	3401	191216 PK 1954 CL I.mzML	1	1	381	392			O43237|DC1L2_HUMAN	Cytoplasmic dynein 1 light intermediate chain 2 OS=Homo sapiens OX=9606 GN=DYNC1LI2 PE=1 SV=1	PEAKS DB
VQTKGTGASGSF	43.36	1138.56	12	8.4	570.296	2	13.55	0	1	3909	191216 PK 1954 CL I.mzML	0	0	94	105			P16403|H12_HUMAN	Histone H1.2 OS=Homo sapiens OX=9606 GN=HIST1H1C PE=1 SV=2	PEAKS DB					VQTKGTGASGSF	43.36	1138.56	12	8.4	570.296	2	13.55	0	1	3909	191216 PK 1954 CL I.mzML	0	0	94	105			P16403|H12_HUMAN	Histone H1.2 OS=Homo sapiens OX=9606 GN=HIST1H1C PE=1 SV=2	PEAKS DB
SFPPPPSSGASF	37.28	1176.55	12	-8.9	589.278	2	27.1	0	1	8805	191216 PK 1954 CL I.mzML	0	0	706	717			tr|H7BXG7|H7BXG7_HUMAN	Protein transport protein Sec31A OS=Homo sapiens OX=9606 GN=SEC31A PE=1 SV=1	PEAKS DB					SFPPPPSSGASF	37.28	1176.55	12	-8.9	589.278	2	27.1	0	1	8805	191216 PK 1954 CL I.mzML	0	0	706	717			tr|H7BXG7|H7BXG7_HUMAN	Protein transport protein Sec31A OS=Homo sapiens OX=9606 GN=SEC31A PE=1 SV=1	PEAKS DB
TEIDARAGTFQA	26.36	1278.62	12	13.8	640.33	2	20.31	385	1	6214	191216 PK 1954 CL I.mzML	1	1	1366	1377			tr|A0A0D9SF54|A0A0D9SF54_HUMAN	Spectrin alpha chain non-erythrocytic 1 OS=Homo sapiens OX=9606 GN=SPTAN1 PE=1 SV=1	PEAKS DB					TEIDARAGTFQA	26.36	1278.62	12	13.8	640.33	2	20.31	385	1	6214	191216 PK 1954 CL I.mzML	1	1	1366	1377			tr|A0A0D9SF54|A0A0D9SF54_HUMAN	Spectrin alpha chain non-erythrocytic 1 OS=Homo sapiens OX=9606 GN=SPTAN1 PE=1 SV=1	PEAKS DB
GEAPSNPSVPVA	48.23	1123.55	12	0.8	562.781	2	20.94	6680	1	6255	191216PK 1954 CL II.mzML	1	1	1026	1037			Q9Y613|FHOD1_HUMAN	FH1/FH2 domain-containing protein 1 OS=Homo sapiens OX=9606 GN=FHOD1 PE=1 SV=3	PEAKS DB					GEAPSNPSVPVA	48.23	1123.55	12	0.8	562.781	2	20.94	6680	1	6255	191216PK 1954 CL II.mzML	1	1	1026	1037			Q9Y613|FHOD1_HUMAN	FH1/FH2 domain-containing protein 1 OS=Homo sapiens OX=9606 GN=FHOD1 PE=1 SV=3	PEAKS DB
APFEGLGKVYIY	47.97	1355.71	12	-7.8	678.856	2	30.38	608	1	9778	191216PK 1954 CL II.mzML	1	1	14	25			tr|H0YA32|H0YA32_HUMAN	Integrin alpha-3 (Fragment) OS=Homo sapiens OX=9606 GN=ITGA3 PE=1 SV=1	PEAKS DB					APFEGLGKVYIY	47.97	1355.71	12	-7.8	678.856	2	30.38	608	1	9778	191216PK 1954 CL II.mzML	1	1	14	25			tr|H0YA32|H0YA32_HUMAN	Integrin alpha-3 (Fragment) OS=Homo sapiens OX=9606 GN=ITGA3 PE=1 SV=1	PEAKS DB
YPADKISILTTY	45.54	1383.73	12	14	692.879	2	28.5	361	1	9108	191216PK 1954 CL II.mzML	1	1	1219	1230			O60306|AQR_HUMAN	RNA helicase aquarius OS=Homo sapiens OX=9606 GN=AQR PE=1 SV=4	PEAKS DB					YPADKISILTTY	45.54	1383.73	12	14	692.879	2	28.5	361	1	9108	191216PK 1954 CL II.mzML	1	1	1219	1230			O60306|AQR_HUMAN	RNA helicase aquarius OS=Homo sapiens OX=9606 GN=AQR PE=1 SV=4	PEAKS DB
SEVVLNTPQPSA	41.54	1240.63	12	2.9	621.322	2	23.13	2390	1	7009	191216PK 1954 CL II.mzML	1	1	110	121			tr|E9PJZ0|E9PJZ0_HUMAN	Neuroblast differentiation-associated protein AHNAK (Fragment) OS=Homo sapiens OX=9606 GN=AHNAK PE=1 SV=1	PEAKS DB					SEVVLNTPQPSA	41.54	1240.63	12	2.9	621.322	2	23.13	2390	1	7009	191216PK 1954 CL II.mzML	1	1	110	121			tr|E9PJZ0|E9PJZ0_HUMAN	Neuroblast differentiation-associated protein AHNAK (Fragment) OS=Homo sapiens OX=9606 GN=AHNAK PE=1 SV=1	PEAKS DB
GEPESAGPSRAV	30.05	1155.55	12	6.5	578.787	2	13.49	0	1	3588	191216PK 1954 CL III.mzML	0	0	71	82			tr|Q5HY57|Q5HY57_HUMAN	Emerin OS=Homo sapiens OX=9606 GN=EMD PE=1 SV=1	PEAKS DB					GEPESAGPSRAV	30.05	1155.55	12	6.5	578.787	2	13.49	0	1	3588	191216PK 1954 CL III.mzML	0	0	71	82			tr|Q5HY57|Q5HY57_HUMAN	Emerin OS=Homo sapiens OX=9606 GN=EMD PE=1 SV=1	PEAKS DB
YSAARSAAASNYV	71.19	1329.63	13	4.7	665.829	2	17.04	2240	1	4814	191216 PK 1954 CL I.mzML	1	1	197	209			O14493|CLD4_HUMAN	Claudin-4 OS=Homo sapiens OX=9606 GN=CLDN4 PE=1 SV=1	PEAKS DB					YSAARSAAASNYV	71.19	1329.63	13	4.7	665.829	2	17.04	2240	1	4814	191216 PK 1954 CL I.mzML	1	1	197	209			O14493|CLD4_HUMAN	Claudin-4 OS=Homo sapiens OX=9606 GN=CLDN4 PE=1 SV=1	PEAKS DB
LPFGCSKEEIVQF	27.36	1495.74	13	11.7	748.889	2	30.82	380	1	10009	191216 PK 1954 CL I.mzML	1	1	118	130			tr|E9PCY7|E9PCY7_HUMAN	Heterogeneous nuclear ribonucleoprotein H OS=Homo sapiens OX=9606 GN=HNRNPH1 PE=1 SV=1	PEAKS DB					LPFGCSKEEIVQF	27.36	1495.74	13	11.7	748.889	2	30.82	380	1	10009	191216 PK 1954 CL I.mzML	1	1	118	130			tr|E9PCY7|E9PCY7_HUMAN	Heterogeneous nuclear ribonucleoprotein H OS=Homo sapiens OX=9606 GN=HNRNPH1 PE=1 SV=1	PEAKS DB
FEANGANGSKAVA	43.96	1234.59	13	4.7	618.31	2	13.96	126	1	4027	191216 PK 1954 CL I.mzML	1	1	339	351			Q7Z5L9|I2BP2_HUMAN	Interferon regulatory factor 2-binding protein 2 OS=Homo sapiens OX=9606 GN=IRF2BP2 PE=1 SV=2	PEAKS DB					FEANGANGSKAVA	43.96	1234.59	13	4.7	618.31	2	13.96	126	1	4027	191216 PK 1954 CL I.mzML	1	1	339	351			Q7Z5L9|I2BP2_HUMAN	Interferon regulatory factor 2-binding protein 2 OS=Homo sapiens OX=9606 GN=IRF2BP2 PE=1 SV=2	PEAKS DB
VLQENSSDFQSNIA	36.07	1550.72	14	14.1	776.383	2	24.34	335	1	7758	191216 PK 1954 CL I.mzML	1	1	416	429			tr|E9PCY7|E9PCY7_HUMAN	Heterogeneous nuclear ribonucleoprotein H OS=Homo sapiens OX=9606 GN=HNRNPH1 PE=1 SV=1	PEAKS DB					VLQENSSDFQSNIA	36.07	1550.72	14	14.1	776.383	2	24.34	335	1	7758	191216 PK 1954 CL I.mzML	1	1	416	429			tr|E9PCY7|E9PCY7_HUMAN	Heterogeneous nuclear ribonucleoprotein H OS=Homo sapiens OX=9606 GN=HNRNPH1 PE=1 SV=1	PEAKS DB
GQQGGGSEPAAAAA	38.19	1170.53	14	2.3	586.275	2	13.07	514	1	3723	191216 PK 1954 CL I.mzML	1	1	4	17			tr|A0A0J9YVP6|A0A0J9YVP6_HUMAN	Poly(U)-binding-splicing factor PUF60 (Fragment) OS=Homo sapiens OX=9606 GN=PUF60 PE=1 SV=1	PEAKS DB					GQQGGGSEPAAAAA	38.19	1170.53	14	2.3	586.275	2	13.07	514	1	3723	191216 PK 1954 CL I.mzML	1	1	4	17			tr|A0A0J9YVP6|A0A0J9YVP6_HUMAN	Poly(U)-binding-splicing factor PUF60 (Fragment) OS=Homo sapiens OX=9606 GN=PUF60 PE=1 SV=1	PEAKS DB
HSFGGGTGSGFTSL	27.18	1310.59	14	5.1	656.308	2	23.3	6400	1	7305	191216 PK 1954 CL I.mzML	1	1	139	152			Q9BQE3|TBA1C_HUMAN	Tubulin alpha-1C chain OS=Homo sapiens OX=9606 GN=TUBA1C PE=1 SV=1	PEAKS DB					HSFGGGTGSGFTSL	27.18	1310.59	14	5.1	656.308	2	23.3	6400	1	7305	191216 PK 1954 CL I.mzML	1	1	139	152			Q9BQE3|TBA1C_HUMAN	Tubulin alpha-1C chain OS=Homo sapiens OX=9606 GN=TUBA1C PE=1 SV=1	PEAKS DB
SEMQVIEQETPVSA	53.4	1546.72	14	8.6	774.377	2	27.29	2560	1	8855	191216 PK 1954 CL I.mzML	1	1	44	57			tr|H0YDN9|H0YDN9_HUMAN	ADP-ribosylation factor GTPase-activating protein 2 (Fragment) OS=Homo sapiens OX=9606 GN=ARFGAP2 PE=1 SV=1	PEAKS DB					SEMQVIEQETPVSA	53.4	1546.72	14	8.6	774.377	2	27.29	2560	1	8855	191216 PK 1954 CL I.mzML	1	1	44	57			tr|H0YDN9|H0YDN9_HUMAN	ADP-ribosylation factor GTPase-activating protein 2 (Fragment) OS=Homo sapiens OX=9606 GN=ARFGAP2 PE=1 SV=1	PEAKS DB
TPYEEGLHSVDVTY	52.58	1608.73	14	1.7	805.374	2	25.15	0	1	7679	191216PK 1954 CL III.mzML	0	0	1295	1308			tr|Q60FE5|Q60FE5_HUMAN	Filamin-A OS=Homo sapiens OX=9606 GN=FLNA PE=1 SV=1	PEAKS DB					TPYEEGLHSVDVTY	52.58	1608.73	14	1.7	805.374	2	25.15	0	1	7679	191216PK 1954 CL III.mzML	0	0	1295	1308			tr|Q60FE5|Q60FE5_HUMAN	Filamin-A OS=Homo sapiens OX=9606 GN=FLNA PE=1 SV=1	PEAKS DB
VNGQQGGGSEPAAAAA	53.12	1383.64	16	3.5	692.832	2	14.05	3830	1	4066	191216 PK 1954 CL I.mzML	1	1	2	17			tr|A0A0J9YVP6|A0A0J9YVP6_HUMAN	Poly(U)-binding-splicing factor PUF60 (Fragment) OS=Homo sapiens OX=9606 GN=PUF60 PE=1 SV=1	PEAKS DB
TEMKQGAPTSFLPPEA	52.65	1702.82	16	8.9	852.424	2	25.72	3230	1	7983	191216PK 1954 CL II.mzML	1	1	43	58			tr|A0A0A0MRA5|A0A0A0MRA5_HUMAN	Heterogeneous nuclear ribonucleoprotein U-like protein 1 OS=Homo sapiens OX=9606 GN=HNRNPUL1 PE=1 SV=1	PEAKS DB
RSVGGSGGGSFGDNLV	53.66	1464.7	16	10	733.362	2	21.89	297	1	6388	191216PK 1954 CL III.mzML	1	1	627	642			P02545|LMNA_HUMAN	Prelamin-A/C OS=Homo sapiens OX=9606 GN=LMNA PE=1 SV=1	PEAKS DB
GSHSMRYFHTSVSRPGR	37.16	1960.94	17	0	491.246	4	13.21	70400	1	3853	191216 PK 1954 CL I.mzML	1	1	25	41			Q04826|1B40_HUMAN	HLA class I histocompatibility antigen B-40 alpha chain OS=Homo sapiens OX=9606 GN=HLA-B PE=1 SV=1	PEAKS DB
GSHSMRYFYTAMSRPGR	34.19	2002.93	17	2	501.742	4	17.67	68600	1	5164	191216 PK 1954 CL I.mzML	1	1	36	52			tr|A0A140T953|A0A140T953_HUMAN	HLA class I histocompatibility antigen B-46 alpha chain (Fragment) OS=Homo sapiens OX=9606 GN=HLA-B PE=1 SV=1	PEAKS DB
GSHSMRYFSTSVSRPGR	29.51	1910.92	17	2.3	478.74	4	14.81	765000	1	4343	191216 PK 1954 CL I.mzML	1	1	25	41			P30447|1A23_HUMAN	HLA class I histocompatibility antigen A-23 alpha chain OS=Homo sapiens OX=9606 GN=HLA-A PE=1 SV=1	PEAKS DB
GSHSLRYFSTAVSRPGR	36.41	1876.97	17	-0.5	626.66	3	16.06	1210	1	4404	191216PK 1954 CL II.mzML	1	1	22	38			tr|A0A140T8X0|A0A140T8X0_HUMAN	HLA class I histocompatibility antigen alpha chain F (Fragment) OS=Homo sapiens OX=9606 GN=HLA-F PE=1 SV=1	PEAKS DB
GSHSMRYFSTSVSWPGR	48.08	1940.9	17	-4.8	647.969	3	22.16	2720	1	6504	191216PK 1954 CL III.mzML	1	1	25	41			P30504|1C04_HUMAN	HLA class I histocompatibility antigen Cw-4 alpha chain OS=Homo sapiens OX=9606 GN=HLA-C PE=1 SV=1	PEAKS DB
IQRTPKIQVYSRHPAEN	48.77	2036.09	17	-6	510.027	4	14.05	0	1	3765	191216PK 1954 CL III.mzML	0	0	21	37			P61769|B2MG_HUMAN	Beta-2-microglobulin OS=Homo sapiens OX=9606 GN=B2M PE=1 SV=1	PEAKS DB
SGYDQVLQENSSDFQSNIA	42.34	2100.92	19	9.6	1051.48	2	30.02	1930	1	9745	191216 PK 1954 CL I.mzML	1	1	411	429			tr|E9PCY7|E9PCY7_HUMAN	Heterogeneous nuclear ribonucleoprotein H OS=Homo sapiens OX=9606 GN=HNRNPH1 PE=1 SV=1	PEAKS DB
GFGDSRGGGGNFGPGPGSNF	52.02	1839.79	20	8.6	920.916	2	24.77	1210	1	7935	191216 PK 1954 CL I.mzML	1	1	208	227			P22626|ROA2_HUMAN	Heterogeneous nuclear ribonucleoproteins A2/B1 OS=Homo sapiens OX=9606 GN=HNRNPA2B1 PE=1 SV=2	PEAKS DB
GEPRFIAVGYVDDTQFVRFDSDAASPR	43.72	3014.45	27	-2.5	754.616	4	30.06	2380	1	9641	191216PK 1954 CL II.mzML	1	1	42	68			P30504|1C04_HUMAN	HLA class I histocompatibility antigen Cw-4 alpha chain OS=Homo sapiens OX=9606 GN=HLA-C PE=1 SV=1	PEAKS DB
GGSRNMGGPYGGGNYGPGGSGGSGGYGGRSRY	49.16	2952.27	32	11.6	739.087	4	16.68	2940	1	4699	191216 PK 1954 CL I.mzML	1	1	322	353			P22626|ROA2_HUMAN	Heterogeneous nuclear ribonucleoproteins A2/B1 OS=Homo sapiens OX=9606 GN=HNRNPA2B1 PE=1 SV=2	PEAKS DB
GPMKSGNFGGSRNMGGPYGGGNYGPGGSGGSGGYGGRSRY	32	3770.64	40	11.9	755.149	5	18.38	8730	1	5369	191216 PK 1954 CL I.mzML	1	1	314	353			P22626|ROA2_HUMAN	Heterogeneous nuclear ribonucleoproteins A2/B1 OS=Homo sapiens OX=9606 GN=HNRNPA2B1 PE=1 SV=2	PEAKS DB
[truncated: 6 more columns]

## Sheet: HCC1954 EV lysate
Eluted peptides identified in EV lysates																									Peptides present in HLA-I ligandome of EVs (8-15 mer peptides)																							netMHCpan4.0 predicted affinity data
Peptide	-10lgP	Mass	Length	ppm	m/z	z	RT	Area Sample 1	Fraction	Scan	Source File	#Feature	#Feature Sample 1	Start	End	PTM	AScore	Protein Accession	Description	Found By					Peptide	-10lgP	Mass	Length	ppm	m/z	z	RT	Area Sample 1	Fraction	Scan	Source File	#Feature	#Feature Sample 1	Start	End	PTM	AScore	Protein Accession	Description	Found By			HLA allele	Peptide
EYPDRIMNTF	50.55	1284.58	10	6.9	643.302	2	26.12	5180	1	7096	191216PK 1954 EV I.mzML	1	1	158	167			Q13509|TBB3_HUMAN	Tubulin beta-3 chain OS=Homo sapiens OX=9606 GN=TUBB3 PE=1 SV=2	PEAKS DB					SETKIFTA	34.23	895.465	8	-2.1	448.739	2	17.73	56900	1	4595	191216PK 1954 EV I.mzML	1	1	265	272			tr|Q5VU77|Q5VU77_HUMAN	Ubiquitin-associated protein 2-like (Fragment) OS=Homo sapiens OX=9606 GN=UBAP2L PE=1 SV=1	PEAKS DB			HLA-B*35:01	FPATLFDAY
RYLTVATVF	35.25	1068.6	9	10.7	535.311	2	27.73	884	1	7380	191216PK 1954 EV I.mzML	1	1	309	317			Q13509|TBB3_HUMAN	Tubulin beta-3 chain OS=Homo sapiens OX=9606 GN=TUBB3 PE=1 SV=2	PEAKS DB					ADYLAHES	33.99	904.393	8	-1.9	453.203	2	14.48	1010	1	3558	191216PK 1954 EV I.mzML	1	1	88	95			tr|M0R061|M0R061_HUMAN	Coatomer subunit epsilon OS=Homo sapiens OX=9606 GN=COPE PE=1 SV=1	PEAKS DB			HLA-B*35:01	FAFEHSEEY
YPDRIMNTF	30.94	1155.54	9	4	578.779	2	24.78	395	1	6874	191216PK 1954 EV I.mzML	1	1	159	167			Q13509|TBB3_HUMAN	Tubulin beta-3 chain OS=Homo sapiens OX=9606 GN=TUBB3 PE=1 SV=2	PEAKS DB					VHFPMVVY	30.93	990.5	8	2.6	496.258	2	27.28	8980	1	7334	191216PK 1954 EV I.mzML	1	1	608	615			tr|A0A0D9SG77|A0A0D9SG77_HUMAN	Ubiquitin-protein ligase E3A OS=Homo sapiens OX=9606 GN=UBE3A PE=1 SV=1	PEAKS DB			HLA-B*35:01	YPSETTVKY
RYLTVAAVF	32.81	1038.59	9	2.4	520.302	2	28.18	37000	1	7460	191216PK 1954 EV I.mzML	1	1	237	245			tr|Q5ST81|Q5ST81_HUMAN	Tubulin beta chain OS=Homo sapiens OX=9606 GN=TUBB PE=1 SV=1	PEAKS DB					VVGKDLTV	27.54	829.491	8	-3.3	415.749	2	17.68	1000	1	4239	191216PK 1954 EV II.mzML	1	1	92	99			Q14657|LAGE3_HUMAN	EKC/KEOPS complex subunit LAGE3 OS=Homo sapiens OX=9606 GN=LAGE3 PE=1 SV=2	PEAKS DB			HLA-B*35:01	FPSIYDVKY
TYGEIFEKF	55.75	1132.54	9	3.4	567.281	2	27.91	37200	1	7386	191216PK 1954 EV I.mzML	1	1	107	115			O95298|NDUC2_HUMAN	NADH dehydrogenase [ubiquinone] 1 subunit C2 OS=Homo sapiens OX=9606 GN=NDUFC2 PE=1 SV=1	PEAKS DB					YPVEIHEY	37.54	1048.49	8	-7.1	525.247	2	21.44	1560	1	4968	191216PK 1954 EV III.mzML	1	1	10	17			Q13901|C1D_HUMAN	Nuclear nucleic acid-binding protein C1D OS=Homo sapiens OX=9606 GN=C1D PE=1 SV=1	PEAKS DB			HLA-B*35:01	YPVKEFEVY
FPEEDKKTY	42.98	1155.54	9	1.8	578.781	2	13.86	699	1	3415	191216PK 1954 EV I.mzML	1	1	100	108			O95298|NDUC2_HUMAN	NADH dehydrogenase [ubiquinone] 1 subunit C2 OS=Homo sapiens OX=9606 GN=NDUFC2 PE=1 SV=1	PEAKS DB					RYLTVATVF	35.25	1068.6	9	10.7	535.311	2	27.73	884	1	7380	191216PK 1954 EV I.mzML	1	1	309	317			Q13509|TBB3_HUMAN	Tubulin beta-3 chain OS=Homo sapiens OX=9606 GN=TUBB3 PE=1 SV=2	PEAKS DB			HLA-B*35:01	MPADTNKAF
YSAARSAAASNYV	46.95	1329.63	13	5.3	665.827	2	17	639	1	4279	191216PK 1954 EV I.mzML	1	1	197	209			O14493|CLD4_HUMAN	Claudin-4 OS=Homo sapiens OX=9606 GN=CLDN4 PE=1 SV=1	PEAKS DB					YPDRIMNTF	30.94	1155.54	9	4	578.779	2	24.78	395	1	6874	191216PK 1954 EV I.mzML	1	1	159	167			Q13509|TBB3_HUMAN	Tubulin beta-3 chain OS=Homo sapiens OX=9606 GN=TUBB3 PE=1 SV=2	PEAKS DB			HLA-B*35:01	TAAETHYTY
YSAARSAAA	33.93	866.425	9	-3.8	434.218	2	10.85	86.7	1	3091	191216PK 1954 EV I.mzML	1	1	197	205			O14493|CLD4_HUMAN	Claudin-4 OS=Homo sapiens OX=9606 GN=CLDN4 PE=1 SV=1	PEAKS DB					RYLTVAAVF	32.81	1038.59	9	2.4	520.302	2	28.18	37000	1	7460	191216PK 1954 EV I.mzML	1	1	237	245			tr|Q5ST81|Q5ST81_HUMAN	Tubulin beta chain OS=Homo sapiens OX=9606 GN=TUBB PE=1 SV=1	PEAKS DB			HLA-B*35:01	YPTEDYKVY
RSAAASNYV	29.46	937.462	9	1.6	469.739	2	13.45	3830	1	3412	191216PK 1954 EV I.mzML	1	1	201	209			O14493|CLD4_HUMAN	Claudin-4 OS=Homo sapiens OX=9606 GN=CLDN4 PE=1 SV=1	PEAKS DB					TYGEIFEKF	55.75	1132.54	9	3.4	567.281	2	27.91	37200	1	7386	191216PK 1954 EV I.mzML	1	1	107	115			O95298|NDUC2_HUMAN	NADH dehydrogenase [ubiquinone] 1 subunit C2 OS=Homo sapiens OX=9606 GN=NDUFC2 PE=1 SV=1	PEAKS DB			HLA-A*24:02	AYLESFYKF
TPTAENPEY	42.23	1020.44	9	-2	511.226	2	17.32	4460	1	4430	191216PK 1954 EV I.mzML	1	1	1240	1248			P04626|ERBB2_HUMAN	Receptor tyrosine-protein kinase erbB-2 OS=Homo sapiens OX=9606 GN=ERBB2 PE=1 SV=1	PEAKS DB					FPEEDKKTY	42.98	1155.54	9	1.8	578.781	2	13.86	699	1	3415	191216PK 1954 EV I.mzML	1	1	100	108			O95298|NDUC2_HUMAN	NADH dehydrogenase [ubiquinone] 1 subunit C2 OS=Homo sapiens OX=9606 GN=NDUFC2 PE=1 SV=1	PEAKS DB			HLA-A*24:02	KYPSPFFVF
MPNPEGRYTF	37.55	1210.54	10	3.4	606.281	2	22.4	27700	1	6343	191216PK 1954 EV I.mzML	1	1	282	291			P04626|ERBB2_HUMAN	Receptor tyrosine-protein kinase erbB-2 OS=Homo sapiens OX=9606 GN=ERBB2 PE=1 SV=1	PEAKS DB					YSAARSAAA	33.93	866.425	9	-3.8	434.218	2	10.85	86.7	1	3091	191216PK 1954 EV I.mzML	1	1	197	205			O14493|CLD4_HUMAN	Claudin-4 OS=Homo sapiens OX=9606 GN=CLDN4 PE=1 SV=1	PEAKS DB			HLA-B*35:01	LPDEIYHVY
TYLPTNASLSF	37.32	1212.6	11	2	607.31	2	32.44	8580	1	8059	191216PK 1954 EV I.mzML	1	1	63	73			P04626|ERBB2_HUMAN	Receptor tyrosine-protein kinase erbB-2 OS=Homo sapiens OX=9606 GN=ERBB2 PE=1 SV=1	PEAKS DB					RSAAASNYV	29.46	937.462	9	1.6	469.739	2	13.45	3830	1	3412	191216PK 1954 EV I.mzML	1	1	201	209			O14493|CLD4_HUMAN	Claudin-4 OS=Homo sapiens OX=9606 GN=CLDN4 PE=1 SV=1	PEAKS DB			HLA-B*35:01	FPFEKGSVQY
GEFGGFGSV	45.91	855.376	9	-3.7	428.694	2	28.31	72700	1	7514	191216PK 1954 EV I.mzML	1	1	22	30			tr|Q5JP01|Q5JP01_HUMAN	Histone-binding protein RBBP7 (Fragment) OS=Homo sapiens OX=9606 GN=RBBP7 PE=1 SV=1	PEAKS DB					TPTAENPEY	42.23	1020.44	9	-2	511.226	2	17.32	4460	1	4430	191216PK 1954 EV I.mzML	1	1	1240	1248			P04626|ERBB2_HUMAN	Receptor tyrosine-protein kinase erbB-2 OS=Homo sapiens OX=9606 GN=ERBB2 PE=1 SV=1	PEAKS DB			HLA-B*35:01	LPAKILVEF
GEFGGFGSVT	41.39	956.424	10	-4.2	479.217	2	27.43	0	1	7351	191216PK 1954 EV I.mzML	0	0	22	31			tr|Q5JP01|Q5JP01_HUMAN	Histone-binding protein RBBP7 (Fragment) OS=Homo sapiens OX=9606 GN=RBBP7 PE=1 SV=1	PEAKS DB					GEFGGFGSV	45.91	855.376	9	-3.7	428.694	2	28.31	72700	1	7514	191216PK 1954 EV I.mzML	1	1	22	30			tr|Q5JP01|Q5JP01_HUMAN	Histone-binding protein RBBP7 (Fragment) OS=Homo sapiens OX=9606 GN=RBBP7 PE=1 SV=1	PEAKS DB			HLA-B*35:01	HPTVVISAY
NAFEVAEKY	48.88	1069.51	9	-0.5	535.761	2	21.23	7440	1	5877	191216PK 1954 EV I.mzML	1	1	226	234			O43707|ACTN4_HUMAN	Alpha-actinin-4 OS=Homo sapiens OX=9606 GN=ACTN4 PE=1 SV=2	PEAKS DB					NAFEVAEKY	48.88	1069.51	9	-0.5	535.761	2	21.23	7440	1	5877	191216PK 1954 EV I.mzML	1	1	226	234			O43707|ACTN4_HUMAN	Alpha-actinin-4 OS=Homo sapiens OX=9606 GN=ACTN4 PE=1 SV=2	PEAKS DB			HLA-A*24:02	VYMDWYEKF
HAANQSYQY	28.11	1080.46	9	-1.3	541.238	2	13.01	962	1	3293	191216PK 1954 EV I.mzML	1	1	5	13			O43707|ACTN4_HUMAN	Alpha-actinin-4 OS=Homo sapiens OX=9606 GN=ACTN4 PE=1 SV=2	PEAKS DB					HAANQSYQY	28.11	1080.46	9	-1.3	541.238	2	13.01	962	1	3293	191216PK 1954 EV I.mzML	1	1	5	13			O43707|ACTN4_HUMAN	Alpha-actinin-4 OS=Homo sapiens OX=9606 GN=ACTN4 PE=1 SV=2	PEAKS DB			HLA-B*35:01	TAIDDMEAY
SSTSHVPEV	38.06	941.445	9	0	471.73	2	14.98	7140	1	3745	191216PK 1954 EV I.mzML	1	1	1478	1486			P49327|FAS_HUMAN	Fatty acid synthase OS=Homo sapiens OX=9606 GN=FASN PE=1 SV=3	PEAKS DB					SSTSHVPEV	38.06	941.445	9	0	471.73	2	14.98	7140	1	3745	191216PK 1954 EV I.mzML	1	1	1478	1486			P49327|FAS_HUMAN	Fatty acid synthase OS=Homo sapiens OX=9606 GN=FASN PE=1 SV=3	PEAKS DB			HLA-A*24:02	KYPENFFLL
QSSERPLFL	29.39	1075.57	9	0.1	538.79	2	24.11	1610	1	6774	191216PK 1954 EV I.mzML	1	1	2238	2246			P49327|FAS_HUMAN	Fatty acid synthase OS=Homo sapiens OX=9606 GN=FASN PE=1 SV=3	PEAKS DB					QSSERPLFL	29.39	1075.57	9	0.1	538.79	2	24.11	1610	1	6774	191216PK 1954 EV I.mzML	1	1	2238	2246			P49327|FAS_HUMAN	Fatty acid synthase OS=Homo sapiens OX=9606 GN=FASN PE=1 SV=3	PEAKS DB			HLA-B*35:01	FPLDLDVKM
HPIEGSTTVF	27.24	1086.53	10	-0.7	544.274	2	20.2	30300	1	5464	191216PK 1954 EV I.mzML	1	1	2248	2257			P49327|FAS_HUMAN	Fatty acid synthase OS=Homo sapiens OX=9606 GN=FASN PE=1 SV=3	PEAKS DB					AEIEELTAS	27.37	961.46	9	0.6	481.738	2	22.76	4210	1	6369	191216PK 1954 EV I.mzML	1	1	169	177			Q9Y3B1|PLD3B_HUMAN	PRELI domain containing protein 3B OS=Homo sapiens OX=9606 GN=PRELID3B PE=1 SV=2	PEAKS DB			HLA-A*24:02	TYGEIFEKF
AEIEELTASA	45.63	1032.5	10	3.5	517.258	2	24.6	4170	1	6836	191216PK 1954 EV I.mzML	1	1	169	178			Q9Y3B1|PLD3B_HUMAN	PRELI domain containing protein 3B OS=Homo sapiens OX=9606 GN=PRELID3B PE=1 SV=2	PEAKS DB					GSYVFENTV	39.74	1014.47	9	2.7	508.242	2	26.52	2130	1	7167	191216PK 1954 EV I.mzML	1	1	495	503			P49588|SYAC_HUMAN	Alanine--tRNA ligase cytoplasmic OS=Homo sapiens OX=9606 GN=AARS PE=1 SV=2	PEAKS DB			HLA-A*24:02	AYMPHTFFI
AEIEELTAS	27.37	961.46	9	0.6	481.738	2	22.76	4210	1	6369	191216PK 1954 EV I.mzML	1	1	169	177			Q9Y3B1|PLD3B_HUMAN	PRELI domain containing protein 3B OS=Homo sapiens OX=9606 GN=PRELID3B PE=1 SV=2	PEAKS DB					KEAPPMEKP	38.81	1025.52	9	-1	513.768	2	12.02	31.9	1	3206	191216PK 1954 EV I.mzML	1	1	32	40			tr|K7EM56|K7EM56_HUMAN	40S ribosomal protein S15 OS=Homo sapiens OX=9606 GN=RPS15 PE=1 SV=2	PEAKS DB			HLA-B*35:01	FSNPYSIEY
REYNWNVKNKA	43.51	1420.72	11	7.1	474.584	3	13.1	677	1	3314	191216PK 1954 EV I.mzML	1	1	293	303			Q8N7H5|PAF1_HUMAN	RNA polymerase II-associated factor 1 homolog OS=Homo sapiens OX=9606 GN=PAF1 PE=1 SV=2	PEAKS DB					GEFSITYKP	36.61	1040.52	9	0.3	521.266	2	23.03	18400	1	6530	191216PK 1954 EV I.mzML	1	1	84	92			tr|K7EM56|K7EM56_HUMAN	40S ribosomal protein S15 OS=Homo sapiens OX=9606 GN=RPS15 PE=1 SV=2	PEAKS DB			HLA-B*35:01	YPDRIMNTF
IPFDPKFITY	29.33	1239.65	10	-1.3	620.833	2	31.36	188	1	7907	191216PK 1954 EV I.mzML	1	1	42	51			Q8N7H5|PAF1_HUMAN	RNA polymerase II-associated factor 1 homolog OS=Homo sapiens OX=9606 GN=PAF1 PE=1 SV=2	PEAKS DB					FPSIYDVKY	53.83	1130.56	9	3	566.291	2	28.09	10600	1	7445	191216PK 1954 EV I.mzML	1	1	25	33			tr|B7Z9U0|B7Z9U0_HUMAN	cDNA FLJ78954 highly similar to CCR4-NOT transcription complex subunit 8 OS=Homo sapiens OX=9606 GN=CNOT8 PE=1 SV=1	PEAKS DB			HLA-B*35:01	EAASVPVVY
GSYVFENTV	39.74	1014.47	9	2.7	508.242	2	26.52	2130	1	7167	191216PK 1954 EV I.mzML	1	1	495	503			P49588|SYAC_HUMAN	Alanine--tRNA ligase cytoplasmic OS=Homo sapiens OX=9606 GN=AARS PE=1 SV=2	PEAKS DB					WPVGGDSRF	26.84	1019.48	9	1.4	510.749	2	23.62	13200	1	6703	191216PK 1954 EV I.mzML	1	1	171	179			Q14451|GRB7_HUMAN	Growth factor receptor-bound protein 7 OS=Homo sapiens OX=9606 GN=GRB7 PE=1 SV=2	PEAKS DB			HLA-B*35:01	HAANQSYQY
IPIERLYVTY	36.73	1265.7	10	6.8	633.862	2	27.95	548	1	7408	191216PK 1954 EV I.mzML	1	1	128	137			P49588|SYAC_HUMAN	Alanine--tRNA ligase cytoplasmic OS=Homo sapiens OX=9606 GN=AARS PE=1 SV=2	PEAKS DB					VYTVVDEMF	39.56	1101.51	9	-0.8	551.76	2	34.47	511	1	8556	191216PK 1954 EV I.mzML	1	1	60	68			tr|M0R1S0|M0R1S0_HUMAN	AP-2 complex subunit sigma OS=Homo sapiens OX=9606 GN=AP2S1 PE=1 SV=1	PEAKS DB			HLA-A*24:02	VYNSEYYHF
KEAPPMEKP	38.81	1025.52	9	-1	513.768	2	12.02	31.9	1	3206	191216PK 1954 EV I.mzML	1	1	32	40			tr|K7EM56|K7EM56_HUMAN	40S ribosomal protein S15 OS=Homo sapiens OX=9606 GN=RPS15 PE=1 SV=2	PEAKS DB					HSGPVIPVY	36.55	967.513	9	-3.1	484.762	2	22.49	8990	1	6346	191216PK 1954 EV I.mzML	1	1	240	248			Q14469|HES1_HUMAN	Transcription factor HES-1 OS=Homo sapiens OX=9606 GN=HES1 PE=1 SV=1	PEAKS DB			HLA-B*35:01	FPVAGQKLIY
GEFSITYKP	36.61	1040.52	9	0.3	521.266	2	23.03	18400	1	6530	191216PK 1954 EV I.mzML	1	1	84	92			tr|K7EM56|K7EM56_HUMAN	40S ribosomal protein S15 OS=Homo sapiens OX=9606 GN=RPS15 PE=1 SV=2	PEAKS DB					YPGQPHPAL	29.12	978.492	9	1.6	490.254	2	17.98	0	1	4611	191216PK 1954 EV I.mzML	0	0	155	163			Q14469|HES1_HUMAN	Transcription factor HES-1 OS=Homo sapiens OX=9606 GN=HES1 PE=1 SV=1	PEAKS DB			HLA-B*35:01	NAFEELVAF
SEADIRGFVAA	39.15	1134.57	11	5.6	568.294	2	23.35	1540	1	6572	191216PK 1954 EV I.mzML	1	1	50	60			tr|A0A494C1L9|A0A494C1L9_HUMAN	Thymidine phosphorylase (Fragment) OS=Homo sapiens OX=9606 GN=TYMP PE=1 SV=1	PEAKS DB					HPTVVISAY	33.8	985.523	9	-1.8	493.768	2	20.92	35400	1	5731	191216PK 1954 EV I.mzML	1	1	141	149			tr|Q5SZX9|Q5SZX9_HUMAN	T-complex protein 1 subunit gamma (Fragment) OS=Homo sapiens OX=9606 GN=CCT3 PE=1 SV=1	PEAKS DB			HLA-A*24:02	AYLEAIHNF
SEADIRGFVA	30.66	1063.53	10	1	532.773	2	22.67	939	1	6362	191216PK 1954 EV I.mzML	1	1	50	59			tr|A0A494C1L9|A0A494C1L9_HUMAN	Thymidine phosphorylase (Fragment) OS=Homo sapiens OX=9606 GN=TYMP PE=1 SV=1	PEAKS DB					TAMDVVYAL	33.83	981.484	9	-1	491.749	2	33.17	16400	1	8205	191216PK 1954 EV I.mzML	1	1	83	91			P62805|H4_HUMAN	Histone H4 OS=Homo sapiens OX=9606 GN=HIST1H4A PE=1 SV=2	PEAKS DB			HLA-A*24:02	KYMDINFDF
FPSIYDVKY	53.83	1130.56	9	3	566.291	2	28.09	10600	1	7445	191216PK 1954 EV I.mzML	1	1	25	33			tr|B7Z9U0|B7Z9U0_HUMAN	cDNA FLJ78954 highly similar to CCR4-NOT transcription complex subunit 8 OS=Homo sapiens OX=9606 GN=CNOT8 PE=1 SV=1	PEAKS DB					NVIRDAVTY	31.57	1049.55	9	3.1	525.784	2	20.09	0	1	5441	191216PK 1954 EV I.mzML	0	0	65	73			P62805|H4_HUMAN	Histone H4 OS=Homo sapiens OX=9606 GN=HIST1H4A PE=1 SV=2	PEAKS DB			HLA-A*24:02	KYMDVQFDF
WPVGGDSRFVF	39.13	1265.62	11	8.7	633.822	2	31.68	33700	1	7924	191216PK 1954 EV I.mzML	1	1	171	181			Q14451|GRB7_HUMAN	Growth factor receptor-bound protein 7 OS=Homo sapiens OX=9606 GN=GRB7 PE=1 SV=2	PEAKS DB					KEFPGFLEN	49.04	1079.53	9	0	540.772	2	25.14	261000	1	6987	191216PK 1954 EV I.mzML	1	1	37	45			P60903|S10AA_HUMAN	Protein S100-A10 OS=Homo sapiens OX=9606 GN=S100A10 PE=1 SV=2	PEAKS DB			HLA-B*35:01	HPIQTQAQY
WPVGGDSRF	26.84	1019.48	9	1.4	510.749	2	23.62	13200	1	6703	191216PK 1954 EV I.mzML	1	1	171	179			Q14451|GRB7_HUMAN	Growth factor receptor-bound protein 7 OS=Homo sapiens OX=9606 GN=GRB7 PE=1 SV=2	PEAKS DB					RLNTIPLFV	35.22	1071.64	9	6.2	536.833	2	30.96	961	1	7847	191216PK 1954 EV I.mzML	1	1	582	590			P14923|PLAK_HUMAN	Junction plakoglobin OS=Homo sapiens OX=9606 GN=JUP PE=1 SV=3	PEAKS DB			HLA-B*35:01	MPAAQEGAVAF
VYTVVDEMF	39.56	1101.51	9	-0.8	551.76	2	34.47	511	1	8556	191216PK 1954 EV I.mzML	1	1	60	68			tr|M0R1S0|M0R1S0_HUMAN	AP-2 complex subunit sigma OS=Homo sapiens OX=9606 GN=AP2S1 PE=1 SV=1	PEAKS DB					ATYVFLHTV	48.09	1049.55	9	9.6	525.79	2	26.16	6310	1	7094	191216PK 1954 EV I.mzML	1	1	25	33			tr|F8VXD5|F8VXD5_HUMAN	ORM1-like protein 2 OS=Homo sapiens OX=9606 GN=ORMDL2 PE=1 SV=1	PEAKS DB			HLA-A*24:02	LYPLTNYTF
HSGPVIPVY	36.55	967.513	9	-3.1	484.762	2	22.49	8990	1	6346	191216PK 1954 EV I.mzML	1	1	240	248			Q14469|HES1_HUMAN	Transcription factor HES-1 OS=Homo sapiens OX=9606 GN=HES1 PE=1 SV=1	PEAKS DB					KFIDTTSKF	47.07	1085.58	9	0.4	543.795	2	18.35	7880	1	4669	191216PK 1954 EV I.mzML	1	1	314	322			tr|G5E9G0|G5E9G0_HUMAN	60S ribosomal protein L3 OS=Homo sapiens OX=9606 GN=RPL3 PE=1 SV=1	PEAKS DB			HLA-B*35:01	LPQHTIETY
YPGQPHPAL	29.12	978.492	9	1.6	490.254	2	17.98	0	1	4611	191216PK 1954 EV I.mzML	0	0	155	163			Q14469|HES1_HUMAN	Transcription factor HES-1 OS=Homo sapiens OX=9606 GN=HES1 PE=1 SV=1	PEAKS DB					KYQEVTNNL	45.74	1107.56	9	-0.4	554.785	2	16.69	6980	1	4175	191216PK 1954 EV I.mzML	1	1	98	106			tr|E9PLA9|E9PLA9_HUMAN	Caprin-1 (Fragment) OS=Homo sapiens OX=9606 GN=CAPRIN1 PE=1 SV=1	PEAKS DB			HLA-B*35:01	MPNPEGRYTF
HPTVVISAY	33.8	985.523	9	-1.8	493.768	2	20.92	35400	1	5731	191216PK 1954 EV I.mzML	1	1	141	149			tr|Q5SZX9|Q5SZX9_HUMAN	T-complex protein 1 subunit gamma (Fragment) OS=Homo sapiens OX=9606 GN=CCT3 PE=1 SV=1	PEAKS DB					GEFTGWEKV	44.58	1051.5	9	-1.2	526.755	2	23.75	6190	1	6754	191216PK 1954 EV I.mzML	1	1	20	28			P57078|RIPK4_HUMAN	Receptor-interacting serine/threonine-protein kinase 4 OS=Homo sapiens OX=9606 GN=RIPK4 PE=1 SV=1	PEAKS DB			HLA-B*35:01	IPVLIFQAY
REIQVQHPAA	31.99	1147.61	10	-3	574.81	2	12.92	249	1	3289	191216PK 1954 EV I.mzML	1	1	68	77			tr|Q5SZX9|Q5SZX9_HUMAN	T-complex protein 1 subunit gamma (Fragment) OS=Homo sapiens OX=9606 GN=CCT3 PE=1 SV=1	PEAKS DB					SYGDILHVI	44.19	1015.53	9	4.7	508.777	2	30.42	1610	1	7755	191216PK 1954 EV I.mzML	1	1	528	536			Q92796|DLG3_HUMAN	Disks large homolog 3 OS=Homo sapiens OX=9606 GN=DLG3 PE=1 SV=2	PEAKS DB			HLA-B*35:01	QAVADAVTY
TAMDVVYAL	33.83	981.484	9	-1	491.749	2	33.17	16400	1	8205	191216PK 1954 EV I.mzML	1	1	83	91			P62805|H4_HUMAN	Histone H4 OS=Homo sapiens OX=9606 GN=HIST1H4A PE=1 SV=2	PEAKS DB					SETVMVHQA	43.37	1000.46	9	-2.8	501.238	2	14.13	567	1	3509	191216PK 1954 EV I.mzML	1	1	247	255			Q92537|SUSD6_HUMAN	Sushi domain-containing protein 6 OS=Homo sapiens OX=9606 GN=SUSD6 PE=1 SV=1	PEAKS DB			HLA-B*35:01	NPWDNKAVY
NVIRDAVTY	31.57	1049.55	9	3.1	525.784	2	20.09	0	1	5441	191216PK 1954 EV I.mzML	0	0	65	73			P62805|H4_HUMAN	Histone H4 OS=Homo sapiens OX=9606 GN=HIST1H4A PE=1 SV=2	PEAKS DB					FAFEHSEEY	43	1157.47	9	2.4	579.742	2	21.77	3180	1	6130	191216PK 1954 EV I.mzML	1	1	67	75			tr|H3BSS3|H3BSS3_HUMAN	Transcription factor 25 (Fragment) OS=Homo sapiens OX=9606 GN=TCF25 PE=1 SV=1	PEAKS DB			HLA-A*24:02	YYLNEIQSF
KEFPGFLEN	49.04	1079.53	9	0	540.772	2	25.14	261000	1	6987	191216PK 1954 EV I.mzML	1	1	37	45			P60903|S10AA_HUMAN	Protein S100-A10 OS=Homo sapiens OX=9606 GN=S100A10 PE=1 SV=2	PEAKS DB					KELEKTYSA	42.53	1067.55	9	1.7	534.783	2	11.66	29100	1	3150	191216PK 1954 EV I.mzML	1	1	261	269			P02545|LMNA_HUMAN	Prelamin-A/C OS=Homo sapiens OX=9606 GN=LMNA PE=1 SV=1	PEAKS DB			HLA-A*24:02	IYGYVAEQF
RLNTIPLFV	35.22	1071.64	9	6.2	536.833	2	30.96	961	1	7847	191216PK 1954 EV I.mzML	1	1	582	590			P14923|PLAK_HUMAN	Junction plakoglobin OS=Homo sapiens OX=9606 GN=JUP PE=1 SV=3	PEAKS DB					YMFVDENTF	42.36	1164.48	9	6.5	583.251	2	32.85	790	1	8161	191216PK 1954 EV I.mzML	1	1	50	58			Q9BWD3|RTL8A_HUMAN	Retrotransposon Gag-like protein 8A OS=Homo sapiens OX=9606 GN=RTL8A PE=1 SV=3	PEAKS DB			HLA-B*35:01	LPFPIIQQY
ATYVFLHTV	48.09	1049.55	9	9.6	525.79	2	26.16	6310	1	7094	191216PK 1954 EV I.mzML	1	1	25	33			tr|F8VXD5|F8VXD5_HUMAN	ORM1-like protein 2 OS=Homo sapiens OX=9606 GN=ORMDL2 PE=1 SV=1	PEAKS DB					RYLEQLHQL	28.92	1198.65	9	-4.3	400.554	3	19.75	3810	1	5354	191216PK 1954 EV I.mzML	1	1	13	21			P40763|STAT3_HUMAN	Signal transducer and activator of transcription 3 OS=Homo sapiens OX=9606 GN=STAT3 PE=1 SV=2	PEAKS DB			HLA-B*35:01	FPDKPITQY
KFIDTTSKF	47.07	1085.58	9	0.4	543.795	2	18.35	7880	1	4669	191216PK 1954 EV I.mzML	1	1	314	322			tr|G5E9G0|G5E9G0_HUMAN	60S ribosomal protein L3 OS=Homo sapiens OX=9606 GN=RPL3 PE=1 SV=1	PEAKS DB					VFDEAIRAV	42.2	1018.54	9	-0.1	510.279	2	23.89	2470	1	6761	191216PK 1954 EV I.mzML	1	1	124	132			tr|J3QLK0|J3QLK0_HUMAN	Ras-related C3 botulinum toxin substrate 3 (Fragment) OS=Homo sapiens OX=9606 GN=RAC3 PE=1 SV=1	PEAKS DB			HLA-B*35:01	FPHQPSALGY
KYQEVTNNL	45.74	1107.56	9	-0.4	554.785	2	16.69	6980	1	4175	191216PK 1954 EV I.mzML	1	1	98	106			tr|E9PLA9|E9PLA9_HUMAN	Caprin-1 (Fragment) OS=Homo sapiens OX=9606 GN=CAPRIN1 PE=1 SV=1	PEAKS DB					DAYTHLETF	42.09	1095.49	9	-2.4	548.75	2	25.09	650	1	6947	191216PK 1954 EV I.mzML	1	1	582	590			tr|A0A3B3IRK8|A0A3B3IRK8_HUMAN	Interferon-induced helicase C domain-containing protein 1 OS=Homo sapiens OX=9606 GN=IFIH1 PE=1 SV=1	PEAKS DB			HLA-B*35:01	QASDVSVKY
GEISALTAEA	44.81	960.476	10	-0.5	481.245	2	24.47	4990	1	6828	191216PK 1954 EV I.mzML	1	1	134	143			P41134|ID1_HUMAN	DNA-binding protein inhibitor ID-1 OS=Homo sapiens OX=9606 GN=ID1 PE=1 SV=3	PEAKS DB					AELGMEHQA	41.36	984.433	9	-3.2	493.222	2	14.48	1070	1	3559	191216PK 1954 EV I.mzML	1	1	28	36			tr|K7EK06|K7EK06_HUMAN	Phenylalanine--tRNA ligase alpha subunit (Fragment) OS=Homo sapiens OX=9606 GN=FARSA PE=1 SV=8	PEAKS DB			HLA-B*35:01	HPIEGSTTVF
GEFTGWEKV	44.58	1051.5	9	-1.2	526.755	2	23.75	6190	1	6754	191216PK 1954 EV I.mzML	1	1	20	28			P57078|RIPK4_HUMAN	Receptor-interacting serine/threonine-protein kinase 4 OS=Homo sapiens OX=9606 GN=RIPK4 PE=1 SV=1	PEAKS DB					NVADLHEKY	41.32	1087.53	9	2.8	544.774	2	14.8	1100	1	3658	191216PK 1954 EV I.mzML	1	1	250	258			P28074|PSB5_HUMAN	Proteasome subunit beta type-5 OS=Homo sapiens OX=9606 GN=PSMB5 PE=1 SV=3	PEAKS DB			HLA-A*24:02	KYLSVQGQLF
SYGDILHVI	44.19	1015.53	9	4.7	508.777	2	30.42	1610	1	7755	191216PK 1954 EV I.mzML	1	1	528	536			Q92796|DLG3_HUMAN	Disks large homolog 3 OS=Homo sapiens OX=9606 GN=DLG3 PE=1 SV=2	PEAKS DB					VYMDWYEKF	41.22	1279.56	9	-0.5	640.786	2	30.6	524	1	7770	191216PK 1954 EV I.mzML	1	1	1389	1397			O75643|U520_HUMAN	U5 small nuclear ribonucleoprotein 200 kDa helicase OS=Homo sapiens OX=9606 GN=SNRNP200 PE=1 SV=2	PEAKS DB			HLA-B*35:01	YPVEIHEY
SASPVSDVSY	43.58	1010.46	10	-1.2	506.235	2	21.86	1120	1	6136	191216PK 1954 EV I.mzML	1	1	275	284			Q8IZW8|TENS4_HUMAN	Tensin-4 OS=Homo sapiens OX=9606 GN=TNS4 PE=1 SV=3	PEAKS DB					REYQDLLNV	27.01	1148.58	9	1.4	575.299	2	25.23	3470	1	6975	191216PK 1954 EV I.mzML	1	1	199	207			tr|B0YJC5|B0YJC5_HUMAN	Vimentin OS=Homo sapiens OX=9606 GN=VIM PE=1 SV=1	PEAKS DB			HLA-A*24:02	RYLTVAAVF
SETVMVHQA	43.37	1000.46	9	-2.8	501.238	2	14.13	567	1	3509	191216PK 1954 EV I.mzML	1	1	247	255			Q92537|SUSD6_HUMAN	Sushi domain-containing protein 6 OS=Homo sapiens OX=9606 GN=SUSD6 PE=1 SV=1	PEAKS DB					NEYTKFIPP	41.11	1107.56	9	1.2	554.788	2	23.53	19900	1	6755	191216PK 1954 EV I.mzML	1	1	379	387			Q9P0J1|PDP1_HUMAN	[Pyruvate dehydrogenase [acetyl-transferring]]-phosphatase 1 mitochondrial OS=Homo sapiens OX=9606 GN=PDP1 PE=1 SV=3	PEAKS DB			HLA-A*24:02	QYPVIIHLI
EAWASKDATY	43.07	1140.51	10	-2.4	571.26	2	17.89	0	1	4602	191216PK 1954 EV I.mzML	0	0	591	600			P33993|MCM7_HUMAN	DNA replication licensing factor MCM7 OS=Homo sapiens OX=9606 GN=MCM7 PE=1 SV=4	PEAKS DB					IEHDVVMKA	40.62	1040.53	9	-2.5	521.272	2	14.31	731	1	3531	191216PK 1954 EV I.mzML	1	1	18	26			tr|K7ESE5|K7ESE5_HUMAN	Leydig cell tumor 10 kDa protein homolog OS=Homo sapiens OX=9606 GN=C19orf53 PE=1 SV=1	PEAKS DB			HLA-B*35:01	WPVGGDSRF
FAFEHSEEY	43	1157.47	9	2.4	579.742	2	21.77	3180	1	6130	191216PK 1954 EV I.mzML	1	1	67	75			tr|H3BSS3|H3BSS3_HUMAN	Transcription factor 25 (Fragment) OS=Homo sapiens OX=9606 GN=TCF25 PE=1 SV=1	PEAKS DB					VYVQNVVKL	40.59	1060.63	9	-5.4	531.318	2	24.37	0	1	6822	191216PK 1954 EV I.mzML	0	0	263	271			tr|A0A2R8Y611|A0A2R8Y611_HUMAN	AP-3 complex subunit delta-1 (Fragment) OS=Homo sapiens OX=9606 GN=AP3D1 PE=1 SV=1	PEAKS DB			HLA-A*24:02	VYGPLPQSF
MPAVKAIIYQY	42.96	1295.69	11	8.3	648.86	2	27.33	333	1	7349	191216PK 1954 EV I.mzML	1	1	324	334			tr|E9PNM1|E9PNM1_HUMAN	Squalene synthase OS=Homo sapiens OX=9606 GN=FDFT1 PE=1 SV=1	PEAKS DB					QEYSEFVKA	40.39	1099.52	9	-1.4	550.766	2	19.97	4230	1	5370	191216PK 1954 EV I.mzML	1	1	461	469			tr|F8VWZ8|F8VWZ8_HUMAN	Rho GTPase-activating protein 29 OS=Homo sapiens OX=9606 GN=ARHGAP29 PE=1 SV=1	PEAKS DB			HLA-A*24:02	RYLQTLTTI
KELEKTYSA	42.53	1067.55	9	1.7	534.783	2	11.66	29100	1	3150	191216PK 1954 EV I.mzML	1	1	261	269			P02545|LMNA_HUMAN	Prelamin-A/C OS=Homo sapiens OX=9606 GN=LMNA PE=1 SV=1	PEAKS DB					SETSGIARP	40.15	916.461	9	-0.9	459.238	2	13.32	10300	1	3377	191216PK 1954 EV I.mzML	1	1	663	671			P27816|MAP4_HUMAN	Microtubule-associated protein 4 OS=Homo sapiens OX=9606 GN=MAP4 PE=1 SV=3	PEAKS DB			HLA-A*24:02	AYLEAHETF
YMFVDENTF	42.36	1164.48	9	6.5	583.251	2	32.85	790	1	8161	191216PK 1954 EV I.mzML	1	1	50	58			Q9BWD3|RTL8A_HUMAN	Retrotransposon Gag-like protein 8A OS=Homo sapiens OX=9606 GN=RTL8A PE=1 SV=3	PEAKS DB					TYQDIQNTI	40.06	1094.52	9	0.5	548.27	2	24.06	1710	1	6768	191216PK 1954 EV I.mzML	1	1	698	706			P24928|RPB1_HUMAN	DNA-directed RNA polymerase II subunit RPB1 OS=Homo sapiens OX=9606 GN=POLR2A PE=1 SV=2	PEAKS DB			HLA-B*35:01	HPTSVISGY
YEVRLTQTVA	42.34	1178.63	10	0.7	590.322	2	21.55	10900	1	5988	191216PK 1954 EV I.mzML	1	1	88	97			tr|A0A096LNZ9|A0A096LNZ9_HUMAN	Ubiquitin-like protein ISG15 (Fragment) OS=Homo sapiens OX=9606 GN=ISG15 PE=1 SV=6	PEAKS DB					HPPPPPPPP	26.91	931.491	9	-3.9	466.751	2	14.39	4660	1	3538	191216PK 1954 EV I.mzML	1	1	306	314			tr|M0QXS5|M0QXS5_HUMAN	Heterogeneous nuclear ribonucleoprotein L (Fragment) OS=Homo sapiens OX=9606 GN=HNRNPL PE=1 SV=1	PEAKS DB			HLA-B*40:06	GEMVALPPV
RYLEQLHQL	28.92	1198.65	9	-4.3	400.554	3	19.75	3810	1	5354	191216PK 1954 EV I.mzML	1	1	13	21			P40763|STAT3_HUMAN	Signal transducer and activator of transcription 3 OS=Homo sapiens OX=9606 GN=STAT3 PE=1 SV=2	PEAKS DB					TAAETHYTY	39.4	1055.46	9	-0.5	528.735	2	14.76	1070	1	3630	191216PK 1954 EV I.mzML	1	1	110	118			tr|B1AQP1|B1AQP1_HUMAN	Upstream stimulatory factor 1 OS=Homo sapiens OX=9606 GN=USF1 PE=1 SV=1	PEAKS DB			HLA-B*35:01	LPVIIFTTF
MPVGPDAILRY	42.25	1230.64	11	4.4	616.332	2	28.62	5010	1	7534	191216PK 1954 EV I.mzML	1	1	923	933			tr|A0A024RCR6|A0A024RCR6_HUMAN	BAG6 OS=Homo sapiens OX=9606 GN=BAG6 PE=1 SV=1	PEAKS DB					GEIASFDKA	39.27	936.455	9	-3.2	469.233	2	17.81	9120	1	4576	191216PK 1954 EV I.mzML	1	1	8	16			P63313|TYB10_HUMAN	Thymosin beta-10 OS=Homo sapiens OX=9606 GN=TMSB10 PE=1 SV=2	PEAKS DB			HLA-A*24:02	EYQKVWNLF
VFDEAIRAV	42.2	1018.54	9	-0.1	510.279	2	23.89	2470	1	6761	191216PK 1954 EV I.mzML	1	1	124	132			tr|J3QLK0|J3QLK0_HUMAN	Ras-related C3 botulinum toxin substrate 3 (Fragment) OS=Homo sapiens OX=9606 GN=RAC3 PE=1 SV=1	PEAKS DB					KIYEGQVEV	39.12	1063.55	9	1.8	532.786	2	19.25	51100	1	5051	191216PK 1954 EV I.mzML	1	1	67	75			tr|Q5T7N0|Q5T7N0_HUMAN	60S ribosomal protein L5 (Fragment) OS=Homo sapiens OX=9606 GN=RPL5 PE=1 SV=2	PEAKS DB			HLA-A*24:02	FYLEGGFSKF
DAYTHLETF	42.09	1095.49	9	-2.4	548.75	2	25.09	650	1	6947	191216PK 1954 EV I.mzML	1	1	582	590			tr|A0A3B3IRK8|A0A3B3IRK8_HUMAN	Interferon-induced helicase C domain-containing protein 1 OS=Homo sapiens OX=9606 GN=IFIH1 PE=1 SV=1	PEAKS DB					NAVNLAIKY	38.79	1004.57	9	-2	503.289	2	23.12	1260	1	6557	191216PK 1954 EV I.mzML	1	1	791	799			O75717|WDHD1_HUMAN	WD repeat and HMG-box DNA-binding protein 1 OS=Homo sapiens OX=9606 GN=WDHD1 PE=1 SV=1	PEAKS DB			HLA-B*35:01	NAIHAILLY
AELGMEHQA	41.36	984.433	9	-3.2	493.222	2	14.48	1070	1	3559	191216PK 1954 EV I.mzML	1	1	28	36			tr|K7EK06|K7EK06_HUMAN	Phenylalanine--tRNA ligase alpha subunit (Fragment) OS=Homo sapiens OX=9606 GN=FARSA PE=1 SV=8	PEAKS DB					TPAGVVNKY	38.7	947.508	9	-2.6	474.76	2	15.07	2190	1	3746	191216PK 1954 EV I.mzML	1	1	135	143			tr|E9PJ54|E9PJ54_HUMAN	7-dehydrocholesterol reductase (Fragment) OS=Homo sapiens OX=9606 GN=DHCR7 PE=1 SV=1	PEAKS DB			HLA-B*35:01	TPTAENPEY
[truncated: 271 more rows]
[truncated: 6 more columns]

## Sheet: HCC1395 cell lysate
Eluted peptides identified in cell lysates																									Peptides present in HLA-I ligandome of cells (8-15 mer peptides)																							netMHCpan4.0 predicted affinity data
[truncated: 728 more rows]
[truncated: 6 more columns]

[truncated: 17 more sheets: HCC1395 EV lysate, HCC1806 cell lysate, HCC1806 EV lysate, MCF7 cell lysate, MCF7 EV lysate, MDA-MB-361 Cell lysate, MDA-MB-361 EV lysate, MDA-MB-415 Cell lysate, MDA-MB-415 EV lysate, MDA-MB-231 Cell lysate, MDA-MB-231 EV lysate, MDA-MB-453 Cell lysate, MDA-MB-453 EV lysate, ESTDAB-056 cell lysate, ESTDAB-056 EV lysate, RPMI 8226 cell lysate, RPMI 8226 EV lysate]
