# Supplementary material for: Tumour‐associated antigenic peptides are present in the HLA class I ligandome of cancer cell line derived extracellular vesicles
Source: Immunology. 2022 Apr 20;166(2):249–64. doi: 10.1111/imm.13471 (PMC10357481; doi:10.1111/imm.13471)
Supplement: Supplementary file 4 — File S3Containing details of cell and EV ligandomes and their comparisons [file IMM-166-249-s004.xlsx]

## Sheet: READ ME
Supplementary File S3 containing details of cell and EV ligandomes and their comparisons
In support of "Tumour-associated and tumour-specific antigenic peptides are present in the HLA class I ligandome of cancer cell line derived extracellular vesicles" by Kumar et al., 2021.
This sheet has 4 tabs showing comaprison of cell and EV ligandomes of breast cancer, myeloma and melanoma cell lines
Each tab contains three datasets:
Column A to U contains details of peptide present in cell ligndomes
Column X to AR contains details of peptide present in EV ligndomes
Column AU to BO contains details of Unique peptide present in EV ligndomes after comparing with cell ligandome
Tab "CellvsEV ligandome_all cancers" contains comparison of cell and EV ligandomes of breast cancer, myeloma and melanoma lines
Tab "Cell vs EV ligandome_BC" contains comparison of cell and EV ligandomes of breast cancer
Tab "Cell vs EV ligandome_Melanoma" contains comparison of cell and EV ligandomes of melanoma cell line ESTDAB-056
Tab "Cell vs EV ligandome_Myeloma" contains comparison of cell and EV ligandomes of myeloma cell line RPMI 8226

## Sheet: CellvsEV ligandome_all cancers
Cell Ligandome (8-15mer peptides) of breast cancer, myeloma and melanoma lines; all cell ligandome data from breast cancer, myeloma and melanoma lines were combined and duplicate peptides were removed																							EV Ligandome (8-15mer peptides) of breast cancer, myeloma, melanoma lines; all EV ligandome data from breast cancer, myeloma and melanoma lines were combined and duplicate peptides were removed																							Unique peptides present in EV Ligandome (8-15mer peptides) of breast cancer, myeloma, melanoma lines
Peptide	-10lgP	Mass	Length	ppm	m/z	z	RT	Area Sample 1	Fraction	Scan	Source File	#Feature	#Feature Sample 1	Start	End	PTM	AScore	Protein Accession	Description	Found By			Peptide	-10lgP	Mass	Length	ppm	m/z	z	RT	Area Sample 1	Fraction	Scan	Source File	#Feature	#Feature Sample 1	Start	End	PTM	AScore	Protein Accession	Description	Found By			Peptide	-10lgP	Mass	Length
TTSRVLKV	27.77	902.555	8	1.6	452.288	2	13.3	78500	1	3849	191216 PK 1954 CL I.mzML	1	1	330	337			P14923|PLAK_HUMAN	Junction plakoglobin OS=Homo sapiens OX=9606 GN=JUP PE=1 SV=3	PEAKS DB			SETKIFTA	34.23	895.465	8	-2.1	448.739	2	17.73	56900	1	4595	191216PK 1954 EV I.mzML	1	1	265	272			tr|Q5VU77|Q5VU77_HUMAN	Ubiquitin-associated protein 2-like (Fragment) OS=Homo sapiens OX=9606 GN=UBAP2L PE=1 SV=1	PEAKS DB			VHFPMVVY	30.93	990.5	8
YPVEIHEY	40.32	1048.49	8	1.8	525.254	2	21.29	10700	1	6571	191216 PK 1954 CL I.mzML	1	1	10	17			Q13901|C1D_HUMAN	Nuclear nucleic acid-binding protein C1D OS=Homo sapiens OX=9606 GN=C1D PE=1 SV=1	PEAKS DB			ADYLAHES	33.99	904.393	8	-1.9	453.203	2	14.48	1010	1	3558	191216PK 1954 EV I.mzML	1	1	88	95			tr|M0R061|M0R061_HUMAN	Coatomer subunit epsilon OS=Homo sapiens OX=9606 GN=COPE PE=1 SV=1	PEAKS DB			VVGKDLTV	27.54	829.491	8
SETKIFTA	47.26	895.465	8	-0.7	448.742	2	17.76	282000	1	5170	191216 PK 1954 CL I.mzML	1	1	265	272			tr|F8W726|F8W726_HUMAN	Ubiquitin-associated protein 2-like OS=Homo sapiens OX=9606 GN=UBAP2L PE=1 SV=2	PEAKS DB			VHFPMVVY	30.93	990.5	8	2.6	496.258	2	27.28	8980	1	7334	191216PK 1954 EV I.mzML	1	1	608	615			tr|A0A0D9SG77|A0A0D9SG77_HUMAN	Ubiquitin-protein ligase E3A OS=Homo sapiens OX=9606 GN=UBE3A PE=1 SV=1	PEAKS DB			YSAARSAAA	33.93	866.425	9
VATKPLYV	27.49	889.527	8	-6	445.77	2	18.7	9700	1	5503	191216 PK 1954 CL I.mzML	1	1	49	56			tr|H0YB86|H0YB86_HUMAN	Polyadenylate-binding protein 1 (Fragment) OS=Homo sapiens OX=9606 GN=PABPC1 PE=1 SV=1	PEAKS DB			VVGKDLTV	27.54	829.491	8	-3.3	415.749	2	17.68	1000	1	4239	191216PK 1954 EV II.mzML	1	1	92	99			Q14657|LAGE3_HUMAN	EKC/KEOPS complex subunit LAGE3 OS=Homo sapiens OX=9606 GN=LAGE3 PE=1 SV=2	PEAKS DB			TPTAENPEY	42.23	1020.44	9
HDVVAHEV	40.7	904.44	8	-3.2	453.228	2	12.39	303	1	3545	191216 PK 1954 CL I.mzML	1	1	59	66			tr|Q5JS72|Q5JS72_HUMAN	Peripheral plasma membrane protein CASK OS=Homo sapiens OX=9606 GN=CASK PE=1 SV=1	PEAKS DB			YPVEIHEY	37.54	1048.49	8	-7.1	525.247	2	21.44	1560	1	4968	191216PK 1954 EV III.mzML	1	1	10	17			Q13901|C1D_HUMAN	Nuclear nucleic acid-binding protein C1D OS=Homo sapiens OX=9606 GN=C1D PE=1 SV=1	PEAKS DB			YMFVDENTF	42.36	1164.48	9
SETKVFTA	38.77	881.449	8	2.3	441.735	2	15.52	939	1	4478	191216 PK 1954 CL I.mzML	1	1	268	275			Q5T6F2|UBAP2_HUMAN	Ubiquitin-associated protein 2 OS=Homo sapiens OX=9606 GN=UBAP2 PE=1 SV=1	PEAKS DB			RYLTVATVF	35.25	1068.6	9	10.7	535.311	2	27.73	884	1	7380	191216PK 1954 EV I.mzML	1	1	309	317			Q13509|TBB3_HUMAN	Tubulin beta-3 chain OS=Homo sapiens OX=9606 GN=TUBB3 PE=1 SV=2	PEAKS DB			TAAETHYTY	39.4	1055.46	9
ADTIFVTA	25.55	836.428	8	-4.1	419.222	2	26.79	1370	1	8671	191216 PK 1954 CL I.mzML	1	1	300	307			tr|A0A087WX41|A0A087WX41_HUMAN	Clathrin heavy chain 2 OS=Homo sapiens OX=9606 GN=CLTCL1 PE=1 SV=1	PEAKS DB			YPDRIMNTF	30.94	1155.54	9	4	578.779	2	24.78	395	1	6874	191216PK 1954 EV I.mzML	1	1	159	167			Q13509|TBB3_HUMAN	Tubulin beta-3 chain OS=Homo sapiens OX=9606 GN=TUBB3 PE=1 SV=2	PEAKS DB			NAVNLAIKY	38.79	1004.57	9
ASGYPVKV	37.44	819.449	8	0.4	410.734	2	17.09	2340	1	4799	191216 PK 1954 CL I.mzML	1	1	1143	1150			tr|A0A140T936|A0A140T936_HUMAN	Valine--tRNA ligase (Fragment) OS=Homo sapiens OX=9606 GN=VARS PE=1 SV=1	PEAKS DB			RYLTVAAVF	32.81	1038.59	9	2.4	520.302	2	28.18	37000	1	7460	191216PK 1954 EV I.mzML	1	1	237	245			tr|Q5ST81|Q5ST81_HUMAN	Tubulin beta chain OS=Homo sapiens OX=9606 GN=TUBB PE=1 SV=1	PEAKS DB			TVLELVTQY	38.7	1064.58	9
YAGAILEV	31.69	834.449	8	-0.8	418.233	2	29.16	13900	1	9398	191216 PK 1954 CL I.mzML	1	1	86	93			tr|A0A087WXL0|A0A087WXL0_HUMAN	Selenoprotein F OS=Homo sapiens OX=9606 GN=SELENOF PE=1 SV=1	PEAKS DB			TYGEIFEKF	55.75	1132.54	9	3.4	567.281	2	27.91	37200	1	7386	191216PK 1954 EV I.mzML	1	1	107	115			O95298|NDUC2_HUMAN	NADH dehydrogenase [ubiquinone] 1 subunit C2 OS=Homo sapiens OX=9606 GN=NDUFC2 PE=1 SV=1	PEAKS DB			GETDLIQKA	37.3	973.508	9
SSSRPLKV	29.47	872.508	8	1.9	437.264	2	11.83	1960	1	3378	191216 PK 1954 CL I.mzML	1	1	323	330			tr|F8WCX2|F8WCX2_HUMAN	Zinc finger protein 687 OS=Homo sapiens OX=9606 GN=ZNF687 PE=1 SV=1	PEAKS DB			FPEEDKKTY	42.98	1155.54	9	1.8	578.781	2	13.86	699	1	3415	191216PK 1954 EV I.mzML	1	1	100	108			O95298|NDUC2_HUMAN	NADH dehydrogenase [ubiquinone] 1 subunit C2 OS=Homo sapiens OX=9606 GN=NDUFC2 PE=1 SV=1	PEAKS DB			GEHDKMVAA	36.86	956.438	9
YSIRPLIV	28.65	959.58	8	1.7	480.801	2	26.93	9110	1	8748	191216 PK 1954 CL I.mzML	1	1	2259	2266			Q14573|ITPR3_HUMAN	Inositol 1 4 5-trisphosphate receptor type 3 OS=Homo sapiens OX=9606 GN=ITPR3 PE=1 SV=2	PEAKS DB			YSAARSAAA	33.93	866.425	9	-3.8	434.218	2	10.85	86.7	1	3091	191216PK 1954 EV I.mzML	1	1	197	205			O14493|CLD4_HUMAN	Claudin-4 OS=Homo sapiens OX=9606 GN=CLDN4 PE=1 SV=1	PEAKS DB			ASNPRGLFV	36.02	959.519	9
SFDSTVRL	28	923.471	8	0.4	462.745	2	22.32	34100	1	6963	191216 PK 1954 CL I.mzML	1	1	15	22			tr|A0A494C153|A0A494C153_HUMAN	F-box-like/WD repeat-containing protein TBL1Y (Fragment) OS=Homo sapiens OX=9606 GN=TBL1Y PE=4 SV=1	PEAKS DB			RSAAASNYV	29.46	937.462	9	1.6	469.739	2	13.45	3830	1	3412	191216PK 1954 EV I.mzML	1	1	201	209			O14493|CLD4_HUMAN	Claudin-4 OS=Homo sapiens OX=9606 GN=CLDN4 PE=1 SV=1	PEAKS DB			VFYPYPQYF	34.72	1222.57	9
HEMVVYEA	27.97	976.432	8	2.9	489.227	2	18.47	27200	1	5401	191216 PK 1954 CL I.mzML	1	1	263	270			Q9Y678|COPG1_HUMAN	Coatomer subunit gamma-1 OS=Homo sapiens OX=9606 GN=COPG1 PE=1 SV=1	PEAKS DB			TPTAENPEY	42.23	1020.44	9	-2	511.226	2	17.32	4460	1	4430	191216PK 1954 EV I.mzML	1	1	1240	1248			P04626|ERBB2_HUMAN	Receptor tyrosine-protein kinase erbB-2 OS=Homo sapiens OX=9606 GN=ERBB2 PE=1 SV=1	PEAKS DB			TYDYNFHSF	34.27	1192.48	9
HFDMAVYL	27.27	994.458	8	1.1	498.239	2	30.1	11500	1	9828	191216 PK 1954 CL I.mzML	1	1	357	364			P55268|LAMB2_HUMAN	Laminin subunit beta-2 OS=Homo sapiens OX=9606 GN=LAMB2 PE=1 SV=2	PEAKS DB			GEFGGFGSV	45.91	855.376	9	-3.7	428.694	2	28.31	72700	1	7514	191216PK 1954 EV I.mzML	1	1	22	30			tr|Q5JP01|Q5JP01_HUMAN	Histone-binding protein RBBP7 (Fragment) OS=Homo sapiens OX=9606 GN=RBBP7 PE=1 SV=1	PEAKS DB			EYNNNFHVL	32.59	1148.53	9
KTVKPLSL	27.23	884.569	8	-9.1	443.29	2	15.53	0	1	4479	191216 PK 1954 CL I.mzML	0	0	1174	1181			Q9H2M9|RBGPR_HUMAN	Rab3 GTPase-activating protein non-catalytic subunit OS=Homo sapiens OX=9606 GN=RAB3GAP2 PE=1 SV=1	PEAKS DB			NAFEVAEKY	48.88	1069.51	9	-0.5	535.761	2	21.23	7440	1	5877	191216PK 1954 EV I.mzML	1	1	226	234			O43707|ACTN4_HUMAN	Alpha-actinin-4 OS=Homo sapiens OX=9606 GN=ACTN4 PE=1 SV=2	PEAKS DB			AYLEAHETF	31.53	1079.49	9
LPWKAFTY	27.08	1024.54	8	1.4	513.28	2	28.18	18600	1	9166	191216 PK 1954 CL I.mzML	1	1	464	471			Q96KA5|CLP1L_HUMAN	Cleft lip and palate transmembrane protein 1-like protein OS=Homo sapiens OX=9606 GN=CLPTM1L PE=1 SV=1	PEAKS DB			HAANQSYQY	28.11	1080.46	9	-1.3	541.238	2	13.01	962	1	3293	191216PK 1954 EV I.mzML	1	1	5	13			O43707|ACTN4_HUMAN	Alpha-actinin-4 OS=Homo sapiens OX=9606 GN=ACTN4 PE=1 SV=2	PEAKS DB			KYLINLETL	30.89	1105.64	9
GEYKIMVA	27.07	909.463	8	0	455.741	2	20.53	19700	1	6367	191216 PK 1954 CL I.mzML	1	1	95	102			tr|A8MU21|A8MU21_HUMAN	Transmembrane protein 147 OS=Homo sapiens OX=9606 GN=TMEM147 PE=1 SV=1	PEAKS DB			SSTSHVPEV	38.06	941.445	9	0	471.73	2	14.98	7140	1	3745	191216PK 1954 EV I.mzML	1	1	1478	1486			P49327|FAS_HUMAN	Fatty acid synthase OS=Homo sapiens OX=9606 GN=FASN PE=1 SV=3	PEAKS DB			PYLFHVVTF	30.76	1121.59	9
ADYLAHES	26.47	904.393	8	0.3	453.206	2	14.54	7970	1	4281	191216 PK 1954 CL I.mzML	1	1	88	95			tr|M0R061|M0R061_HUMAN	Coatomer subunit epsilon OS=Homo sapiens OX=9606 GN=COPE PE=1 SV=1	PEAKS DB			QSSERPLFL	29.39	1075.57	9	0.1	538.79	2	24.11	1610	1	6774	191216PK 1954 EV I.mzML	1	1	2238	2246			P49327|FAS_HUMAN	Fatty acid synthase OS=Homo sapiens OX=9606 GN=FASN PE=1 SV=3	PEAKS DB			RYLQTLTTI	30.53	1107.63	9
ATAQPLNV	38.72	812.439	8	-2.8	407.224	2	20.67	1990	1	6138	191216PK 1954 CL II.mzML	1	1	101	108			tr|H3BLW0|H3BLW0_HUMAN	Homeodomain-interacting protein kinase 1 (Fragment) OS=Homo sapiens OX=9606 GN=HIPK1 PE=1 SV=1	PEAKS DB			AEIEELTAS	27.37	961.46	9	0.6	481.738	2	22.76	4210	1	6369	191216PK 1954 EV I.mzML	1	1	169	177			Q9Y3B1|PLD3B_HUMAN	PRELI domain containing protein 3B OS=Homo sapiens OX=9606 GN=PRELID3B PE=1 SV=2	PEAKS DB			QAVADAVTY	30.24	936.455	9
GEHIHYGA	36.37	882.398	8	0.2	442.205	2	11.88	3420	1	3266	191216PK 1954 CL II.mzML	1	1	53	60			Q99967|CITE2_HUMAN	Cbp/p300-interacting transactivator 2 OS=Homo sapiens OX=9606 GN=CITED2 PE=1 SV=2	PEAKS DB			GSYVFENTV	39.74	1014.47	9	2.7	508.242	2	26.52	2130	1	7167	191216PK 1954 EV I.mzML	1	1	495	503			P49588|SYAC_HUMAN	Alanine--tRNA ligase cytoplasmic OS=Homo sapiens OX=9606 GN=AARS PE=1 SV=2	PEAKS DB			KEYGQTMTV	30.16	1055.5	9
GETIFVTA	29.85	836.428	8	-2.9	419.22	2	26.85	809	1	8224	191216PK 1954 CL III.mzML	1	1	300	307			Q00610|CLH1_HUMAN	Clathrin heavy chain 1 OS=Homo sapiens OX=9606 GN=CLTC PE=1 SV=5	PEAKS DB			KEAPPMEKP	38.81	1025.52	9	-1	513.768	2	12.02	31.9	1	3206	191216PK 1954 EV I.mzML	1	1	32	40			tr|K7EM56|K7EM56_HUMAN	40S ribosomal protein S15 OS=Homo sapiens OX=9606 GN=RPS15 PE=1 SV=2	PEAKS DB			FSNPYSIEY	29.97	1118.49	9
FPMEIRQY	40.37	1082.52	8	4.3	542.27	2	24.17	9080	1	7322	191216PK 1954 CL III.mzML	1	1	28	35			tr|J3KPM9|J3KPM9_HUMAN	Signal transducer and activator of transcription OS=Homo sapiens OX=9606 GN=STAT1 PE=1 SV=1	PEAKS DB			GEFSITYKP	36.61	1040.52	9	0.3	521.266	2	23.03	18400	1	6530	191216PK 1954 EV I.mzML	1	1	84	92			tr|K7EM56|K7EM56_HUMAN	40S ribosomal protein S15 OS=Homo sapiens OX=9606 GN=RPS15 PE=1 SV=2	PEAKS DB			QARIEIESF	29.56	1091.56	9
TAAAVQVF	31.49	805.433	8	-5	403.722	2	26.23	985	1	7989	191216PK 1954 CL III.mzML	1	1	199	206			tr|A0A0C4DFT5|A0A0C4DFT5_HUMAN	Solute carrier family 26 member 6 OS=Homo sapiens OX=9606 GN=SLC26A6 PE=1 SV=1	PEAKS DB			FPSIYDVKY	53.83	1130.56	9	3	566.291	2	28.09	10600	1	7445	191216PK 1954 EV I.mzML	1	1	25	33			tr|B7Z9U0|B7Z9U0_HUMAN	cDNA FLJ78954 highly similar to CCR4-NOT transcription complex subunit 8 OS=Homo sapiens OX=9606 GN=CNOT8 PE=1 SV=1	PEAKS DB			RETSHVTMV	28.82	1058.52	9
VSNIPLKL	31.36	882.554	8	-0.6	442.284	2	24.58	2610	1	7450	191216PK 1954 CL III.mzML	1	1	393	400			tr|J3QRV5|J3QRV5_HUMAN	Lethal(2) giant larvae protein homolog 2 OS=Homo sapiens OX=9606 GN=LLGL2 PE=1 SV=1	PEAKS DB			WPVGGDSRF	26.84	1019.48	9	1.4	510.749	2	23.62	13200	1	6703	191216PK 1954 EV I.mzML	1	1	171	179			Q14451|GRB7_HUMAN	Growth factor receptor-bound protein 7 OS=Homo sapiens OX=9606 GN=GRB7 PE=1 SV=2	PEAKS DB			NAIHAILLY	28.62	1026.59	9
FSGNPIKV	42.65	860.476	8	-2.7	431.244	2	19.92	7700	1	5588	191216PK 1954 CL III.mzML	1	1	359	366			P35637|FUS_HUMAN	RNA-binding protein FUS OS=Homo sapiens OX=9606 GN=FUS PE=1 SV=1	PEAKS DB			VYTVVDEMF	39.56	1101.51	9	-0.8	551.76	2	34.47	511	1	8556	191216PK 1954 EV I.mzML	1	1	60	68			tr|M0R1S0|M0R1S0_HUMAN	AP-2 complex subunit sigma OS=Homo sapiens OX=9606 GN=AP2S1 PE=1 SV=1	PEAKS DB			QAVQQQEVY	28.42	1091.52	9
ISAKPLEM	34.77	887.479	8	1.3	444.747	2	19.79	7020	1	5568	191216PK 1954 CL III.mzML	1	1	336	343			Q9NQZ5|STAR7_HUMAN	StAR-related lipid transfer protein 7 mitochondrial OS=Homo sapiens OX=9606 GN=STARD7 PE=1 SV=2	PEAKS DB			HSGPVIPVY	36.55	967.513	9	-3.1	484.762	2	22.49	8990	1	6346	191216PK 1954 EV I.mzML	1	1	240	248			Q14469|HES1_HUMAN	Transcription factor HES-1 OS=Homo sapiens OX=9606 GN=HES1 PE=1 SV=1	PEAKS DB			AFDLTEQRY	28.34	1141.54	9
VGGHVLYV	32.83	842.465	8	0.1	422.24	2	20.28	2220	1	5755	191216PK 1954 CL III.mzML	1	1	303	310			Q9P1Z0|ZBTB4_HUMAN	Zinc finger and BTB domain-containing protein 4 OS=Homo sapiens OX=9606 GN=ZBTB4 PE=1 SV=3	PEAKS DB			YPGQPHPAL	29.12	978.492	9	1.6	490.254	2	17.98	0	1	4611	191216PK 1954 EV I.mzML	0	0	155	163			Q14469|HES1_HUMAN	Transcription factor HES-1 OS=Homo sapiens OX=9606 GN=HES1 PE=1 SV=1	PEAKS DB			KSQDNVIKV	27.9	1029.58	9
GEVLMVQV	26.99	873.463	8	0.1	437.739	2	30.16	1940	1	9414	191216PK 1954 CL III.mzML	1	1	8	15			tr|A0A087WXV3|A0A087WXV3_HUMAN	TAR DNA-binding protein 43 (Fragment) OS=Homo sapiens OX=9606 GN=TARDBP PE=1 SV=1	PEAKS DB			HPTVVISAY	33.8	985.523	9	-1.8	493.768	2	20.92	35400	1	5731	191216PK 1954 EV I.mzML	1	1	141	149			tr|Q5SZX9|Q5SZX9_HUMAN	T-complex protein 1 subunit gamma (Fragment) OS=Homo sapiens OX=9606 GN=CCT3 PE=1 SV=1	PEAKS DB			REYQLNDSA	36.15	1094.5	9
SPEERARY	26.06	1006.48	8	-2.8	504.247	2	14.38	352	1	3827	191216PK 1954 CL III.mzML	1	1	94	101			tr|A0A087WTB8|A0A087WTB8_HUMAN	Ubiquitin carboxyl-terminal hydrolase OS=Homo sapiens OX=9606 GN=UCHL3 PE=1 SV=1	PEAKS DB			TAMDVVYAL	33.83	981.484	9	-1	491.749	2	33.17	16400	1	8205	191216PK 1954 EV I.mzML	1	1	83	91			P62805|H4_HUMAN	Histone H4 OS=Homo sapiens OX=9606 GN=HIST1H4A PE=1 SV=2	PEAKS DB			SATYIAEEY	34.52	1045.46	9
RSAAASNYV	42.61	937.462	9	1.1	469.741	2	13.61	140000	1	3938	191216 PK 1954 CL I.mzML	1	1	201	209			O14493|CLD4_HUMAN	Claudin-4 OS=Homo sapiens OX=9606 GN=CLDN4 PE=1 SV=1	PEAKS DB			NVIRDAVTY	31.57	1049.55	9	3.1	525.784	2	20.09	0	1	5441	191216PK 1954 EV I.mzML	0	0	65	73			P62805|H4_HUMAN	Histone H4 OS=Homo sapiens OX=9606 GN=HIST1H4A PE=1 SV=2	PEAKS DB			RYGLVTNEI	28.75	1063.57	9
AEVDAAMAA	47.07	847.375	9	-3.2	424.695	2	19.28	42200	1	5811	191216 PK 1954 CL I.mzML	1	1	73	81			P22626|ROA2_HUMAN	Heterogeneous nuclear ribonucleoproteins A2/B1 OS=Homo sapiens OX=9606 GN=HNRNPA2B1 PE=1 SV=2	PEAKS DB			KEFPGFLEN	49.04	1079.53	9	0	540.772	2	25.14	261000	1	6987	191216PK 1954 EV I.mzML	1	1	37	45			P60903|S10AA_HUMAN	Protein S100-A10 OS=Homo sapiens OX=9606 GN=S100A10 PE=1 SV=2	PEAKS DB			DALGHFFQY	28.65	1096.5	9
TINGHNAEV	28.41	953.457	9	-3.1	477.736	2	12.85	5420	1	3654	191216 PK 1954 CL I.mzML	1	1	176	184			P22626|ROA2_HUMAN	Heterogeneous nuclear ribonucleoproteins A2/B1 OS=Homo sapiens OX=9606 GN=HNRNPA2B1 PE=1 SV=2	PEAKS DB			RLNTIPLFV	35.22	1071.64	9	6.2	536.833	2	30.96	961	1	7847	191216PK 1954 EV I.mzML	1	1	582	590			P14923|PLAK_HUMAN	Junction plakoglobin OS=Homo sapiens OX=9606 GN=JUP PE=1 SV=3	PEAKS DB			KEFEKEISA	41.19	1079.55	9
SSTSHVPEV	45.29	941.445	9	0.3	471.733	2	15.13	48900	1	4401	191216 PK 1954 CL I.mzML	1	1	1476	1484			tr|A0A0U1RQF0|A0A0U1RQF0_HUMAN	Fatty acid synthase OS=Homo sapiens OX=9606 GN=FASN PE=1 SV=1	PEAKS DB			ATYVFLHTV	48.09	1049.55	9	9.6	525.79	2	26.16	6310	1	7094	191216PK 1954 EV I.mzML	1	1	25	33			tr|F8VXD5|F8VXD5_HUMAN	ORM1-like protein 2 OS=Homo sapiens OX=9606 GN=ORMDL2 PE=1 SV=1	PEAKS DB			KYLQSTISF	38.7	1085.58	9
EAASVPVVY	36.18	933.481	9	1	467.75	2	25.81	156000	1	8234	191216 PK 1954 CL I.mzML	1	1	1642	1650			tr|A0A0U1RQF0|A0A0U1RQF0_HUMAN	Fatty acid synthase OS=Homo sapiens OX=9606 GN=FASN PE=1 SV=1	PEAKS DB			KFIDTTSKF	47.07	1085.58	9	0.4	543.795	2	18.35	7880	1	4669	191216PK 1954 EV I.mzML	1	1	314	322			tr|G5E9G0|G5E9G0_HUMAN	60S ribosomal protein L3 OS=Homo sapiens OX=9606 GN=RPL3 PE=1 SV=1	PEAKS DB			ASLSHQSLV	36.97	940.498	9
QSSERPLFL	35.81	1075.57	9	1.2	538.794	2	24.16	82500	1	7655	191216 PK 1954 CL I.mzML	1	1	2236	2244			tr|A0A0U1RQF0|A0A0U1RQF0_HUMAN	Fatty acid synthase OS=Homo sapiens OX=9606 GN=FASN PE=1 SV=1	PEAKS DB			KYQEVTNNL	45.74	1107.56	9	-0.4	554.785	2	16.69	6980	1	4175	191216PK 1954 EV I.mzML	1	1	98	106			tr|E9PLA9|E9PLA9_HUMAN	Caprin-1 (Fragment) OS=Homo sapiens OX=9606 GN=CAPRIN1 PE=1 SV=1	PEAKS DB			KYEELFPAF	33.31	1142.56	9
KTGTVSLEV	29.44	932.518	9	1.2	467.269	2	19.37	57400	1	5814	191216 PK 1954 CL I.mzML	1	1	927	935			tr|A0A0U1RQF0|A0A0U1RQF0_HUMAN	Fatty acid synthase OS=Homo sapiens OX=9606 GN=FASN PE=1 SV=1	PEAKS DB			GEFTGWEKV	44.58	1051.5	9	-1.2	526.755	2	23.75	6190	1	6754	191216PK 1954 EV I.mzML	1	1	20	28			P57078|RIPK4_HUMAN	Receptor-interacting serine/threonine-protein kinase 4 OS=Homo sapiens OX=9606 GN=RIPK4 PE=1 SV=1	PEAKS DB			GEIQHMSQA	33.14	999.444	9
GSTTVFHSL	27.74	947.471	9	1.6	474.746	2	20.62	48800	1	6430	191216 PK 1954 CL I.mzML	1	1	2250	2258			tr|A0A0U1RQF0|A0A0U1RQF0_HUMAN	Fatty acid synthase OS=Homo sapiens OX=9606 GN=FASN PE=1 SV=1	PEAKS DB			SYGDILHVI	44.19	1015.53	9	4.7	508.777	2	30.42	1610	1	7755	191216PK 1954 EV I.mzML	1	1	528	536			Q92796|DLG3_HUMAN	Disks large homolog 3 OS=Homo sapiens OX=9606 GN=DLG3 PE=1 SV=2	PEAKS DB			VPVPPLPEY	32.61	1009.55	9
NAFEVAEKY	62.51	1069.51	9	-0.7	535.764	2	21.21	48500	1	6552	191216 PK 1954 CL I.mzML	1	1	226	234			O43707|ACTN4_HUMAN	Alpha-actinin-4 OS=Homo sapiens OX=9606 GN=ACTN4 PE=1 SV=2	PEAKS DB			SETVMVHQA	43.37	1000.46	9	-2.8	501.238	2	14.13	567	1	3509	191216PK 1954 EV I.mzML	1	1	247	255			Q92537|SUSD6_HUMAN	Sushi domain-containing protein 6 OS=Homo sapiens OX=9606 GN=SUSD6 PE=1 SV=1	PEAKS DB			KSSDQPLTV	31.58	973.508	9
EEIEGLISA	44.38	959.481	9	4.3	480.752	2	28.89	39600	1	9330	191216 PK 1954 CL I.mzML	1	1	561	569			O43707|ACTN4_HUMAN	Alpha-actinin-4 OS=Homo sapiens OX=9606 GN=ACTN4 PE=1 SV=2	PEAKS DB			FAFEHSEEY	43	1157.47	9	2.4	579.742	2	21.77	3180	1	6130	191216PK 1954 EV I.mzML	1	1	67	75			tr|H3BSS3|H3BSS3_HUMAN	Transcription factor 25 (Fragment) OS=Homo sapiens OX=9606 GN=TCF25 PE=1 SV=1	PEAKS DB			FEFDTKTSA	30.69	1044.48	9
HAANQSYQY	36.16	1080.46	9	2.2	541.242	2	13.12	2710	1	3756	191216 PK 1954 CL I.mzML	1	1	5	13			O43707|ACTN4_HUMAN	Alpha-actinin-4 OS=Homo sapiens OX=9606 GN=ACTN4 PE=1 SV=2	PEAKS DB			KELEKTYSA	42.53	1067.55	9	1.7	534.783	2	11.66	29100	1	3150	191216PK 1954 EV I.mzML	1	1	261	269			P02545|LMNA_HUMAN	Prelamin-A/C OS=Homo sapiens OX=9606 GN=LMNA PE=1 SV=1	PEAKS DB			TAIDDMEAY	30.49	1027.42	9
GEFGGFGSV	54	855.376	9	-1.2	428.697	2	28.31	434000	1	9254	191216 PK 1954 CL I.mzML	1	1	22	30			tr|Q5JP01|Q5JP01_HUMAN	Histone-binding protein RBBP7 (Fragment) OS=Homo sapiens OX=9606 GN=RBBP7 PE=1 SV=1	PEAKS DB			YMFVDENTF	42.36	1164.48	9	6.5	583.251	2	32.85	790	1	8161	191216PK 1954 EV I.mzML	1	1	50	58			Q9BWD3|RTL8A_HUMAN	Retrotransposon Gag-like protein 8A OS=Homo sapiens OX=9606 GN=RTL8A PE=1 SV=3	PEAKS DB			AYAIIKEEL	30.36	1048.58	9
YPDRIMNTF	42.88	1155.54	9	1.4	578.78	2	24.83	24600	1	7931	191216 PK 1954 CL I.mzML	1	1	159	167			Q13509|TBB3_HUMAN	Tubulin beta-3 chain OS=Homo sapiens OX=9606 GN=TUBB3 PE=1 SV=2	PEAKS DB			RYLEQLHQL	28.92	1198.65	9	-4.3	400.554	3	19.75	3810	1	5354	191216PK 1954 EV I.mzML	1	1	13	21			P40763|STAT3_HUMAN	Signal transducer and activator of transcription 3 OS=Homo sapiens OX=9606 GN=STAT3 PE=1 SV=2	PEAKS DB			YPSETTVKY	28.93	1086.52	9
RYLTVATVF	31.09	1068.6	9	3.7	535.31	2	27.78	13800	1	8983	191216 PK 1954 CL I.mzML	1	1	309	317			Q13509|TBB3_HUMAN	Tubulin beta-3 chain OS=Homo sapiens OX=9606 GN=TUBB3 PE=1 SV=2	PEAKS DB			VFDEAIRAV	42.2	1018.54	9	-0.1	510.279	2	23.89	2470	1	6761	191216PK 1954 EV I.mzML	1	1	124	132			tr|J3QLK0|J3QLK0_HUMAN	Ras-related C3 botulinum toxin substrate 3 (Fragment) OS=Homo sapiens OX=9606 GN=RAC3 PE=1 SV=1	PEAKS DB			GSNYKSLEV	28.54	995.492	9
RYLTVAAVF	29.93	1038.59	9	2.9	520.304	2	28.22	180000	1	9235	191216 PK 1954 CL I.mzML	1	1	237	245			tr|Q5ST81|Q5ST81_HUMAN	Tubulin beta chain OS=Homo sapiens OX=9606 GN=TUBB PE=1 SV=1	PEAKS DB			DAYTHLETF	42.09	1095.49	9	-2.4	548.75	2	25.09	650	1	6947	191216PK 1954 EV I.mzML	1	1	582	590			tr|A0A3B3IRK8|A0A3B3IRK8_HUMAN	Interferon-induced helicase C domain-containing protein 1 OS=Homo sapiens OX=9606 GN=IFIH1 PE=1 SV=1	PEAKS DB			AEVNGLKAS	27.88	887.471	9
EAFLNNQEY	57.05	1126.49	9	-6.3	564.253	2	25.1	1360	1	8071	191216 PK 1954 CL I.mzML	1	1	1182	1190			Q01082|SPTB2_HUMAN	Spectrin beta chain non-erythrocytic 1 OS=Homo sapiens OX=9606 GN=SPTBN1 PE=1 SV=2	PEAKS DB			AELGMEHQA	41.36	984.433	9	-3.2	493.222	2	14.48	1070	1	3559	191216PK 1954 EV I.mzML	1	1	28	36			tr|K7EK06|K7EK06_HUMAN	Phenylalanine--tRNA ligase alpha subunit (Fragment) OS=Homo sapiens OX=9606 GN=FARSA PE=1 SV=8	PEAKS DB			YPTQPGQGY	27.57	1009.45	9
LTNDWEDHL	53.81	1141.5	9	7.8	571.767	2	24.42	3490	1	7794	191216 PK 1954 CL I.mzML	1	1	308	316			P08238|HS90B_HUMAN	Heat shock protein HSP 90-beta OS=Homo sapiens OX=9606 GN=HSP90AB1 PE=1 SV=4	PEAKS DB			NVADLHEKY	41.32	1087.53	9	2.8	544.774	2	14.8	1100	1	3658	191216PK 1954 EV I.mzML	1	1	250	258			P28074|PSB5_HUMAN	Proteasome subunit beta type-5 OS=Homo sapiens OX=9606 GN=PSMB5 PE=1 SV=3	PEAKS DB			RTIGVITKL	27.51	999.644	9
KCLELFSEL	33.85	1080.55	9	3.2	541.288	2	31	23800	1	10155	191216 PK 1954 CL I.mzML	1	1	411	419			P08238|HS90B_HUMAN	Heat shock protein HSP 90-beta OS=Homo sapiens OX=9606 GN=HSP90AB1 PE=1 SV=4	PEAKS DB			VYMDWYEKF	41.22	1279.56	9	-0.5	640.786	2	30.6	524	1	7770	191216PK 1954 EV I.mzML	1	1	1389	1397			O75643|U520_HUMAN	U5 small nuclear ribonucleoprotein 200 kDa helicase OS=Homo sapiens OX=9606 GN=SNRNP200 PE=1 SV=2	PEAKS DB			VEFDSVQSA	27.44	980.445	9
AECNAVRQA	50.7	960.445	9	1.8	481.233	2	11.71	0	1	3363	191216 PK 1954 CL I.mzML	0	0	335	343			P35221|CTNA1_HUMAN	Catenin alpha-1 OS=Homo sapiens OX=9606 GN=CTNNA1 PE=1 SV=1	PEAKS DB			REYQDLLNV	27.01	1148.58	9	1.4	575.299	2	25.23	3470	1	6975	191216PK 1954 EV I.mzML	1	1	199	207			tr|B0YJC5|B0YJC5_HUMAN	Vimentin OS=Homo sapiens OX=9606 GN=VIM PE=1 SV=1	PEAKS DB			TAEGQTIVY	26.64	980.481	9
SEFKAMDSI	37.28	1026.47	9	1.5	514.245	2	22.32	15100	1	6985	191216 PK 1954 CL I.mzML	1	1	898	906			P35221|CTNA1_HUMAN	Catenin alpha-1 OS=Homo sapiens OX=9606 GN=CTNNA1 PE=1 SV=1	PEAKS DB			NEYTKFIPP	41.11	1107.56	9	1.2	554.788	2	23.53	19900	1	6755	191216PK 1954 EV I.mzML	1	1	379	387			Q9P0J1|PDP1_HUMAN	[Pyruvate dehydrogenase [acetyl-transferring]]-phosphatase 1 mitochondrial OS=Homo sapiens OX=9606 GN=PDP1 PE=1 SV=3	PEAKS DB			RPVNVVNVY	26.64	1058.59	9
NPVQALSEF	31.07	1003.5	9	1.1	502.759	2	30.32	1680	1	9839	191216 PK 1954 CL I.mzML	1	1	892	900			P35221|CTNA1_HUMAN	Catenin alpha-1 OS=Homo sapiens OX=9606 GN=CTNNA1 PE=1 SV=1	PEAKS DB			IEHDVVMKA	40.62	1040.53	9	-2.5	521.272	2	14.31	731	1	3531	191216PK 1954 EV I.mzML	1	1	18	26			tr|K7ESE5|K7ESE5_HUMAN	Leydig cell tumor 10 kDa protein homolog OS=Homo sapiens OX=9606 GN=C19orf53 PE=1 SV=1	PEAKS DB			KTSPKALVI	26.27	955.607	9
APPPPPPPP	27.87	865.47	9	-3.2	433.743	2	18.25	3940	1	5294	191216 PK 1954 CL I.mzML	1	1	650	658			tr|A0A0G2JL47|A0A0G2JL47_HUMAN	Large proline-rich protein BAG6 OS=Homo sapiens OX=9606 GN=BAG6 PE=1 SV=1	PEAKS DB			VYVQNVVKL	40.59	1060.63	9	-5.4	531.318	2	24.37	0	1	6822	191216PK 1954 EV I.mzML	0	0	263	271			tr|A0A2R8Y611|A0A2R8Y611_HUMAN	AP-3 complex subunit delta-1 (Fragment) OS=Homo sapiens OX=9606 GN=AP3D1 PE=1 SV=1	PEAKS DB			RNSEQIVEV	26.19	1072.55	9
KEFKEHIAA	26.07	1071.57	9	-0.3	536.795	2	12.05	7310	1	3449	191216 PK 1954 CL I.mzML	1	1	40	48			tr|A0A0G2JL47|A0A0G2JL47_HUMAN	Large proline-rich protein BAG6 OS=Homo sapiens OX=9606 GN=BAG6 PE=1 SV=1	PEAKS DB			QEYSEFVKA	40.39	1099.52	9	-1.4	550.766	2	19.97	4230	1	5370	191216PK 1954 EV I.mzML	1	1	461	469			tr|F8VWZ8|F8VWZ8_HUMAN	Rho GTPase-activating protein 29 OS=Homo sapiens OX=9606 GN=ARHGAP29 PE=1 SV=1	PEAKS DB			AEIYEQHVT	26.15	1088.51	9
AEIEELTAS	38.5	961.46	9	4.2	481.742	2	22.72	25600	1	7097	191216 PK 1954 CL I.mzML	1	1	169	177			Q9Y3B1|PLD3B_HUMAN	PRELI domain containing protein 3B OS=Homo sapiens OX=9606 GN=PRELID3B PE=1 SV=2	PEAKS DB			SETSGIARP	40.15	916.461	9	-0.9	459.238	2	13.32	10300	1	3377	191216PK 1954 EV I.mzML	1	1	663	671			P27816|MAP4_HUMAN	Microtubule-associated protein 4 OS=Homo sapiens OX=9606 GN=MAP4 PE=1 SV=3	PEAKS DB			GEFQEVVRA	26.13	1033.52	9
MPAVKAIIY	33.24	1004.57	9	0.7	503.297	2	25.15	11100	1	8069	191216 PK 1954 CL I.mzML	1	1	324	332			tr|E9PNM1|E9PNM1_HUMAN	Squalene synthase OS=Homo sapiens OX=9606 GN=FDFT1 PE=1 SV=1	PEAKS DB			TYQDIQNTI	40.06	1094.52	9	0.5	548.27	2	24.06	1710	1	6768	191216PK 1954 EV I.mzML	1	1	698	706			P24928|RPB1_HUMAN	DNA-directed RNA polymerase II subunit RPB1 OS=Homo sapiens OX=9606 GN=POLR2A PE=1 SV=2	PEAKS DB			QASDVSVKY	38.11	995.492	9
FSEGGERLL	28.59	1006.51	9	-1.4	504.263	2	21.27	0	1	6586	191216 PK 1954 CL I.mzML	0	0	69	77			tr|G3V2D5|G3V2D5_HUMAN	mRNA decay activator protein ZFP36L1 (Fragment) OS=Homo sapiens OX=9606 GN=ZFP36L1 PE=1 SV=1	PEAKS DB			HPPPPPPPP	26.91	931.491	9	-3.9	466.751	2	14.39	4660	1	3538	191216PK 1954 EV I.mzML	1	1	306	314			tr|M0QXS5|M0QXS5_HUMAN	Heterogeneous nuclear ribonucleoprotein L (Fragment) OS=Homo sapiens OX=9606 GN=HNRNPL PE=1 SV=1	PEAKS DB			GEKRFADAA	36.71	963.477	9
TAFDVAEKY	56.06	1042.5	9	-0.4	522.258	2	21.52	11000	1	6652	191216 PK 1954 CL I.mzML	1	1	142	150			tr|H9KV75|H9KV75_HUMAN	Alpha-actinin-1 OS=Homo sapiens OX=9606 GN=ACTN1 PE=1 SV=1	PEAKS DB			TAAETHYTY	39.4	1055.46	9	-0.5	528.735	2	14.76	1070	1	3630	191216PK 1954 EV I.mzML	1	1	110	118			tr|B1AQP1|B1AQP1_HUMAN	Upstream stimulatory factor 1 OS=Homo sapiens OX=9606 GN=USF1 PE=1 SV=1	PEAKS DB			GEVEQIVSA	36.55	930.466	9
AEFARIMSI	39.91	1036.54	9	1.5	519.279	2	27.46	48500	1	8924	191216 PK 1954 CL I.mzML	1	1	720	728			tr|H9KV75|H9KV75_HUMAN	Alpha-actinin-1 OS=Homo sapiens OX=9606 GN=ACTN1 PE=1 SV=1	PEAKS DB			GEIASFDKA	39.27	936.455	9	-3.2	469.233	2	17.81	9120	1	4576	191216PK 1954 EV I.mzML	1	1	8	16			P63313|TYB10_HUMAN	Thymosin beta-10 OS=Homo sapiens OX=9606 GN=TMSB10 PE=1 SV=2	PEAKS DB			TYNQKHSLF	35.09	1136.56	9
SEYIHAQVA	43.77	1016.49	9	2.3	509.257	2	17	55600	1	4766	191216 PK 1954 CL I.mzML	1	1	514	522			O95302|FKBP9_HUMAN	Peptidyl-prolyl cis-trans isomerase FKBP9 OS=Homo sapiens OX=9606 GN=FKBP9 PE=1 SV=2	PEAKS DB			KIYEGQVEV	39.12	1063.55	9	1.8	532.786	2	19.25	51100	1	5051	191216PK 1954 EV I.mzML	1	1	67	75			tr|Q5T7N0|Q5T7N0_HUMAN	60S ribosomal protein L5 (Fragment) OS=Homo sapiens OX=9606 GN=RPL5 PE=1 SV=2	PEAKS DB			PHPPPPPPP	32.74	931.491	9
VFDIHVIDF	40.43	1103.57	9	2.9	552.794	2	34.46	3010	1	11019	191216 PK 1954 CL I.mzML	1	1	356	364			O95302|FKBP9_HUMAN	Peptidyl-prolyl cis-trans isomerase FKBP9 OS=Homo sapiens OX=9606 GN=FKBP9 PE=1 SV=2	PEAKS DB			NAVNLAIKY	38.79	1004.57	9	-2	503.289	2	23.12	1260	1	6557	191216PK 1954 EV I.mzML	1	1	791	799			O75717|WDHD1_HUMAN	WD repeat and HMG-box DNA-binding protein 1 OS=Homo sapiens OX=9606 GN=WDHD1 PE=1 SV=1	PEAKS DB			REIQGQVQA	29.97	1027.54	9
VFDVALLDL	28.97	1003.56	9	-8.5	502.785	2	41.29	437	1	12785	191216 PK 1954 CL I.mzML	1	1	245	253			O95302|FKBP9_HUMAN	Peptidyl-prolyl cis-trans isomerase FKBP9 OS=Homo sapiens OX=9606 GN=FKBP9 PE=1 SV=2	PEAKS DB			TPAGVVNKY	38.7	947.508	9	-2.6	474.76	2	15.07	2190	1	3746	191216PK 1954 EV I.mzML	1	1	135	143			tr|E9PJ54|E9PJ54_HUMAN	7-dehydrocholesterol reductase (Fragment) OS=Homo sapiens OX=9606 GN=DHCR7 PE=1 SV=1	PEAKS DB			FADLSEAANR	27.66	1092.52	10
KNNPKFLAI	40.59	1043.61	9	-3	522.815	2	19.19	171000	1	5803	191216 PK 1954 CL I.mzML	1	1	279	287			P14923|PLAK_HUMAN	Junction plakoglobin OS=Homo sapiens OX=9606 GN=JUP PE=1 SV=3	PEAKS DB			TVLELVTQY	38.7	1064.58	9	-1.9	533.294	2	33.26	1770	1	8229	191216PK 1954 EV I.mzML	1	1	997	1005			Q9Y6K5|OAS3_HUMAN	2'-5'-oligoadenylate synthase 3 OS=Homo sapiens OX=9606 GN=OAS3 PE=1 SV=3	PEAKS DB			WEVDVTGKEA	33.08	1132.54	10
RLNTIPLFV	33.43	1071.64	9	6.7	536.836	2	31.08	25700	1	10168	191216 PK 1954 CL I.mzML	1	1	582	590			P14923|PLAK_HUMAN	Junction plakoglobin OS=Homo sapiens OX=9606 GN=JUP PE=1 SV=3	PEAKS DB			YSSPEILRV	38.56	1062.57	9	2.5	532.294	2	24.13	0	1	6789	191216PK 1954 EV I.mzML	0	0	207	215			tr|A0A0A0MRU7|A0A0A0MRU7_HUMAN	Tectonic-1 OS=Homo sapiens OX=9606 GN=TCTN1 PE=1 SV=1	PEAKS DB			SEMDGAQHAA	32.13	1015.4	10
SPVESVLFY	25.62	1039.52	9	0.2	520.771	2	33.61	25200	1	10905	191216 PK 1954 CL I.mzML	1	1	237	245			P14923|PLAK_HUMAN	Junction plakoglobin OS=Homo sapiens OX=9606 GN=JUP PE=1 SV=3	PEAKS DB			GEYGGWYKA	38.45	1029.46	9	-3.2	515.733	2	20.06	1880	1	5459	191216PK 1954 EV I.mzML	1	1	447	455			tr|G3V2E7|G3V2E7_HUMAN	Kinesin light chain 1 OS=Homo sapiens OX=9606 GN=KLC1 PE=1 SV=1	PEAKS DB			HPLSDHEATL	31.55	1118.54	10
KTNVKFLAI	40.23	1032.63	9	0	517.326	2	21.38	53400	1	6650	191216 PK 1954 CL I.mzML	1	1	288	296			tr|A0A2R8Y804|A0A2R8Y804_HUMAN	Catenin beta-1 OS=Homo sapiens OX=9606 GN=CTNNB1 PE=1 SV=1	PEAKS DB			GELLFVHSA	38.33	971.508	9	-2.6	486.76	2	24.38	4460	1	6819	191216PK 1954 EV I.mzML	1	1	163	171			P17655|CAN2_HUMAN	Calpain-2 catalytic subunit OS=Homo sapiens OX=9606 GN=CAPN2 PE=1 SV=6	PEAKS DB			SETDALRSSA	29.4	1035.48	10
SPVDSVLFY	33.39	1025.51	9	-1	513.763	2	34.14	30200	1	10980	191216 PK 1954 CL I.mzML	1	1	246	254			tr|A0A2R8Y804|A0A2R8Y804_HUMAN	Catenin beta-1 OS=Homo sapiens OX=9606 GN=CTNNB1 PE=1 SV=1	PEAKS DB			VYIKHPVSL	38.26	1054.62	9	-4.5	528.314	2	17.95	9030	1	4631	191216PK 1954 EV I.mzML	1	1	161	169			tr|K7EJR3|K7EJR3_HUMAN	26S proteasome non-ATPase regulatory subunit 8 (Fragment) OS=Homo sapiens OX=9606 GN=PSMD8 PE=1 SV=8	PEAKS DB			AEILEIADTP	28.87	1070.55	10
SETSGIARP	43.52	916.461	9	1.6	459.241	2	13.48	70400	1	3902	191216 PK 1954 CL I.mzML	1	1	663	671			P27816|MAP4_HUMAN	Microtubule-associated protein 4 OS=Homo sapiens OX=9606 GN=MAP4 PE=1 SV=3	PEAKS DB			VYISEHEHF	38.02	1159.53	9	2.2	580.773	2	17.55	7120	1	4476	191216PK 1954 EV I.mzML	1	1	5	13			tr|K7EKQ7|K7EKQ7_HUMAN	Cleft lip and palate transmembrane protein 1 (Fragment) OS=Homo sapiens OX=9606 GN=CLPTM1 PE=1 SV=1	PEAKS DB			REYQLNDSAA	33.24	1165.54	10
KTAGPIASA	36.62	814.455	9	-4.9	408.235	2	12.85	2400	1	3647	191216 PK 1954 CL I.mzML	1	1	976	984			P27816|MAP4_HUMAN	Microtubule-associated protein 4 OS=Homo sapiens OX=9606 GN=MAP4 PE=1 SV=3	PEAKS DB			GETDLIQKA	37.3	973.508	9	-0.1	487.761	2	17.59	1850	1	4543	191216PK 1954 EV I.mzML	1	1	869	877			P42704|LPPRC_HUMAN	Leucine-rich PPR motif-containing protein mitochondrial OS=Homo sapiens OX=9606 GN=LRPPRC PE=1 SV=3	PEAKS DB			GEVGDGFKVA	37.09	977.482	10
ADLVFPSSA	27.31	905.449	9	3	453.736	2	27.92	0	1	9061	191216 PK 1954 CL I.mzML	0	0	150	158			P27816|MAP4_HUMAN	Microtubule-associated protein 4 OS=Homo sapiens OX=9606 GN=MAP4 PE=1 SV=3	PEAKS DB			GEHDKMVAA	36.86	956.438	9	-3.3	479.225	2	11.12	416	1	3111	191216PK 1954 EV I.mzML	1	1	248	256			tr|M0R0S1|M0R0S1_HUMAN	SH3KBP1-binding protein 1 (Fragment) OS=Homo sapiens OX=9606 GN=SHKBP1 PE=1 SV=1	PEAKS DB			RNTAVSLEVL	26.76	1100.62	10
YEREQVIAA	32.92	1077.55	9	-2.8	539.781	2	16.42	2490	1	4655	191216 PK 1954 CL I.mzML	1	1	202	210			P54727|RD23B_HUMAN	UV excision repair protein RAD23 homolog B OS=Homo sapiens OX=9606 GN=RAD23B PE=1 SV=1	PEAKS DB			SEYQHQPQT	36.77	1116.48	9	1	559.25	2	11.39	227	1	3133	191216PK 1954 EV I.mzML	1	1	7	15			O94992|HEXI1_HUMAN	Protein HEXIM1 OS=Homo sapiens OX=9606 GN=HEXIM1 PE=1 SV=1	PEAKS DB			REFSGGSYSA	34.09	1059.46	10
HEHHTTIVA	51.06	1043.51	9	-2.4	522.766	2	10.89	1810	1	3206	191216 PK 1954 CL I.mzML	1	1	476	484			P49761|CLK3_HUMAN	Dual specificity protein kinase CLK3 OS=Homo sapiens OX=9606 GN=CLK3 PE=1 SV=3	PEAKS DB			LPQHTIETY	36.57	1100.55	9	-11.6	551.276	2	18.08	710	1	4618	191216PK 1954 EV I.mzML	1	1	427	435			Q9H3D4|P63_HUMAN	Tumor protein 63 OS=Homo sapiens OX=9606 GN=TP63 PE=1 SV=1	PEAKS DB			AERPGEAAVAS	38.55	1056.52	11
RYLEQLHQL	38.2	1198.65	9	-0.8	400.558	3	19.69	0	1	5931	191216 PK 1954 CL I.mzML	0	0	13	21			P40763|STAT3_HUMAN	Signal transducer and activator of transcription 3 OS=Homo sapiens OX=9606 GN=STAT3 PE=1 SV=2	PEAKS DB			KYIHSANVL	36.26	1043.58	9	-4.9	522.793	2	15.16	1230	1	3748	191216PK 1954 EV I.mzML	1	1	41	49			tr|H0YDH9|H0YDH9_HUMAN	Mitogen-activated protein kinase 3 (Fragment) OS=Homo sapiens OX=9606 GN=MAPK3 PE=1 SV=2	PEAKS DB			LQSLPTHDPSP	31.1	1190.59	11
SELAGLLSA	30.79	859.465	9	0.5	430.742	2	30.86	9800	1	10014	191216 PK 1954 CL I.mzML	1	1	219	227			P40763|STAT3_HUMAN	Signal transducer and activator of transcription 3 OS=Homo sapiens OX=9606 GN=STAT3 PE=1 SV=2	PEAKS DB			EYQKVWNLF	36.19	1225.61	9	2.6	613.815	2	31.23	17400	1	7906	191216PK 1954 EV I.mzML	1	1	509	517			Q9H0J9|PAR12_HUMAN	Protein mono-ADP-ribosyltransferase PARP12 OS=Homo sapiens OX=9606 GN=PARP12 PE=1 SV=1	PEAKS DB			GENSILGQLKA	32.16	1128.61	11
YWMHVQNTF	49.63	1224.54	9	10.1	613.286	2	26.16	2750	1	8380	191216 PK 1954 CL I.mzML	1	1	523	531			Q6TFL4|KLH24_HUMAN	Kelch-like protein 24 OS=Homo sapiens OX=9606 GN=KLHL24 PE=1 SV=1	PEAKS DB			KYISKPENL	36.09	1090.6	9	2.6	546.31	2	14.62	1200	1	3603	191216PK 1954 EV I.mzML	1	1	103	111			tr|B7ZBJ4|B7ZBJ4_HUMAN	Calcium-binding protein 39-like OS=Homo sapiens OX=9606 GN=CAB39L PE=1 SV=1	PEAKS DB			REFGNPNRPVA	31.52	1255.64	11
TEVAPLKEA	32.84	956.518	9	-1.5	479.268	2	16.42	3360	1	4647	191216 PK 1954 CL I.mzML	1	1	435	443			Q6TFL4|KLH24_HUMAN	Kelch-like protein 24 OS=Homo sapiens OX=9606 GN=KLHL24 PE=1 SV=1	PEAKS DB			LYTEKFEEF	36.02	1204.57	9	-0.7	603.289	2	25.27	2080	1	6973	191216PK 1954 EV I.mzML	1	1	389	397			P40222|TXLNA_HUMAN	Alpha-taxilin OS=Homo sapiens OX=9606 GN=TXLNA PE=1 SV=3	PEAKS DB			MPAAQEGAVAF	27.7	1090.51	11
FEQEMATAA	48.13	996.422	9	0	499.221	2	19.37	59500	1	5817	191216 PK 1954 CL I.mzML	1	1	214	222			tr|I3L4N8|I3L4N8_HUMAN	Actin cytoplasmic 2 (Fragment) OS=Homo sapiens OX=9606 GN=ACTG1 PE=1 SV=8	PEAKS DB			ASNPRGLFV	36.02	959.519	9	2.4	480.768	2	21.23	1900	1	5891	191216PK 1954 EV I.mzML	1	1	180	188			tr|H0YMB0|H0YMB0_HUMAN	Interferon regulatory factor 9 OS=Homo sapiens OX=9606 GN=IRF9 PE=1 SV=1	PEAKS DB			NPADSISHVAY	35.79	1172.55	11
APEEHPVLL	35.43	1003.53	9	1.1	502.777	2	21.43	7020	1	6634	191216 PK 1954 CL I.mzML	1	1	88	96			tr|I3L4N8|I3L4N8_HUMAN	Actin cytoplasmic 2 (Fragment) OS=Homo sapiens OX=9606 GN=ACTG1 PE=1 SV=8	PEAKS DB			HEHHTTIVA	35.97	1043.51	9	-2.1	522.764	2	10.71	136	1	3081	191216PK 1954 EV I.mzML	1	1	476	484			P49761|CLK3_HUMAN	Dual specificity protein kinase CLK3 OS=Homo sapiens OX=9606 GN=CLK3 PE=1 SV=3	PEAKS DB			KEIQSSNLETA	41.26	1218.61	11
SIIPPLFTV	27.86	985.585	9	-0.4	493.802	2	40.71	2920	1	12693	191216 PK 1954 CL I.mzML	1	1	126	134			P51571|SSRD_HUMAN	Translocon-associated protein subunit delta OS=Homo sapiens OX=9606 GN=SSR4 PE=1 SV=1	PEAKS DB			LYPLTNYTF	35.72	1130.56	9	2	566.291	2	34.61	352	1	8568	191216PK 1954 EV I.mzML	1	1	39	47			O43809|CPSF5_HUMAN	Cleavage and polyadenylation specificity factor subunit 5 OS=Homo sapiens OX=9606 GN=NUDT21 PE=1 SV=1	PEAKS DB			GEIGFENHETVA	32.61	1301.59	12
YYQNYFEKL	51.7	1266.59	9	1.8	634.308	2	26.12	4450	1	8368	191216 PK 1954 CL I.mzML	1	1	432	440			Q86TB9|PATL1_HUMAN	Protein PAT1 homolog 1 OS=Homo sapiens OX=9606 GN=PATL1 PE=1 SV=2	PEAKS DB			ASVDKVLEL	35.68	972.549	9	-1	487.281	2	25	48000	1	6893	191216PK 1954 EV I.mzML	1	1	200	208			tr|A0A087WUK2|A0A087WUK2_HUMAN	Heterogeneous nuclear ribonucleoprotein D-like OS=Homo sapiens OX=9606 GN=HNRNPDL PE=1 SV=1	PEAKS DB			AALQRQLL	25.45	911.555	8
MPTVSVLEY	26.5	1037.51	9	-0.3	519.765	2	31.54	3820	1	10343	191216 PK 1954 CL I.mzML	1	1	144	152			Q86TB9|PATL1_HUMAN	Protein PAT1 homolog 1 OS=Homo sapiens OX=9606 GN=PATL1 PE=1 SV=2	PEAKS DB			SEADKIKVA	35.66	959.529	9	-0.3	480.772	2	13.14	3860	1	3315	191216PK 1954 EV I.mzML	1	1	388	396			tr|H0Y4R1|H0Y4R1_HUMAN	Inosine-5'-monophosphate dehydrogenase 2 (Fragment) OS=Homo sapiens OX=9606 GN=IMPDH2 PE=1 SV=1	PEAKS DB			AANLKNVM	35.68	859.459	8
YPVEIHEYL	44.72	1161.57	9	1.8	581.797	2	26.61	4490	1	8582	191216 PK 1954 CL I.mzML	1	1	10	18			Q13901|C1D_HUMAN	Nuclear nucleic acid-binding protein C1D OS=Homo sapiens OX=9606 GN=C1D PE=1 SV=1	PEAKS DB			YTTDRVMTV	35.46	1084.52	9	-0.2	543.268	2	19.16	6750	1	5010	191216PK 1954 EV I.mzML	1	1	163	171			tr|Q5TEE2|Q5TEE2_HUMAN	Histone deacetylase 1 (Fragment) OS=Homo sapiens OX=9606 GN=HDAC1 PE=1 SV=1	PEAKS DB			AAMLKSEL	34.49	861.463	8
VMAPRTLLL	32.35	1012.61	9	2.5	507.316	2	26.45	0	1	8510	191216 PK 1954 CL I.mzML	0	0	3	11			tr|A0A0G2JI36|A0A0G2JI36_HUMAN	HLA class I histocompatibility antigen A-3 alpha chain OS=Homo sapiens OX=9606 GN=HLA-A PE=1 SV=1	PEAKS DB			ASTVRILEV	35.39	986.576	9	-2.5	494.294	2	23.57	10800	1	6702	191216PK 1954 EV I.mzML	1	1	22	30			tr|H3BRM5|H3BRM5_HUMAN	Cytochrome c oxidase subunit 5A mitochondrial OS=Homo sapiens OX=9606 GN=COX5A PE=1 SV=1	PEAKS DB			ALMQKQQL	31.68	958.527	8
GSYVFENTV	41.87	1014.47	9	4.4	508.245	2	26.52	33600	1	8638	191216 PK 1954 CL I.mzML	1	1	495	503			P49588|SYAC_HUMAN	Alanine--tRNA ligase cytoplasmic OS=Homo sapiens OX=9606 GN=AARS PE=1 SV=2	PEAKS DB			IYGYVAEQF	35.28	1088.52	9	-1.6	545.265	2	29.39	2710	1	7591	191216PK 1954 EV I.mzML	1	1	15	23			tr|C9JBL1|C9JBL1_HUMAN	Signal peptidase complex subunit 1 OS=Homo sapiens OX=9606 GN=SPCS1 PE=1 SV=1	PEAKS DB			DPYIKITL	29.79	961.548	8
LYPLTNYTF	50.08	1130.56	9	-11.4	566.286	2	34.67	0	1	11047	191216 PK 1954 CL I.mzML	0	0	39	47			O43809|CPSF5_HUMAN	Cleavage and polyadenylation specificity factor subunit 5 OS=Homo sapiens OX=9606 GN=NUDT21 PE=1 SV=1	PEAKS DB			AETELQRAA	35.16	987.499	9	3.7	494.758	2	13.41	300	1	3375	191216PK 1954 EV I.mzML	1	1	155	163			tr|E5RGD0|E5RGD0_HUMAN	Protein FAM92A (Fragment) OS=Homo sapiens OX=9606 GN=FAM92A PE=1 SV=1	PEAKS DB			LPLPKHDL	27.87	931.549	8
YEKDSSVAA	27.42	968.445	9	1.3	485.233	2	11.56	4610	1	3334	191216 PK 1954 CL I.mzML	1	1	54	62			O43809|CPSF5_HUMAN	Cleavage and polyadenylation specificity factor subunit 5 OS=Homo sapiens OX=9606 GN=NUDT21 PE=1 SV=1	PEAKS DB			GEQEPPPPP	35.02	946.44	9	-2.5	474.226	2	16.24	3510	1	4042	191216PK 1954 EV I.mzML	1	1	22	30			tr|F5H8K4|F5H8K4_HUMAN	26S proteasome non-ATPase regulatory subunit 3 OS=Homo sapiens OX=9606 GN=PSMD3 PE=1 SV=2	PEAKS DB			ATKTKFTM	27.13	926.49	8
LPDEIYHVY	63.61	1147.55	9	3.1	574.789	2	25.68	21200	1	8216	191216 PK 1954 CL I.mzML	1	1	122	130			tr|S4R338|S4R338_HUMAN	N-terminal Xaa-Pro-Lys N-methyltransferase 1 OS=Homo sapiens OX=9606 GN=NTMT1 PE=1 SV=1	PEAKS DB			TYLDKVENI	34.92	1093.57	9	3.2	547.792	2	23.66	4930	1	6673	191216PK 1954 EV I.mzML	1	1	116	124			P09914|IFIT1_HUMAN	Interferon-induced protein with tetratricopeptide repeats 1 OS=Homo sapiens OX=9606 GN=IFIT1 PE=1 SV=2	PEAKS DB			LPHQKQAL	26.74	933.54	8
KYIHSANVL	49.18	1043.58	9	4.9	522.801	2	15.3	3570	1	4416	191216 PK 1954 CL I.mzML	1	1	138	146			P28482|MK01_HUMAN	Mitogen-activated protein kinase 1 OS=Homo sapiens OX=9606 GN=MAPK1 PE=1 SV=3	PEAKS DB			SEVEVIHVP	34.84	1007.53	9	-12	504.766	2	23.71	3160	1	6730	191216PK 1954 EV I.mzML	1	1	119	127			tr|M0R162|M0R162_HUMAN	Dipeptidyl peptidase 9 (Fragment) OS=Homo sapiens OX=9606 GN=DPP9 PE=1 SV=1	PEAKS DB			YAATRATL	26.11	865.466	8
KELIFEETA	25.72	1078.55	9	-4.9	540.285	2	22.55	811	1	7035	191216 PK 1954 CL I.mzML	1	1	344	352			P28482|MK01_HUMAN	Mitogen-activated protein kinase 1 OS=Homo sapiens OX=9606 GN=MAPK1 PE=1 SV=3	PEAKS DB			VFYPYPQYF	34.72	1222.57	9	3.4	612.294	2	35.24	89.3	1	8719	191216PK 1954 EV I.mzML	1	1	154	162			Q3SXM5|HSDL1_HUMAN	Inactive hydroxysteroid dehydrogenase-like protein 1 OS=Homo sapiens OX=9606 GN=HSDL1 PE=1 SV=3	PEAKS DB			LGYLKHTL	25.35	943.549	8
IANTVELRV	42.08	1013.59	9	0.1	507.803	2	22.23	15500	1	6930	191216 PK 1954 CL I.mzML	1	1	359	367			P04844|RPN2_HUMAN	Dolichyl-diphosphooligosaccharide--protein glycosyltransferase subunit 2 OS=Homo sapiens OX=9606 GN=RPN2 PE=1 SV=3	PEAKS DB			NYLDRFLSL	34.7	1139.6	9	2.7	570.808	2	34.2	370	1	8483	191216PK 1954 EV I.mzML	1	1	83	91			P24385|CCND1_HUMAN	G1/S-specific cyclin-D1 OS=Homo sapiens OX=9606 GN=CCND1 PE=1 SV=1	PEAKS DB			ETHARIAL	25.31	909.503	8
SVTQIYHAV	38.23	1016.53	9	0.6	509.275	2	19.86	11400	1	6021	191216 PK 1954 CL I.mzML	1	1	121	129			P04844|RPN2_HUMAN	Dolichyl-diphosphooligosaccharide--protein glycosyltransferase subunit 2 OS=Homo sapiens OX=9606 GN=RPN2 PE=1 SV=3	PEAKS DB			AENPKLISA	34.62	941.518	9	-3.5	471.765	2	16.6	5360	1	4164	191216PK 1954 EV I.mzML	1	1	531	539			tr|H7C109|H7C109_HUMAN	Putative ATP-dependent RNA helicase DHX57 (Fragment) OS=Homo sapiens OX=9606 GN=DHX57 PE=1 SV=1	PEAKS DB			EALTKEEL	29.52	931.486	8
EYQKVWNLF	61.1	1225.61	9	7.1	613.821	2	31.27	46000	1	10171	191216 PK 1954 CL I.mzML	1	1	509	517			Q9H0J9|PAR12_HUMAN	Protein mono-ADP-ribosyltransferase PARP12 OS=Homo sapiens OX=9606 GN=PARP12 PE=1 SV=1	PEAKS DB			QETSEMRSA	34.3	1037.44	9	-2.5	519.728	2	11.08	249	1	3107	191216PK 1954 EV I.mzML	1	1	122	130			tr|F5H0Y3|F5H0Y3_HUMAN	Myeloid leukemia factor 2 (Fragment) OS=Homo sapiens OX=9606 GN=MLF2 PE=1 SV=8	PEAKS DB			QELPRLLSA	33.13	1025.59	9
KAYHEQLTV	45.97	1087.57	9	2.1	544.794	2	14.68	35400	1	4250	191216 PK 1954 CL I.mzML	1	1	280	288			Q9BQE3|TBA1C_HUMAN	Tubulin alpha-1C chain OS=Homo sapiens OX=9606 GN=TUBA1C PE=1 SV=1	PEAKS DB			TYDYNFHSF	34.27	1192.48	9	-8.2	597.244	2	25.18	188	1	6959	191216PK 1954 EV I.mzML	1	1	2257	2265			Q9NR48|ASH1L_HUMAN	Histone-lysine N-methyltransferase ASH1L OS=Homo sapiens OX=9606 GN=ASH1L PE=1 SV=2	PEAKS DB			FANSRDTSF	28.76	1043.47	9
AYVHMVTHF	59.53	1103.52	9	1.1	552.772	2	20.4	59900	1	6316	191216 PK 1954 CL I.mzML	1	1	45	53			tr|F8VPI1|F8VPI1_HUMAN	Bax inhibitor 1 (Fragment) OS=Homo sapiens OX=9606 GN=TMBIM6 PE=1 SV=1	PEAKS DB			SEAKQMPRA	34.2	1016.51	9	1.4	509.262	2	10.8	129	1	3084	191216PK 1954 EV I.mzML	1	1	286	294			tr|A0A087X0S7|A0A087X0S7_HUMAN	Leucine-rich repeat-containing protein 41 OS=Homo sapiens OX=9606 GN=LRRC41 PE=1 SV=1	PEAKS DB			ELMKKTETM	27.07	1109.55	9
YEVRLTQTV	32.04	1107.59	9	-10.3	554.801	2	21.83	41100	1	6751	191216 PK 1954 CL I.mzML	1	1	88	96			tr|A0A096LNZ9|A0A096LNZ9_HUMAN	Ubiquitin-like protein ISG15 (Fragment) OS=Homo sapiens OX=9606 GN=ISG15 PE=1 SV=6	PEAKS DB			FPATLFDAY	33.93	1043.5	9	3.7	522.757	2	35.66	0	1	8831	191216PK 1954 EV I.mzML	0	0	100	108			tr|H7C5R1|H7C5R1_HUMAN	Ceruloplasmin (Fragment) OS=Homo sapiens OX=9606 GN=CP PE=1 SV=1	PEAKS DB			AERYDDMAA	31.42	1040.42	9
VFDEAIRAV	36.61	1018.54	9	-1.3	510.281	2	23.93	18400	1	7632	191216 PK 1954 CL I.mzML	1	1	124	132			tr|J3QLK0|J3QLK0_HUMAN	Ras-related C3 botulinum toxin substrate 3 (Fragment) OS=Homo sapiens OX=9606 GN=RAC3 PE=1 SV=1	PEAKS DB			AEWLGVLKA	33.86	985.56	9	-3.1	493.786	2	28.04	1440	1	7411	191216PK 1954 EV I.mzML	1	1	937	945			tr|Q7Z3Z5|Q7Z3Z5_HUMAN	Mediator of RNA polymerase II transcription subunit 12 OS=Homo sapiens OX=9606 GN=MED12 PE=1 SV=1	PEAKS DB			DLRIKSQEL	27.27	1100.62	9
FPSIYDVKY	58.94	1130.56	9	4.1	566.295	2	28.13	96100	1	9172	191216 PK 1954 CL I.mzML	1	1	25	33			tr|B7Z9U0|B7Z9U0_HUMAN	cDNA FLJ78954 highly similar to CCR4-NOT transcription complex subunit 8 OS=Homo sapiens OX=9606 GN=CNOT8 PE=1 SV=1	PEAKS DB			FPDKPITQY	33.7	1107.56	9	13.8	554.795	2	21.77	15800	1	6069	191216PK 1954 EV I.mzML	1	1	208	216			tr|A0A0C4DGS1|A0A0C4DGS1_HUMAN	Dolichyl-diphosphooligosaccharide--protein glycosyltransferase 48 kDa subunit OS=Homo sapiens OX=9606 GN=DDOST PE=1 SV=1	PEAKS DB			EERVQIVSA	28.97	1029.55	9
HVIDVKFLY	32.74	1132.63	9	10.3	567.33	2	25.97	616	1	8336	191216 PK 1954 CL I.mzML	1	1	163	171			tr|F5GY55|F5GY55_HUMAN	DNA damage-binding protein 1 OS=Homo sapiens OX=9606 GN=DDB1 PE=1 SV=1	PEAKS DB			ISNNRTLEL	33.6	1058.57	9	-0.4	530.293	2	19.38	10000	1	5155	191216PK 1954 EV I.mzML	1	1	1758	1766			P15924|DESP_HUMAN	Desmoplakin OS=Homo sapiens OX=9606 GN=DSP PE=1 SV=3	PEAKS DB			SVLDSFLKY	36.92	1070.56	9
REHLNPQAA	44.19	1034.53	9	-9.7	518.268	2	11.34	557	1	3271	191216 PK 1954 CL I.mzML	1	1	2283	2291			tr|F2Z2U4|F2Z2U4_HUMAN	Transformation/transcription domain-associated protein OS=Homo sapiens OX=9606 GN=TRRAP PE=1 SV=3	PEAKS DB			VSNDKALMV	33.12	975.506	9	0.5	488.76	2	18.26	2790	1	4648	191216PK 1954 EV I.mzML	1	1	445	453			P18850|ATF6A_HUMAN	Cyclic AMP-dependent transcription factor ATF-6 alpha OS=Homo sapiens OX=9606 GN=ATF6 PE=1 SV=3	PEAKS DB			KVANIILSY	27.67	1019.6	9
RIMEKIRNV	28.7	1157.67	9	1.5	579.846	2	13.88	767	1	3992	191216 PK 1954 CL I.mzML	1	1	590	598			Q08AF3|SLFN5_HUMAN	Schlafen family member 5 OS=Homo sapiens OX=9606 GN=SLFN5 PE=1 SV=1	PEAKS DB			GEHGLIIRV	32.94	992.577	9	-1.4	497.295	2	19.84	16600	1	5364	191216PK 1954 EV I.mzML	1	1	691	699			tr|G3V1R5|G3V1R5_HUMAN	Nardilysin OS=Homo sapiens OX=9606 GN=NRDC PE=1 SV=1	PEAKS DB			QLRTQPEAL	25.62	1054.58	9
LPESTHVEF	28.32	1057.51	9	-2.6	529.763	2	21.74	13000	1	6709	191216 PK 1954 CL I.mzML	1	1	189	197			Q08AF3|SLFN5_HUMAN	Schlafen family member 5 OS=Homo sapiens OX=9606 GN=SLFN5 PE=1 SV=1	PEAKS DB			LPVIIFTTF	32.88	1049.62	9	2.1	525.816	2	42.43	158	1	9766	191216PK 1954 EV I.mzML	1	1	8	16			tr|F8WDM2|F8WDM2_HUMAN	V-type proton ATPase subunit e 2 OS=Homo sapiens OX=9606 GN=ATP6V0E2 PE=4 SV=1	PEAKS DB			SAHEKLYSL	39.81	1046.54	9
NVIRDAVTY	38.63	1049.55	9	1.9	525.786	2	20.13	134000	1	6120	191216 PK 1954 CL I.mzML	1	1	65	73			P62805|H4_HUMAN	Histone H4 OS=Homo sapiens OX=9606 GN=HIST1H4A PE=1 SV=2	PEAKS DB			KYQIINEEF	32.86	1182.59	9	11.5	592.31	2	24.6	803	1	6843	191216PK 1954 EV I.mzML	1	1	162	170			Q969F9|HPS3_HUMAN	Hermansky-Pudlak syndrome 3 protein OS=Homo sapiens OX=9606 GN=HPS3 PE=1 SV=1	PEAKS DB			SSYGNIRAV	32.5	965.493	9
TAMDVVYAL	37.82	981.484	9	2.5	491.753	2	33.25	37500	1	10852	191216 PK 1954 CL I.mzML	1	1	83	91			P62805|H4_HUMAN	Histone H4 OS=Homo sapiens OX=9606 GN=HIST1H4A PE=1 SV=2	PEAKS DB			EYNNNFHVL	32.59	1148.53	9	1.9	575.271	2	23.3	426	1	6573	191216PK 1954 EV I.mzML	1	1	290	298			Q8NFU5|IPMK_HUMAN	Inositol polyphosphate multikinase OS=Homo sapiens OX=9606 GN=IPMK PE=1 SV=1	PEAKS DB			AEDPETQVV	36.59	986.456	9
TYLDKVENI	43.94	1093.57	9	1.3	547.793	2	23.66	16800	1	7511	191216 PK 1954 CL I.mzML	1	1	116	124			P09914|IFIT1_HUMAN	Interferon-induced protein with tetratricopeptide repeats 1 OS=Homo sapiens OX=9606 GN=IFIT1 PE=1 SV=2	PEAKS DB			KYPENFFLL	32.24	1169.61	9	2.8	585.815	2	33.26	55000	1	8253	191216PK 1954 EV I.mzML	1	1	113	121			tr|F8VR82|F8VR82_HUMAN	Serine/threonine-protein phosphatase OS=Homo sapiens OX=9606 GN=PPP1CC PE=1 SV=1	PEAKS DB			NEDLRSWTA	30.64	1090.5	9
GSVDKALEL	27.06	930.502	9	-2	466.26	2	21.65	3200	1	6696	191216 PK 1954 CL I.mzML	1	1	265	273			P09914|IFIT1_HUMAN	Interferon-induced protein with tetratricopeptide repeats 1 OS=Homo sapiens OX=9606 GN=IFIT1 PE=1 SV=2	PEAKS DB			SSSSRFLEV	31.74	1010.5	9	0	506.259	2	21.14	5990	1	5841	191216PK 1954 EV I.mzML	1	1	376	384			Q8TCT6|SPPL3_HUMAN	Signal peptide peptidase-like 3 OS=Homo sapiens OX=9606 GN=SPPL3 PE=1 SV=2	PEAKS DB			GTISEVWDY	33.95	1068.48	9
KEFPGFLEN	57.06	1079.53	9	5	540.777	2	25.19	1750000	1	8222	191216 PK 1954 CL I.mzML	2	2	37	45			P60903|S10AA_HUMAN	Protein S100-A10 OS=Homo sapiens OX=9606 GN=S100A10 PE=1 SV=2	PEAKS DB			AYLEAHETF	31.53	1079.49	9	-3.4	540.752	2	21.19	605	1	5879	191216PK 1954 EV I.mzML	1	1	752	760			P57740|NU107_HUMAN	Nuclear pore complex protein Nup107 OS=Homo sapiens OX=9606 GN=NUP107 PE=1 SV=1	PEAKS DB			VPPPPPPPP	26.74	893.501	9
KYLGQLHYL	37.17	1133.62	9	-1	567.821	2	21.06	0	1	6527	191216 PK 1954 CL I.mzML	0	0	70	78			Q9H3S7|PTN23_HUMAN	Tyrosine-protein phosphatase non-receptor type 23 OS=Homo sapiens OX=9606 GN=PTPN23 PE=1 SV=1	PEAKS DB			AEHKEFITA	31.37	1044.52	9	-3.1	523.268	2	14.08	335	1	3504	191216PK 1954 EV I.mzML	1	1	849	857			Q5JTH9|RRP12_HUMAN	RRP12-like protein OS=Homo sapiens OX=9606 GN=RRP12 PE=1 SV=2	PEAKS DB			SVLPAYLSY	41.51	1011.53	9
AEMEKQKVA	36.57	1032.53	9	-0.3	517.273	2	10.58	165	1	3181	191216 PK 1954 CL I.mzML	1	1	1292	1300			Q9H3S7|PTN23_HUMAN	Tyrosine-protein phosphatase non-receptor type 23 OS=Homo sapiens OX=9606 GN=PTPN23 PE=1 SV=1	PEAKS DB			GEIGIGTPP	31.3	839.439	9	-2.9	420.726	2	23.8	774	1	6744	191216PK 1954 EV I.mzML	1	1	46	54			tr|A0A1B0GV01|A0A1B0GV01_HUMAN	Cathepsin D (Fragment) OS=Homo sapiens OX=9606 GN=CTSD PE=1 SV=1	PEAKS DB			ALLSLHLFY	40.15	1075.61	9
TEYSFLKEV	55.2	1114.55	9	2.5	558.289	2	26.3	27000	1	8418	191216 PK 1954 CL I.mzML	1	1	3354	3362			tr|A0A0A0MTR7|A0A0A0MTR7_HUMAN	E3 ubiquitin-protein ligase RNF213 OS=Homo sapiens OX=9606 GN=RNF213 PE=1 SV=1	PEAKS DB			GEIGLGTPP	31.3	839.439	9	-2.9	420.726	2	23.8	774	1	6744	191216PK 1954 EV I.mzML	1	1	80	88			tr|M0QXC5|M0QXC5_HUMAN	Napsin-A (Fragment) OS=Homo sapiens OX=9606 GN=NAPSA PE=1 SV=1	PEAKS DB			FLAQRAVEL	25.39	1045.59	9
ASYEFVQRL	36.38	1111.57	9	2.6	556.795	2	24.56	13700	1	7908	191216 PK 1954 CL I.mzML	1	1	1381	1389			Q14204|DYHC1_HUMAN	Cytoplasmic dynein 1 heavy chain 1 OS=Homo sapiens OX=9606 GN=DYNC1H1 PE=1 SV=5	PEAKS DB			PAPPPPPPP	31.01	865.47	9	-3.1	433.741	2	18.26	6330	1	4673	191216PK 1954 EV I.mzML	1	1	751	759			Q96Q04|LMTK3_HUMAN	Serine/threonine-protein kinase LMTK3 OS=Homo sapiens OX=9606 GN=LMTK3 PE=1 SV=2	PEAKS DB			SEKFSPETA	27.95	994.461	9
TELDKIRQA	34.09	1072.59	9	-0.7	537.303	2	15.39	2600	1	4440	191216 PK 1954 CL I.mzML	1	1	348	356			Q14204|DYHC1_HUMAN	Cytoplasmic dynein 1 heavy chain 1 OS=Homo sapiens OX=9606 GN=DYNC1H1 PE=1 SV=5	PEAKS DB			SSNAVPLKV	31.01	913.523	9	-1.7	457.768	2	19	0	1	4982	191216PK 1954 EV I.mzML	0	0	1113	1121			O00443|P3C2A_HUMAN	Phosphatidylinositol 4-phosphate 3-kinase C2 domain-containing subunit alpha OS=Homo sapiens OX=9606 GN=PIK3C2A PE=1 SV=2	PEAKS DB			ADGLRAYAA	38.83	906.456	9
YYTDIMHTL	35.74	1155.53	9	1	578.774	2	28.09	14600	1	9113	191216 PK 1954 CL I.mzML	1	1	1364	1372			O15031|PLXB2_HUMAN	Plexin-B2 OS=Homo sapiens OX=9606 GN=PLXNB2 PE=1 SV=3	PEAKS DB			KYLINLETL	30.89	1105.64	9	0.8	553.827	2	29.75	496	1	7677	191216PK 1954 EV I.mzML	1	1	253	261			tr|A0A1B0GTR9|A0A1B0GTR9_HUMAN	Tyrosine-protein kinase (Fragment) OS=Homo sapiens OX=9606 GN=JAK2 PE=1 SV=1	PEAKS DB			EEYEWKETA	38.48	1183.5	9
TYTDRVFFL	34.89	1160.59	9	3.6	581.306	2	31	4570	1	10080	191216 PK 1954 CL I.mzML	1	1	1279	1287			O15031|PLXB2_HUMAN	Plexin-B2 OS=Homo sapiens OX=9606 GN=PLXNB2 PE=1 SV=3	PEAKS DB			LEFEHQRAP	30.77	1125.56	9	-6.6	563.782	2	15.54	0	1	3851	191216PK 1954 EV I.mzML	0	0	62	70			tr|E9PNH1|E9PNH1_HUMAN	Neutral alpha-glucosidase AB (Fragment) OS=Homo sapiens OX=9606 GN=GANAB PE=1 SV=1	PEAKS DB			EEEPPRPAV	38.38	1022.5	9
IYDLATQTL	30.58	1036.54	9	6.3	519.285	2	29.47	4510	1	9504	191216 PK 1954 CL I.mzML	1	1	324	332			tr|C9JG97|C9JG97_HUMAN	Angio-associated migratory cell protein OS=Homo sapiens OX=9606 GN=AAMP PE=1 SV=1	PEAKS DB			PYLFHVVTF	30.76	1121.59	9	0.1	561.803	2	32.56	0	1	8102	191216PK 1954 EV I.mzML	0	0	2101	2109			P21359|NF1_HUMAN	Neurofibromin OS=Homo sapiens OX=9606 GN=NF1 PE=1 SV=2	PEAKS DB			SEETPLTAA	37.72	917.434	9
HPTVVISAY	35.51	985.523	9	0.4	493.772	2	20.94	72900	1	6536	191216 PK 1954 CL I.mzML	1	1	141	149			tr|Q5SZX9|Q5SZX9_HUMAN	T-complex protein 1 subunit gamma (Fragment) OS=Homo sapiens OX=9606 GN=CCT3 PE=1 SV=1	PEAKS DB			RYLQTLTTI	30.53	1107.63	9	-11.8	554.815	2	24.42	0	1	6826	191216PK 1954 EV I.mzML	0	0	251	259			P27105|STOM_HUMAN	Erythrocyte band 7 integral membrane protein OS=Homo sapiens OX=9606 GN=STOM PE=1 SV=3	PEAKS DB			TFKEKVTSL	37.41	1051.59	9
ASFYQRALL	40.39	1067.58	9	4.7	534.801	2	24.96	2040	1	8051	191216 PK 1954 CL I.mzML	1	1	52	60			tr|D6RAA6|D6RAA6_HUMAN	Transmembrane protein 33 (Fragment) OS=Homo sapiens OX=9606 GN=TMEM33 PE=1 SV=1	PEAKS DB			FPLDLDVKM	30.52	1076.56	9	10.9	539.292	2	31.77	3690	1	7931	191216PK 1954 EV I.mzML	1	1	148	156			tr|H7C5I5|H7C5I5_HUMAN	Phospholipid scramblase (Fragment) OS=Homo sapiens OX=9606 GN=PLSCR1 PE=1 SV=1	PEAKS DB			EENPGIFAV	36.98	974.471	9
GEIASFDKA	37.64	936.455	9	0.7	469.238	2	17.8	171000	1	5196	191216 PK 1954 CL I.mzML	1	1	8	16			P63313|TYB10_HUMAN	Thymosin beta-10 OS=Homo sapiens OX=9606 GN=TMSB10 PE=1 SV=2	PEAKS DB			LYIVEPLKF	30.28	1120.65	9	4	561.336	2	32.13	635	1	8011	191216PK 1954 EV I.mzML	1	1	1094	1102			Q9UBS9|SUCO_HUMAN	SUN domain-containing ossification factor OS=Homo sapiens OX=9606 GN=SUCO PE=1 SV=1	PEAKS DB			AEAPSSPDV	36.9	871.392	9
NEYTKFIPP	39.16	1107.56	9	0.4	554.79	2	23.53	108000	1	7487	191216 PK 1954 CL I.mzML	1	1	379	387			Q9P0J1|PDP1_HUMAN	[Pyruvate dehydrogenase [acetyl-transferring]]-phosphatase 1 mitochondrial OS=Homo sapiens OX=9606 GN=PDP1 PE=1 SV=3	PEAKS DB			QAVADAVTY	30.24	936.455	9	0.9	469.235	2	21.28	0	1	5926	191216PK 1954 EV I.mzML	0	0	84	92			tr|I3L3X7|I3L3X7_HUMAN	Proteasome subunit beta type-6 (Fragment) OS=Homo sapiens OX=9606 GN=PSMB6 PE=1 SV=1	PEAKS DB			EETNRLYAA	36.85	1065.51	9
LPEELARMY	26.98	1120.56	9	9.2	561.294	2	25.59	4650	1	8202	191216 PK 1954 CL I.mzML	1	1	506	514			Q9P0J1|PDP1_HUMAN	[Pyruvate dehydrogenase [acetyl-transferring]]-phosphatase 1 mitochondrial OS=Homo sapiens OX=9606 GN=PDP1 PE=1 SV=3	PEAKS DB			KEYGQTMTV	30.16	1055.5	9	1.2	528.756	2	16.42	291	1	4080	191216PK 1954 EV I.mzML	1	1	235	243			tr|B1AJU4|B1AJU4_HUMAN	Interferon regulatory factor 6 (Fragment) OS=Homo sapiens OX=9606 GN=IRF6 PE=1 SV=1	PEAKS DB			AEAAAAPTV	36.59	799.408	9
LYTEKFEEF	39.41	1204.57	9	3.8	603.295	2	25.32	6500	1	8121	191216 PK 1954 CL I.mzML	1	1	389	397			P40222|TXLNA_HUMAN	Alpha-taxilin OS=Homo sapiens OX=9606 GN=TXLNA PE=1 SV=3	PEAKS DB			SEYIHAQVA	29.97	1016.49	9	0	509.254	2	16.96	7200	1	4249	191216PK 1954 EV I.mzML	1	1	514	522			O95302|FKBP9_HUMAN	Peptidyl-prolyl cis-trans isomerase FKBP9 OS=Homo sapiens OX=9606 GN=FKBP9 PE=1 SV=2	PEAKS DB			SENPVPLTV	36.55	954.502	9
AEKSRTYVA	26.21	1023.53	9	0.5	512.778	2	10.85	509	1	3200	191216 PK 1954 CL I.mzML	1	1	110	118			P40222|TXLNA_HUMAN	Alpha-taxilin OS=Homo sapiens OX=9606 GN=TXLNA PE=1 SV=3	PEAKS DB			FSNPYSIEY	29.97	1118.49	9	-0.6	560.253	2	28.62	534	1	7533	191216PK 1954 EV I.mzML	1	1	127	135			O14879|IFIT3_HUMAN	Interferon-induced protein with tetratricopeptide repeats 3 OS=Homo sapiens OX=9606 GN=IFIT3 PE=1 SV=1	PEAKS DB			MEGPTPVSA	36.36	887.406	9
AYLESFYKF	52.31	1166.56	9	3.1	584.294	2	29.74	27700	1	9639	191216 PK 1954 CL I.mzML	1	1	69	77			tr|J3QL14|J3QL14_HUMAN	V-type proton ATPase subunit d 1 (Fragment) OS=Homo sapiens OX=9606 GN=ATP6V0D1 PE=1 SV=1	PEAKS DB			RYIPTAAAF	29.96	1008.54	9	-0.2	505.277	2	22.76	16200	1	6445	191216PK 1954 EV I.mzML	1	1	349	357			tr|F8W776|F8W776_HUMAN	Protein transport protein Sec61 subunit alpha isoform 2 OS=Homo sapiens OX=9606 GN=SEC61A2 PE=1 SV=1	PEAKS DB			AAANVVRNI	36.01	926.53	9
ATYVFLHTV	52.07	1049.55	9	4	525.789	2	26.21	219000	1	8452	191216 PK 1954 CL I.mzML	1	1	59	67			Q53FV1|ORML2_HUMAN	ORM1-like protein 2 OS=Homo sapiens OX=9606 GN=ORMDL2 PE=1 SV=2	PEAKS DB			HNADQPLRV	29.84	1048.54	9	1.1	525.279	2	13.63	157	1	3408	191216PK 1954 EV I.mzML	1	1	432	440			Q99613|EIF3C_HUMAN	Eukaryotic translation initiation factor 3 subunit C OS=Homo sapiens OX=9606 GN=EIF3C PE=1 SV=1	PEAKS DB			AEGLMKVEA	35.99	946.479	9
SEYQHQPQT	51.8	1116.48	9	1.9	559.253	2	11.51	4250	1	3300	191216 PK 1954 CL I.mzML	1	1	7	15			O94992|HEXI1_HUMAN	Protein HEXIM1 OS=Homo sapiens OX=9606 GN=HEXIM1 PE=1 SV=1	PEAKS DB			YYTPITPHL	29.77	1103.57	9	-4.4	552.787	2	25.76	645	1	7062	191216PK 1954 EV I.mzML	1	1	119	127			tr|X6R242|X6R242_HUMAN	Polypyrimidine tract-binding protein 3 (Fragment) OS=Homo sapiens OX=9606 GN=PTBP3 PE=1 SV=7	PEAKS DB			ETNLRYLAL	34.77	1091.6	9
ASMVYLIRV	51.45	1050.59	9	-1.9	526.304	2	29.03	5030	1	9384	191216 PK 1954 CL I.mzML	1	1	69	77			tr|K7ES27|K7ES27_HUMAN	Kunitz-type protease inhibitor 2 (Fragment) OS=Homo sapiens OX=9606 GN=SPINT2 PE=1 SV=1	PEAKS DB			GEGKFPSAA	29.76	862.418	9	-3.9	432.215	2	14.39	1340	1	3547	191216PK 1954 EV I.mzML	1	1	11	19			Q96DY7|MTBP_HUMAN	Mdm2-binding protein OS=Homo sapiens OX=9606 GN=MTBP PE=1 SV=1	PEAKS DB			EEQVRSLEA	33.97	1059.52	9
IEHDVVMKA	50.75	1040.53	9	2.9	521.278	2	14.41	5790	1	4182	191216 PK 1954 CL I.mzML	1	1	18	26			tr|K7ESE5|K7ESE5_HUMAN	Leydig cell tumor 10 kDa protein homolog OS=Homo sapiens OX=9606 GN=C19orf53 PE=1 SV=1	PEAKS DB			GEARPGPTA	29.63	854.425	9	-0.5	428.219	2	11.13	1410	1	3106	191216PK 1954 EV I.mzML	1	1	130	138			tr|C9JRJ8|C9JRJ8_HUMAN	Sequestosome-1 (Fragment) OS=Homo sapiens OX=9606 GN=SQSTM1 PE=1 SV=1	PEAKS DB			DLKEHASSL	33.65	998.503	9
KFIDTTSKF	50.54	1085.58	9	2.1	543.799	2	18.43	43800	1	5346	191216 PK 1954 CL I.mzML	1	1	314	322			tr|G5E9G0|G5E9G0_HUMAN	60S ribosomal protein L3 OS=Homo sapiens OX=9606 GN=RPL3 PE=1 SV=1	PEAKS DB			QARIEIESF	29.56	1091.56	9	3.3	546.79	2	23.93	711	1	6759	191216PK 1954 EV I.mzML	1	1	304	312			P11021|BIP_HUMAN	Endoplasmic reticulum chaperone BiP OS=Homo sapiens OX=9606 GN=HSPA5 PE=1 SV=2	PEAKS DB			EEAQHFIKA	33.27	1071.53	9
VYDVVELKF	50.51	1110.6	9	-1.1	556.307	2	30.19	1710	1	9803	191216 PK 1954 CL I.mzML	1	1	107	115			tr|C9JM38|C9JM38_HUMAN	Cleavage and polyadenylation-specificity factor subunit 7 (Fragment) OS=Homo sapiens OX=9606 GN=CPSF7 PE=1 SV=2	PEAKS DB			MPADTNKAF	29.25	993.459	9	0.8	497.737	2	16.55	1780	1	4132	191216PK 1954 EV I.mzML	1	1	210	218			Q9P0I2|EMC3_HUMAN	ER membrane protein complex subunit 3 OS=Homo sapiens OX=9606 GN=EMC3 PE=1 SV=3	PEAKS DB			YFFGEGYTY	33.25	1145.47	9
KYQEVTNNL	50.38	1107.56	9	-0.8	554.788	2	16.73	11800	1	4705	191216 PK 1954 CL I.mzML	1	1	98	106			tr|E9PLA9|E9PLA9_HUMAN	Caprin-1 (Fragment) OS=Homo sapiens OX=9606 GN=CAPRIN1 PE=1 SV=1	PEAKS DB			AEAAVVAVA	29.05	799.444	9	-4.2	400.728	2	21.24	21200	1	5971	191216PK 1954 EV I.mzML	1	1	10	18			tr|A0A087WYP2|A0A087WYP2_HUMAN	Selenoprotein H OS=Homo sapiens OX=9606 GN=SELENOH PE=1 SV=1	PEAKS DB			AEADAVHLA	32.9	895.44	9
IEVSLPEAA	36.77	927.491	9	0.5	464.755	2	27.73	17900	1	8969	191216 PK 1954 CL I.mzML	1	1	557	565			Q9Y4C2|TCAF1_HUMAN	TRPM8 channel-associated factor 1 OS=Homo sapiens OX=9606 GN=TCAF1 PE=1 SV=3	PEAKS DB			VYNSEYYHF	28.84	1220.51	9	-2.8	611.263	2	23.21	3530	1	6605	191216PK 1954 EV I.mzML	1	1	223	231			tr|C9JQR6|C9JQR6_HUMAN	Inactive tyrosine-protein kinase 7 (Fragment) OS=Homo sapiens OX=9606 GN=PTK7 PE=1 SV=1	PEAKS DB			ALHERIQAL	32.57	1049.6	9
NAWTALETY	26.88	1067.49	9	4.6	534.759	2	31.09	2280	1	10124	191216 PK 1954 CL I.mzML	1	1	825	833			Q9Y4C2|TCAF1_HUMAN	TRPM8 channel-associated factor 1 OS=Homo sapiens OX=9606 GN=TCAF1 PE=1 SV=3	PEAKS DB			RETSHVTMV	28.82	1058.52	9	-3.7	530.264	2	12.83	362	1	3277	191216PK 1954 EV I.mzML	1	1	42	50			tr|D6RDW4|D6RDW4_HUMAN	E3 ubiquitin-protein transferase MAEA OS=Homo sapiens OX=9606 GN=MAEA PE=1 SV=1	PEAKS DB			DLISRDYSL	31.72	1080.55	9
ASEFGNHYL	35.44	1036.46	9	6.2	519.244	2	20.66	0	1	6377	191216 PK 1954 CL I.mzML	0	0	350	358			Q15393|SF3B3_HUMAN	Splicing factor 3B subunit 3 OS=Homo sapiens OX=9606 GN=SF3B3 PE=1 SV=4	PEAKS DB			KYPSPFFVF	28.74	1130.58	9	3.8	566.299	2	33.8	7240	1	8417	191216PK 1954 EV I.mzML	1	1	1037	1045			Q08211|DHX9_HUMAN	ATP-dependent RNA helicase A OS=Homo sapiens OX=9606 GN=DHX9 PE=1 SV=4	PEAKS DB			AEGAPQVEA	31.35	870.408	9
NYISGIQTI	29.39	1007.53	9	-2.4	504.773	2	28.49	7930	1	9245	191216 PK 1954 CL I.mzML	1	1	988	996			Q15393|SF3B3_HUMAN	Splicing factor 3B subunit 3 OS=Homo sapiens OX=9606 GN=SF3B3 PE=1 SV=4	PEAKS DB			NAIHAILLY	28.62	1026.59	9	-11.6	514.294	2	27.88	0	1	7392	191216PK 1954 EV I.mzML	0	0	274	282			P50416|CPT1A_HUMAN	Carnitine O-palmitoyltransferase 1 liver isoform OS=Homo sapiens OX=9606 GN=CPT1A PE=1 SV=2	PEAKS DB			AEQINKMEA	30.89	1032.49	9
RSVPHLQKV	35.27	1062.63	9	0.5	532.325	2	12.76	4880	1	3614	191216 PK 1954 CL I.mzML	1	1	189	197			tr|H0YM50|H0YM50_HUMAN	Annexin (Fragment) OS=Homo sapiens OX=9606 GN=ANXA2 PE=1 SV=1	PEAKS DB			IYTSSVNRL	28.62	1051.57	9	-0.6	526.79	2	18.31	4450	1	4656	191216PK 1954 EV I.mzML	1	1	535	543			P35606|COPB2_HUMAN	Coatomer subunit beta' OS=Homo sapiens OX=9606 GN=COPB2 PE=1 SV=2	PEAKS DB			SETANYISA	30.42	954.429	9
NAQRQDIAF	29.21	1061.53	9	6.8	531.776	2	18.29	1170	1	5325	191216 PK 1954 CL I.mzML	1	1	34	42			tr|H0YM50|H0YM50_HUMAN	Annexin (Fragment) OS=Homo sapiens OX=9606 GN=ANXA2 PE=1 SV=1	PEAKS DB			QAVQQQEVY	28.42	1091.52	9	11.5	546.776	2	17.5	1250	1	4534	191216PK 1954 EV I.mzML	1	1	1148	1156			tr|A0A0D9SF54|A0A0D9SF54_HUMAN	Spectrin alpha chain non-erythrocytic 1 OS=Homo sapiens OX=9606 GN=SPTAN1 PE=1 SV=1	PEAKS DB			ELLFRPTAL	30.29	1058.61	9
TPALIALRY	30.78	1016.6	9	-0.1	509.311	2	27.11	4940	1	8833	191216 PK 1954 CL I.mzML	1	1	228	236			tr|S4R3Z2|S4R3Z2_HUMAN	Aldo-keto reductase family 1 member C3 OS=Homo sapiens OX=9606 GN=AKR1C3 PE=1 SV=1	PEAKS DB			AFDLTEQRY	28.34	1141.54	9	6.1	571.781	2	22.83	0	1	6417	191216PK 1954 EV I.mzML	0	0	393	401			tr|J3KRK0|J3KRK0_HUMAN	Serine/threonine-protein kinase tousled-like 2 (Fragment) OS=Homo sapiens OX=9606 GN=TLK2 PE=1 SV=1	PEAKS DB			LPDERTISL	29.86	1042.57	9
IYGYVAEQF	49.78	1088.52	9	0.5	545.269	2	29.43	9290	1	9468	191216 PK 1954 CL I.mzML	1	1	15	23			tr|C9JBL1|C9JBL1_HUMAN	Signal peptidase complex subunit 1 OS=Homo sapiens OX=9606 GN=SPCS1 PE=1 SV=1	PEAKS DB			SYIPIFPQL	28.11	1076.59	9	3.3	539.304	2	39.57	165	1	9505	191216PK 1954 EV I.mzML	1	1	224	232			Q6Y1H2|HACD2_HUMAN	Very-long-chain (3R)-3-hydroxyacyl-CoA dehydratase 2 OS=Homo sapiens OX=9606 GN=HACD2 PE=1 SV=1	PEAKS DB			VPQAKPVAV	29.83	907.549	9
GEMAGAFVA	36.32	851.385	9	-1.3	426.701	2	24.87	1380	1	7980	191216 PK 1954 CL I.mzML	1	1	67	75			O15431|COPT1_HUMAN	High affinity copper uptake protein 1 OS=Homo sapiens OX=9606 GN=SLC31A1 PE=1 SV=1	PEAKS DB			SYIPLFPQL	28.11	1076.59	9	3.3	539.304	2	39.57	165	1	9505	191216PK 1954 EV I.mzML	1	1	258	266			B0YJ81|HACD1_HUMAN	Very-long-chain (3R)-3-hydroxyacyl-CoA dehydratase 1 OS=Homo sapiens OX=9606 GN=HACD1 PE=1 SV=1	PEAKS DB			QEMTHMVNA	29.08	1059.45	9
GEFQLIRQT	49.41	1090.58	9	-1.4	546.298	2	22.28	11000	1	6932	191216 PK 1954 CL I.mzML	1	1	123	131			tr|H7C0S2|H7C0S2_HUMAN	Protein OSCP1 (Fragment) OS=Homo sapiens OX=9606 GN=OSCP1 PE=1 SV=1	PEAKS DB			RESPAQAPA	27.92	925.462	9	-1.3	463.738	2	11.17	3060	1	3110	191216PK 1954 EV I.mzML	1	1	306	314			Q96HY6|DDRGK_HUMAN	DDRGK domain-containing protein 1 OS=Homo sapiens OX=9606 GN=DDRGK1 PE=1 SV=2	PEAKS DB			QNLERGTAV	28.91	986.514	9
AENPKLISA	35.44	941.518	9	1	471.769	2	16.64	21500	1	4684	191216 PK 1954 CL I.mzML	1	1	531	539			tr|H7C109|H7C109_HUMAN	Putative ATP-dependent RNA helicase DHX57 (Fragment) OS=Homo sapiens OX=9606 GN=DHX57 PE=1 SV=1	PEAKS DB			KSQDNVIKV	27.9	1029.58	9	-2.3	515.797	2	13.81	1010	1	3436	191216PK 1954 EV I.mzML	1	1	52	60			P55060|XPO2_HUMAN	Exportin-2 OS=Homo sapiens OX=9606 GN=CSE1L PE=1 SV=3	PEAKS DB			ELSARVMEL	28.75	1046.54	9
GEYGGWYKA	49.26	1029.46	9	0.3	515.738	2	20.09	22800	1	6119	191216 PK 1954 CL I.mzML	1	1	27	35			tr|H0YJU9|H0YJU9_HUMAN	Kinesin light chain 1 (Fragment) OS=Homo sapiens OX=9606 GN=KLC1 PE=1 SV=1	PEAKS DB			AESPGVPVA	27.85	825.423	9	-7.6	413.716	2	19.75	2350	1	5260	191216PK 1954 EV I.mzML	1	1	85	93			tr|A0A0C4DFW8|A0A0C4DFW8_HUMAN	Xylosyltransferase 2 OS=Homo sapiens OX=9606 GN=XYLT2 PE=1 SV=1	PEAKS DB			AEQVVARVA	28.64	941.529	9
KEFGDQAEA	33.88	993.44	9	-0.5	497.73	2	12.99	7300	1	3713	191216 PK 1954 CL I.mzML	1	1	899	907			Q9BPX3|CND3_HUMAN	Condensin complex subunit 3 OS=Homo sapiens OX=9606 GN=NCAPG PE=1 SV=1	PEAKS DB			PSPPPPPPP	27.8	881.465	9	-7.4	441.736	2	17.81	3550	1	4674	191216PK 1954 EV I.mzML	1	1	689	697			tr|A0A3Q5ADB5|A0A3Q5ADB5_HUMAN	Proline-rich protein 12 OS=Homo sapiens OX=9606 GN=PRR12 PE=1 SV=1	PEAKS DB			LLHERVNEL	28.61	1121.62	9
FPEEDKKTY	49.08	1155.54	9	-1.3	578.782	2	13.91	2470	1	3964	191216 PK 1954 CL I.mzML	1	1	100	108			O95298|NDUC2_HUMAN	NADH dehydrogenase [ubiquinone] 1 subunit C2 OS=Homo sapiens OX=9606 GN=NDUFC2 PE=1 SV=1	PEAKS DB			AYGLVSATF	27.61	927.47	9	3.7	464.744	2	30.8	0	1	7821	191216PK 1954 EV I.mzML	0	0	159	167			Q96MC6|MF14A_HUMAN	Hippocampus abundant transcript 1 protein OS=Homo sapiens OX=9606 GN=MFSD14A PE=1 SV=2	PEAKS DB			YAAQRIISL	28.58	1033.59	9
VYVQHPITF	49.06	1102.58	9	-2	552.299	2	23.8	3610	1	7529	191216 PK 1954 CL I.mzML	1	1	79	87			tr|I3L329|I3L329_HUMAN	Lipopolysaccharide-induced tumor necrosis factor-alpha factor OS=Homo sapiens OX=9606 GN=LITAF PE=1 SV=1	PEAKS DB			IYAPPLPSL	27.55	969.553	9	-2.8	485.783	2	34.13	0	1	8474	191216PK 1954 EV I.mzML	0	0	265	273			tr|I3NI36|I3NI36_HUMAN	A-kinase anchor protein 1 mitochondrial (Fragment) OS=Homo sapiens OX=9606 GN=AKAP1 PE=1 SV=1	PEAKS DB			AEYINEAAA	28.54	950.434	9
LPVIIFTTF	48.66	1049.62	9	4.7	525.82	2	42.56	574	1	12934	191216 PK 1954 CL I.mzML	1	1	8	16			tr|F8WDM2|F8WDM2_HUMAN	V-type proton ATPase subunit e 2 OS=Homo sapiens OX=9606 GN=ATP6V0E2 PE=4 SV=1	PEAKS DB			HPTSVISGY	27.41	959.471	9	1.6	480.744	2	18.08	0	1	4623	191216PK 1954 EV I.mzML	0	0	91	99			tr|F5H676|F5H676_HUMAN	T-complex protein 1 subunit alpha (Fragment) OS=Homo sapiens OX=9606 GN=TCP1 PE=1 SV=1	PEAKS DB			TLNTRMESL	28.28	1063.53	9
SESPVITKA	34.57	930.502	9	-4.2	466.259	2	14.45	7970	1	4154	191216 PK 1954 CL I.mzML	1	1	1166	1174			tr|F5GXF5|F5GXF5_HUMAN	Nucleosome-remodeling factor subunit BPTF (Fragment) OS=Homo sapiens OX=9606 GN=BPTF PE=1 SV=2	PEAKS DB			KNVDKVLEV	27.37	1042.6	9	-4.7	522.306	2	16.46	1670	1	4102	191216PK 1954 EV I.mzML	1	1	109	117			tr|K7EKP8|K7EKP8_HUMAN	Cytosolic acyl coenzyme A thioester hydrolase (Fragment) OS=Homo sapiens OX=9606 GN=ACOT7 PE=1 SV=8	PEAKS DB			NFTEVHPDY	28.24	1120.48	9
VYIKHPVSL	48.42	1054.62	9	1.5	528.319	2	17.98	41500	1	5270	191216 PK 1954 CL I.mzML	1	1	57	65			tr|K7ERW6|K7ERW6_HUMAN	26S proteasome non-ATPase regulatory subunit 8 (Fragment) OS=Homo sapiens OX=9606 GN=PSMD8 PE=1 SV=1	PEAKS DB			KEYDALKAA	27.35	1007.53	9	-3.6	504.77	2	13.72	1420	1	3414	191216PK 1954 EV I.mzML	1	1	201	209			Q96AG4|LRC59_HUMAN	Leucine-rich repeat-containing protein 59 OS=Homo sapiens OX=9606 GN=LRRC59 PE=1 SV=1	PEAKS DB			SVKEKNISI	28.24	1016.59	9
FAFEHSEEY	48.36	1157.47	9	-0.2	579.743	2	21.83	9110	1	6738	191216 PK 1954 CL I.mzML	1	1	67	75			tr|H3BSS3|H3BSS3_HUMAN	Transcription factor 25 (Fragment) OS=Homo sapiens OX=9606 GN=TCF25 PE=1 SV=1	PEAKS DB			RYPDSHQLF	27.34	1161.56	9	-3.9	581.783	2	19.07	1600	1	4973	191216PK 1954 EV I.mzML	1	1	326	334			Q9UN86|G3BP2_HUMAN	Ras GTPase-activating protein-binding protein 2 OS=Homo sapiens OX=9606 GN=G3BP2 PE=1 SV=2	PEAKS DB			VIKEKALTL	28.02	1013.65	9
KIYEGQVEV	48.36	1063.55	9	3.8	532.789	2	19.24	370000	1	5743	191216 PK 1954 CL I.mzML	1	1	67	75			tr|Q5T7N0|Q5T7N0_HUMAN	60S ribosomal protein L5 (Fragment) OS=Homo sapiens OX=9606 GN=RPL5 PE=1 SV=2	PEAKS DB			AEFPSKPVA	27.29	944.497	9	-1	473.255	2	17.45	21900	1	4426	191216PK 1954 EV I.mzML	1	1	323	331			Q92754|AP2C_HUMAN	Transcription factor AP-2 gamma OS=Homo sapiens OX=9606 GN=TFAP2C PE=1 SV=1	PEAKS DB			MEEKYIVSA	27.78	1068.52	9
KQATGIQQA	33.57	943.509	9	-3.3	472.762	2	11.34	167	1	3268	191216 PK 1954 CL I.mzML	1	1	1734	1742			tr|E7EPN9|E7EPN9_HUMAN	Protein PRRC2C OS=Homo sapiens OX=9606 GN=PRRC2C PE=1 SV=1	PEAKS DB			AEFARIMSI	26.92	1036.54	9	4.7	519.278	2	27.42	601	1	7345	191216PK 1954 EV I.mzML	1	1	720	728			tr|H9KV75|H9KV75_HUMAN	Alpha-actinin-1 OS=Homo sapiens OX=9606 GN=ACTN1 PE=1 SV=1	PEAKS DB			SERLQFETA	27.56	1079.52	9
FYMDTSHLF	29.42	1159.5	9	-1.4	580.76	2	31.27	2430	1	10170	191216 PK 1954 CL I.mzML	1	1	2392	2400			tr|E7EPN9|E7EPN9_HUMAN	Protein PRRC2C OS=Homo sapiens OX=9606 GN=PRRC2C PE=1 SV=1	PEAKS DB			IPVLIFQAY	26.82	1062.61	9	2.6	532.314	2	38.56	0	1	9372	191216PK 1954 EV I.mzML	0	0	103	111			tr|E9PS44|E9PS44_HUMAN	Interferon-induced transmembrane protein 3 OS=Homo sapiens OX=9606 GN=IFITM3 PE=1 SV=1	PEAKS DB			LPPEKVNPL	27.49	1005.59	9
FPVIYDVKY	48.17	1142.6	9	0.1	572.311	2	28.63	1940	1	9286	191216 PK 1954 CL I.mzML	1	1	32	40			tr|H0YBT3|H0YBT3_HUMAN	CCR4-NOT transcription complex subunit 7 (Fragment) OS=Homo sapiens OX=9606 GN=CNOT7 PE=1 SV=1	PEAKS DB			EAASVPVVY	30.71	933.481	9	-1.4	467.745	2	25.79	25100	1	6677	191216PK 1954 EV II.mzML	1	1	1644	1652			P49327|FAS_HUMAN	Fatty acid synthase OS=Homo sapiens OX=9606 GN=FASN PE=1 SV=3	PEAKS DB			MLANKNASL	27.44	960.506	9
VMAPRTLIL	32.35	1012.61	9	2.5	507.316	2	26.45	0	1	8510	191216 PK 1954 CL I.mzML	0	0	3	11			P30504|1C04_HUMAN	HLA class I histocompatibility antigen Cw-4 alpha chain OS=Homo sapiens OX=9606 GN=HLA-C PE=1 SV=1	PEAKS DB			EEIEGLISA	27.75	959.481	9	-6.6	480.742	2	28.92	1320	1	7222	191216PK 1954 EV II.mzML	1	1	561	569			O43707|ACTN4_HUMAN	Alpha-actinin-4 OS=Homo sapiens OX=9606 GN=ACTN4 PE=1 SV=2	PEAKS DB			TPILKPVSL	27.28	966.611	9
RYFSTSVSW	31.37	1131.53	9	2.7	566.779	2	25.14	4470	1	8116	191216 PK 1954 CL I.mzML	1	1	30	38			P30504|1C04_HUMAN	HLA class I histocompatibility antigen Cw-4 alpha chain OS=Homo sapiens OX=9606 GN=HLA-C PE=1 SV=1	PEAKS DB			VFDPVPVGV	34.32	927.506	9	-2	464.757	2	31.86	0	1	7687	191216PK 1954 EV II.mzML	0	0	698	706			Q08211|DHX9_HUMAN	ATP-dependent RNA helicase A OS=Homo sapiens OX=9606 GN=DHX9 PE=1 SV=4	PEAKS DB			QNLIKHSSL	27.25	1038.58	9
ASTVRILEV	47.59	986.576	9	0.8	494.298	2	23.57	63600	1	7463	191216 PK 1954 CL I.mzML	1	1	22	30			tr|H3BRM5|H3BRM5_HUMAN	Cytochrome c oxidase subunit 5A mitochondrial OS=Homo sapiens OX=9606 GN=COX5A PE=1 SV=1	PEAKS DB			SELAGLLSA	28.52	859.465	9	-5.5	430.735	2	30.86	538	1	7547	191216PK 1954 EV II.mzML	1	1	219	227			P40763|STAT3_HUMAN	Signal transducer and activator of transcription 3 OS=Homo sapiens OX=9606 GN=STAT3 PE=1 SV=2	PEAKS DB			DLGYRLLAV	27.23	1018.58	9
KEYDALKAA	47.49	1007.53	9	4.5	504.776	2	13.88	6620	1	3976	191216 PK 1954 CL I.mzML	1	1	201	209			Q96AG4|LRC59_HUMAN	Leucine-rich repeat-containing protein 59 OS=Homo sapiens OX=9606 GN=LRRC59 PE=1 SV=1	PEAKS DB			LYLPSFFTY	37.33	1149.57	9	8.5	575.796	2	41.38	161	1	9381	191216PK 1954 EV II.mzML	1	1	127	135			Q9NZJ7|MTCH1_HUMAN	Mitochondrial carrier homolog 1 OS=Homo sapiens OX=9606 GN=MTCH1 PE=1 SV=1	PEAKS DB			AVKRKIQAL	27.22	1025.67	9
MEHPYFYTV	47.47	1185.52	9	7	593.773	2	25.41	4300	1	8148	191216 PK 1954 CL I.mzML	1	1	319	327			P68400|CSK21_HUMAN	Casein kinase II subunit alpha OS=Homo sapiens OX=9606 GN=CSNK2A1 PE=1 SV=1	PEAKS DB			REYQLNDSA	36.15	1094.5	9	-2	548.253	2	14.8	94.1	1	3575	191216PK 1954 EV II.mzML	1	1	14	22			tr|A0A3B3ITM0|A0A3B3ITM0_HUMAN	Guanine nucleotide-binding protein G(i) subunit alpha-1 (Fragment) OS=Homo sapiens OX=9606 GN=GNAI1 PE=1 SV=1	PEAKS DB			SEAFSVASA	27.12	867.397	9
AFDVAEREF	33.45	1082.5	9	-4	542.259	2	23.89	7580	1	7594	191216 PK 1954 CL I.mzML	1	1	580	588			tr|A0A2R8YFA9|A0A2R8YFA9_HUMAN	[F-actin]-monooxygenase MICAL2 OS=Homo sapiens OX=9606 GN=MICAL2 PE=1 SV=1	PEAKS DB			HESDVKIVA	40.64	996.524	9	-3.2	499.265	2	13.77	564	1	3392	191216PK 1954 EV II.mzML	1	1	125	133			tr|H0Y7R3|H0Y7R3_HUMAN	Serine/threonine-protein kinase WNK2 (Fragment) OS=Homo sapiens OX=9606 GN=WNK2 PE=1 SV=1	PEAKS DB			NEVVQVHAA	27.02	965.493	9
SYIALPLTL	34.48	989.58	9	-8.5	495.795	2	39	756	1	12266	191216 PK 1954 CL I.mzML	1	1	993	1001			tr|A0A0G2JP90|A0A0G2JP90_HUMAN	Nodal modulator 1 OS=Homo sapiens OX=9606 GN=NOMO1 PE=1 SV=1	PEAKS DB			SATYIAEEY	34.52	1045.46	9	1.5	523.735	2	23.38	496	1	6154	191216PK 1954 EV II.mzML	1	1	540	548			tr|J3KQ69|J3KQ69_HUMAN	DNA replication licensing factor MCM3 OS=Homo sapiens OX=9606 GN=MCM3 PE=1 SV=3	PEAKS DB			ATNASVFKY	26.98	999.503	9
ASSEHAQMV	47.25	958.418	9	-4	480.217	2	12.55	0	1	3591	191216 PK 1954 CL I.mzML	0	0	60	68			Q9BYK8|HELZ2_HUMAN	Helicase with zinc finger domain 2 OS=Homo sapiens OX=9606 GN=HELZ2 PE=1 SV=6	PEAKS DB			NAFEELVAF	32.8	1038.5	9	0.9	520.256	2	37.61	9340	1	8914	191216PK 1954 EV II.mzML	1	1	22	30			tr|J3KQ69|J3KQ69_HUMAN	DNA replication licensing factor MCM3 OS=Homo sapiens OX=9606 GN=MCM3 PE=1 SV=3	PEAKS DB			VERVPFDAA	26.82	1002.51	9
GELPRQPTT	34.74	997.519	9	-1.3	499.769	2	14.68	3380	1	4242	191216 PK 1954 CL I.mzML	1	1	539	547			Q9UQL6|HDAC5_HUMAN	Histone deacetylase 5 OS=Homo sapiens OX=9606 GN=HDAC5 PE=1 SV=2	PEAKS DB			VFDIHVIDF	27.12	1103.57	9	-0.8	552.786	2	34.33	384	1	8274	191216PK 1954 EV II.mzML	1	1	356	364			O95302|FKBP9_HUMAN	Peptidyl-prolyl cis-trans isomerase FKBP9 OS=Homo sapiens OX=9606 GN=FKBP9 PE=1 SV=2	PEAKS DB			AEAPPGVET	26.73	869.413	9
KEWPQTHQA	47.1	1123.54	9	1.8	562.782	2	11.92	2040	1	3409	191216 PK 1954 CL I.mzML	1	1	46	54			tr|A0A0G2JLG5|A0A0G2JLG5_HUMAN	Acylglycerol kinase mitochondrial (Fragment) OS=Homo sapiens OX=9606 GN=AGK PE=1 SV=1	PEAKS DB			AYLESFYKF	49.09	1166.56	9	0.8	584.287	2	29.78	6910	1	7373	191216PK 1954 EV II.mzML	1	1	69	77			tr|J3QL14|J3QL14_HUMAN	V-type proton ATPase subunit d 1 (Fragment) OS=Homo sapiens OX=9606 GN=ATP6V0D1 PE=1 SV=1	PEAKS DB			AENYLGHTA	26.6	974.446	9
HESDVKIVA	46.97	996.524	9	2	499.273	2	13.97	9470	1	4001	191216 PK 1954 CL I.mzML	1	1	125	133			tr|H0Y7R3|H0Y7R3_HUMAN	Serine/threonine-protein kinase WNK2 (Fragment) OS=Homo sapiens OX=9606 GN=WNK2 PE=1 SV=1	PEAKS DB			TYTDRVFFL	36.61	1160.59	9	-12.3	581.29	2	30.95	0	1	7562	191216PK 1954 EV II.mzML	0	0	1279	1287			O15031|PLXB2_HUMAN	Plexin-B2 OS=Homo sapiens OX=9606 GN=PLXNB2 PE=1 SV=3	PEAKS DB			SELSRTYLP	26.57	1064.55	9
ASIGNAQKL	46.41	900.503	9	0.6	451.261	2	14.95	9500	1	4331	191216 PK 1954 CL I.mzML	1	1	249	257			O00151|PDLI1_HUMAN	PDZ and LIM domain protein 1 OS=Homo sapiens OX=9606 GN=PDLIM1 PE=1 SV=4	PEAKS DB			SEFESKVSA	34.81	982.461	9	2	492.236	2	15.25	2710	1	3661	191216PK 1954 EV II.mzML	1	1	178	186			tr|B4DYM4|B4DYM4_HUMAN	SUN domain-containing ossification factor OS=Homo sapiens OX=9606 GN=SUCO PE=1 SV=1	PEAKS DB			DIKVKEQSL	26.56	1058.6	9
KEYSGFAGV	46.28	956.46	9	9.9	479.245	2	19.59	1510	1	5899	191216 PK 1954 CL I.mzML	1	1	784	792			tr|E9PK91|E9PK91_HUMAN	Bcl-2-associated transcription factor 1 OS=Homo sapiens OX=9606 GN=BCLAF1 PE=1 SV=1	PEAKS DB			YPTEDYKVY	48.07	1176.53	9	7.6	589.275	2	20.82	540	1	5285	191216PK 1954 EV II.mzML	1	1	32	40			tr|H3BUK6|H3BUK6_HUMAN	Trafficking protein particle complex subunit 2-like protein OS=Homo sapiens OX=9606 GN=TRAPPC2L PE=1 SV=1	PEAKS DB			EVLQRIESL	26.5	1085.61	9
ASVDKVLEL	46.08	972.549	9	1.9	487.285	2	25.01	508000	1	8092	191216 PK 1954 CL I.mzML	1	1	200	208			tr|A0A087WUK2|A0A087WUK2_HUMAN	Heterogeneous nuclear ribonucleoprotein D-like OS=Homo sapiens OX=9606 GN=HNRNPDL PE=1 SV=1	PEAKS DB			VYGPLPQSF	45.85	1006.51	9	0.6	504.261	2	30.05	2110	1	7428	191216PK 1954 EV II.mzML	1	1	87	95			tr|H3BPG0|H3BPG0_HUMAN	Cytochrome c oxidase subunit 4 isoform 1 mitochondrial (Fragment) OS=Homo sapiens OX=9606 GN=COX4I1 PE=1 SV=1	PEAKS DB			QLYDKGLVY	26.09	1097.58	9
SEFGKIYGP	45.96	996.492	9	1.6	499.256	2	21.65	62600	1	6766	191216 PK 1954 CL I.mzML	1	1	266	274			tr|V9GZ57|V9GZ57_HUMAN	Integrin beta (Fragment) OS=Homo sapiens OX=9606 GN=ITGB5 PE=1 SV=8	PEAKS DB			LPDEIYHVY	45.63	1147.55	9	5.2	574.785	2	25.65	1980	1	6637	191216PK 1954 EV II.mzML	1	1	122	130			tr|S4R338|S4R338_HUMAN	N-terminal Xaa-Pro-Lys N-methyltransferase 1 OS=Homo sapiens OX=9606 GN=NTMT1 PE=1 SV=1	PEAKS DB			VLYDRVLKY	25.99	1167.67	9
KELEKTYSA	45.79	1067.55	9	1.2	534.785	2	11.78	79600	1	3367	191216 PK 1954 CL I.mzML	1	1	261	269			P02545|LMNA_HUMAN	Prelamin-A/C OS=Homo sapiens OX=9606 GN=LMNA PE=1 SV=1	PEAKS DB			YPVKEFEVY	44.98	1172.58	9	1.8	587.293	2	24.58	2450	1	6422	191216PK 1954 EV II.mzML	1	1	61	69			Q8N1L4|CP4Z2_HUMAN	Putative inactive cytochrome P450 family member 4Z2 OS=Homo sapiens OX=9606 GN=CYP4Z2P PE=5 SV=2	PEAKS DB			AEGPAVPSP	25.95	823.408	9
NTDEPPMVF	45.72	1048.45	9	4.5	525.239	2	29.83	14100	1	9733	191216 PK 1954 CL I.mzML	1	1	21	29			tr|A6NJA2|A6NJA2_HUMAN	Ubiquitin carboxyl-terminal hydrolase OS=Homo sapiens OX=9606 GN=USP14 PE=1 SV=2	PEAKS DB			AEFGQAESA	44.42	908.388	9	-4.7	455.197	2	16.96	5390	1	3985	191216PK 1954 EV II.mzML	1	1	114	122			tr|H0Y3Y9|H0Y3Y9_HUMAN	26S proteasome non-ATPase regulatory subunit 4 (Fragment) OS=Homo sapiens OX=9606 GN=PSMD4 PE=1 SV=1	PEAKS DB			AEDLNTRVA	25.94	987.499	9
AINPKLLQL	27.86	1008.63	9	4.1	505.328	2	27.02	133000	1	8823	191216 PK 1954 CL I.mzML	1	1	466	474			tr|J3KTA4|J3KTA4_HUMAN	Probable ATP-dependent RNA helicase DDX5 OS=Homo sapiens OX=9606 GN=DDX5 PE=1 SV=1	PEAKS DB			TEYSFLKEV	44.29	1114.55	9	4.8	558.284	2	26.28	1250	1	6703	191216PK 1954 EV II.mzML	1	1	3354	3362			tr|A0A0A0MTR7|A0A0A0MTR7_HUMAN	E3 ubiquitin-protein ligase RNF213 OS=Homo sapiens OX=9606 GN=RNF213 PE=1 SV=1	PEAKS DB			QEAEPPLTA	25.78	954.466	9
VYISEHEHF	45.34	1159.53	9	4.5	580.778	2	17.58	26200	1	5155	191216 PK 1954 CL I.mzML	1	1	5	13			tr|K7EKQ7|K7EKQ7_HUMAN	Cleft lip and palate transmembrane protein 1 (Fragment) OS=Homo sapiens OX=9606 GN=CLPTM1 PE=1 SV=1	PEAKS DB			RYGLVTNEI	28.75	1063.57	9	3.3	532.789	2	22.18	16700	1	5832	191216PK 1954 EV II.mzML	1	1	767	775			tr|A0A3B3IRK8|A0A3B3IRK8_HUMAN	Interferon-induced helicase C domain-containing protein 1 OS=Homo sapiens OX=9606 GN=IFIH1 PE=1 SV=1	PEAKS DB			ELKEKYISL	25.63	1121.63	9
GEFSITYKP	45.3	1040.52	9	1.8	521.27	2	23.08	252000	1	7279	191216 PK 1954 CL I.mzML	1	1	84	92			tr|K7EM56|K7EM56_HUMAN	40S ribosomal protein S15 OS=Homo sapiens OX=9606 GN=RPS15 PE=1 SV=2	PEAKS DB			NPWDNKAVY	43.12	1105.52	9	2.8	553.765	2	21.45	5010	1	5519	191216PK 1954 EV II.mzML	1	1	143	151			tr|E9PMA1|E9PMA1_HUMAN	E3 ubiquitin-protein ligase synoviolin (Fragment) OS=Homo sapiens OX=9606 GN=SYVN1 PE=1 SV=1	PEAKS DB			ALLQRLEAL	25.33	1025.62	9
KYSLIKGNF	45.27	1068.6	9	2.3	535.309	2	19.28	126000	1	5821	191216 PK 1954 CL I.mzML	1	1	18	26			P05109|S10A8_HUMAN	Protein S100-A8 OS=Homo sapiens OX=9606 GN=S100A8 PE=1 SV=1	PEAKS DB			KEWPQTHQA	42.31	1123.54	9	5.7	562.778	2	11.75	434	1	3168	191216PK 1954 EV II.mzML	1	1	46	54			tr|A0A0G2JLG5|A0A0G2JLG5_HUMAN	Acylglycerol kinase mitochondrial (Fragment) OS=Homo sapiens OX=9606 GN=AGK PE=1 SV=1	PEAKS DB			DLKQKVENL	25.24	1085.61	9
GAAATHLEV	30.14	867.445	9	-5.5	434.73	2	16.64	11700	1	4695	191216 PK 1954 CL I.mzML	1	1	5	13			Q96S52|PIGS_HUMAN	GPI transamidase component PIG-S OS=Homo sapiens OX=9606 GN=PIGS PE=1 SV=3	PEAKS DB			DALGHFFQY	28.65	1096.5	9	5.2	549.256	2	30.64	1720	1	7490	191216PK 1954 EV II.mzML	1	1	519	527			tr|E9PHH8|E9PHH8_HUMAN	E3 SUMO-protein ligase PIAS3 OS=Homo sapiens OX=9606 GN=PIAS3 PE=1 SV=1	PEAKS DB			QEAVTRLEA	34.32	1015.53	9
FSNVMIHVV	45.06	1044.54	9	2.6	523.283	2	26.17	23900	1	8373	191216 PK 1954 CL I.mzML	1	1	153	161			Q9H8P0|PORED_HUMAN	Polyprenol reductase OS=Homo sapiens OX=9606 GN=SRD5A3 PE=1 SV=1	PEAKS DB			RFEEAHFTF	26.63	1182.55	9	7.2	592.281	2	22.79	1980	1	5934	191216PK 1954 EV II.mzML	1	1	119	127			tr|E9PHH8|E9PHH8_HUMAN	E3 SUMO-protein ligase PIAS3 OS=Homo sapiens OX=9606 GN=PIAS3 PE=1 SV=1	PEAKS DB			SLLHLGALY	34.01	985.56	9
TPAGVVNKY	44.98	947.508	9	-6.1	474.761	2	15.17	2350	1	4384	191216 PK 1954 CL I.mzML	1	1	135	143			tr|E9PJ54|E9PJ54_HUMAN	7-dehydrocholesterol reductase (Fragment) OS=Homo sapiens OX=9606 GN=DHCR7 PE=1 SV=1	PEAKS DB			AYVHMVTHF	41.79	1103.52	9	3.4	552.767	2	20.32	5230	1	5084	191216PK 1954 EV II.mzML	1	1	45	53			tr|F8VPI1|F8VPI1_HUMAN	Bax inhibitor 1 (Fragment) OS=Homo sapiens OX=9606 GN=TMBIM6 PE=1 SV=1	PEAKS DB			NEESHFPQA	37.96	1057.45	9
GEYGKFFVT	44.88	1046.51	9	-2.2	524.262	2	24.42	9010	1	7777	191216 PK 1954 CL I.mzML	1	1	206	214			Q68EM7|RHG17_HUMAN	Rho GTPase-activating protein 17 OS=Homo sapiens OX=9606 GN=ARHGAP17 PE=1 SV=1	PEAKS DB			KEFEKEISA	41.19	1079.55	9	2.6	540.781	2	13.99	179	1	3435	191216PK 1954 EV II.mzML	1	1	2439	2447			tr|A0A087X0P0|A0A087X0P0_HUMAN	Centromere-associated protein E OS=Homo sapiens OX=9606 GN=CENPE PE=1 SV=1	PEAKS DB			LAYLRLNTL	34.66	1075.64	9
IPVLIFQAY	30.68	1062.61	9	0.1	532.316	2	38.68	3280	1	12163	191216 PK 1954 CL I.mzML	1	1	103	111			tr|E9PS44|E9PS44_HUMAN	Interferon-induced transmembrane protein 3 OS=Homo sapiens OX=9606 GN=IFITM3 PE=1 SV=1	PEAKS DB			FEQEMATAA	39.96	996.422	9	-0.9	499.215	2	19.38	4840	1	4778	191216PK 1954 EV II.mzML	1	1	214	222			tr|I3L4N8|I3L4N8_HUMAN	Actin cytoplasmic 2 (Fragment) OS=Homo sapiens OX=9606 GN=ACTG1 PE=1 SV=8	PEAKS DB			AEAKFFTES	49.56	1028.48	9
ASTAKCLNI	27.87	919.48	9	-1.1	460.749	2	18.26	27400	1	5398	191216 PK 1954 CL I.mzML	1	1	79	87			tr|E9PS44|E9PS44_HUMAN	Interferon-induced transmembrane protein 3 OS=Homo sapiens OX=9606 GN=IFITM3 PE=1 SV=1	PEAKS DB			TAFDVAEKY	38.79	1042.5	9	2.9	522.255	2	21.4	3480	1	5546	191216PK 1954 EV II.mzML	1	1	142	150			tr|G3V2W4|G3V2W4_HUMAN	Alpha-actinin-1 (Fragment) OS=Homo sapiens OX=9606 GN=ACTN1 PE=1 SV=1	PEAKS DB			YAFVRPVIL	46.68	1076.64	9
RELEVQHPA	31.69	1077.56	9	1.5	539.789	2	12.9	8890	1	3672	191216 PK 1954 CL I.mzML	1	1	74	82			P50990|TCPQ_HUMAN	T-complex protein 1 subunit theta OS=Homo sapiens OX=9606 GN=CCT8 PE=1 SV=4	PEAKS DB			KYLQSTISF	38.7	1085.58	9	3.4	543.794	2	24.41	208	1	6396	191216PK 1954 EV II.mzML	1	1	220	228			tr|H0Y6W0|H0Y6W0_HUMAN	DNA topoisomerase (Fragment) OS=Homo sapiens OX=9606 GN=TOP3B PE=1 SV=1	PEAKS DB			AEQFKLIQA	43.14	1046.58	9
SVSEVIEGY	25.45	981.466	9	11	491.748	2	25.79	1160	1	8267	191216 PK 1954 CL I.mzML	1	1	124	132			P50990|TCPQ_HUMAN	T-complex protein 1 subunit theta OS=Homo sapiens OX=9606 GN=CCT8 PE=1 SV=4	PEAKS DB			VYSLQQFGF	38.29	1087.53	9	2.4	544.773	2	35.6	0	1	8552	191216PK 1954 EV II.mzML	0	0	126	134			tr|G5E9Z2|G5E9Z2_HUMAN	Cisplatin resistance related protein CRR9p isoform CRA_c OS=Homo sapiens OX=9606 GN=CLPTM1L PE=1 SV=1	PEAKS DB			AEAFGKIVA	42.46	904.502	9
KYMDVQFDF	44.39	1191.53	9	2.1	596.775	2	29.61	14800	1	9579	191216 PK 1954 CL I.mzML	1	1	176	184			tr|F5H6E2|F5H6E2_HUMAN	Unconventional myosin-Ic OS=Homo sapiens OX=9606 GN=MYO1C PE=1 SV=1	PEAKS DB			ASTARHLYL	37.99	1030.56	9	0.9	516.283	2	15.25	2950	1	3668	191216PK 1954 EV II.mzML	1	1	58	66			tr|M0QXK4|M0QXK4_HUMAN	40S ribosomal protein S19 (Fragment) OS=Homo sapiens OX=9606 GN=RPS19 PE=1 SV=1	PEAKS DB			EEIPKIFQI	38.76	1115.62	9
AEYNGRLAA	44.33	963.477	9	-2.8	482.747	2	15.04	9800	1	4355	191216 PK 1954 CL I.mzML	1	1	20	28			tr|A0A087X2D2|A0A087X2D2_HUMAN	Regulation of nuclear pre-mRNA domain-containing protein 1B (Fragment) OS=Homo sapiens OX=9606 GN=RPRD1B PE=1 SV=1	PEAKS DB			YGFQEKEAF	37.62	1117.51	9	1.2	559.759	2	21.72	240	1	5647	191216PK 1954 EV II.mzML	1	1	140	148			Q96BH1|RNF25_HUMAN	E3 ubiquitin-protein ligase RNF25 OS=Homo sapiens OX=9606 GN=RNF25 PE=1 SV=1	PEAKS DB			VEKPVGVAA	38.33	868.502	9
YYEKLHTYF	44.05	1262.6	9	-4.9	632.306	2	21.49	1190	1	6641	191216 PK 1954 CL I.mzML	1	1	332	340			P16144|ITB4_HUMAN	Integrin beta-4 OS=Homo sapiens OX=9606 GN=ITGB4 PE=1 SV=5	PEAKS DB			REWVAPEKA	37.32	1084.57	9	-6	543.284	2	14.31	426	1	3479	191216PK 1954 EV II.mzML	1	1	20	28			tr|H0YJD3|H0YJD3_HUMAN	Protein arginine N-methyltransferase 5 (Fragment) OS=Homo sapiens OX=9606 GN=PRMT5 PE=1 SV=1	PEAKS DB			AEGPPTNPP	37.49	878.413	9
RTFSLFQQL	43.62	1138.61	9	4.2	570.319	2	30.06	61500	1	9742	191216 PK 1954 CL I.mzML	1	1	306	314			tr|J3KPM9|J3KPM9_HUMAN	Signal transducer and activator of transcription OS=Homo sapiens OX=9606 GN=STAT1 PE=1 SV=1	PEAKS DB			GTNFRVLLV	37.19	1017.6	9	0.1	509.803	2	28.43	2180	1	7178	191216PK 1954 EV II.mzML	1	1	545	553			P52790|HXK3_HUMAN	Hexokinase-3 OS=Homo sapiens OX=9606 GN=HK3 PE=1 SV=2	PEAKS DB			EEQIKVWTA	36.52	1102.57	9
VSLHHHMQV	43.57	1086.54	9	7.7	544.284	2	12.85	206	1	3673	191216 PK 1954 CL I.mzML	1	1	421	429			P08236|BGLR_HUMAN	Beta-glucuronidase OS=Homo sapiens OX=9606 GN=GUSB PE=1 SV=2	PEAKS DB			ASLSHQSLV	36.97	940.498	9	-3.9	471.252	2	17.09	2170	1	4059	191216PK 1954 EV II.mzML	1	1	210	218			Q96CS2|HAUS1_HUMAN	HAUS augmin-like complex subunit 1 OS=Homo sapiens OX=9606 GN=HAUS1 PE=1 SV=1	PEAKS DB			ALLEYHLSY	35.09	1107.56	9
KSFEGLFYF	29.5	1136.55	9	12.9	569.295	2	33.74	2840	1	10929	191216 PK 1954 CL I.mzML	1	1	706	714			Q00610|CLH1_HUMAN	Clathrin heavy chain 1 OS=Homo sapiens OX=9606 GN=CLTC PE=1 SV=5	PEAKS DB			KYMDVQFDF	36.72	1191.53	9	0.4	596.768	2	29.64	1700	1	7340	191216PK 1954 EV II.mzML	1	1	165	173			tr|I3L204|I3L204_HUMAN	Unconventional myosin-Ic (Fragment) OS=Homo sapiens OX=9606 GN=MYO1C PE=1 SV=2	PEAKS DB			SPLIRSNSV	34.7	971.54	9
VPNKVIQCF	27.82	1046.56	9	5	524.292	2	23.71	3240	1	7528	191216 PK 1954 CL I.mzML	1	1	484	492			Q00610|CLH1_HUMAN	Clathrin heavy chain 1 OS=Homo sapiens OX=9606 GN=CLTC PE=1 SV=5	PEAKS DB			KSIYPTLEI	36.42	1062.6	9	3.6	532.304	2	27.22	2870	1	6976	191216PK 1954 EV II.mzML	1	1	203	211			P30520|PURA2_HUMAN	Adenylosuccinate synthetase isozyme 2 OS=Homo sapiens OX=9606 GN=ADSS PE=1 SV=3	PEAKS DB			SIMEKTQSL	33.34	1035.53	9
ASTARHLYL	42.88	1030.56	9	6.3	516.291	2	15.44	16500	1	4439	191216 PK 1954 CL I.mzML	1	1	58	66			tr|M0QXK4|M0QXK4_HUMAN	40S ribosomal protein S19 (Fragment) OS=Homo sapiens OX=9606 GN=RPS19 PE=1 SV=1	PEAKS DB			SEFGKIYGP	35.99	996.492	9	2.5	499.252	2	21.54	3240	1	5592	191216PK 1954 EV II.mzML	1	1	266	274			tr|V9GZ57|V9GZ57_HUMAN	Integrin beta (Fragment) OS=Homo sapiens OX=9606 GN=ITGB5 PE=1 SV=8	PEAKS DB			IRAEPLNSV	33.09	997.556	9
YETLTITQA	42.73	1038.52	9	3.9	520.274	2	25.36	6160	1	8133	191216 PK 1954 CL I.mzML	1	1	90	98			tr|J3KTN0|J3KTN0_HUMAN	Eukaryotic initiation factor 4A-I (Fragment) OS=Homo sapiens OX=9606 GN=EIF4A1 PE=1 SV=1	PEAKS DB			SEVQYIQEA	35.92	1065.5	9	4.5	533.756	2	21.9	4770	1	5691	191216PK 1954 EV II.mzML	1	1	76	84			tr|Q6UWW7|Q6UWW7_HUMAN	TUFT1 OS=Homo sapiens OX=9606 GN=TUFT1 PE=1 SV=1	PEAKS DB			SGMVKQVAL	33.03	931.516	9
KINEAIVAV	29.69	955.57	9	-2.1	478.794	2	21.38	140000	1	6594	191216 PK 1954 CL I.mzML	1	1	218	226			Q9Y224|RTRAF_HUMAN	RNA transcription translation and transport factor protein OS=Homo sapiens OX=9606 GN=RTRAF PE=1 SV=1	PEAKS DB			NEFDAIQKA	35.91	1034.5	9	2.5	518.257	2	19.51	8380	1	4812	191216PK 1954 EV II.mzML	1	1	1755	1763			Q14674|ESPL1_HUMAN	Separin OS=Homo sapiens OX=9606 GN=ESPL1 PE=1 SV=3	PEAKS DB			AEIPQIFDA	31.61	1002.5	9
KIMDYSLLL	42.33	1094.6	9	3.1	548.314	2	31.85	10900	1	10410	191216 PK 1954 CL I.mzML	1	1	313	321			O60331|PI51C_HUMAN	Phosphatidylinositol 4-phosphate 5-kinase type-1 gamma OS=Homo sapiens OX=9606 GN=PIP5K1C PE=1 SV=2	PEAKS DB			ISNPIPIKV	35.6	979.607	9	2.7	490.809	2	25.52	3270	1	6612	191216PK 1954 EV II.mzML	1	1	62	70			tr|A0A0D9SFK2|A0A0D9SFK2_HUMAN	Unconventional myosin-XVIIIa OS=Homo sapiens OX=9606 GN=MYO18A PE=1 SV=1	PEAKS DB			YYSGLIYTY	37.23	1141.53	9
KYTPPPHHI	42.11	1088.58	9	-0.3	545.298	2	11.77	0	1	3374	191216 PK 1954 CL I.mzML	0	0	91	99			O43920|NDUS5_HUMAN	NADH dehydrogenase [ubiquinone] iron-sulfur protein 5 OS=Homo sapiens OX=9606 GN=NDUFS5 PE=1 SV=3	PEAKS DB			GEMVALPPV	34.85	911.479	9	3.6	456.746	2	30.91	1220	1	7558	191216PK 1954 EV II.mzML	1	1	615	623			Q8IY47|KBTB2_HUMAN	Kelch repeat and BTB domain-containing protein 2 OS=Homo sapiens OX=9606 GN=KBTBD2 PE=1 SV=2	PEAKS DB			SPPPPLCPP	28.68	903.452	9
NYSPYVNYF	41.6	1165.51	9	3.3	583.766	2	31.04	2010	1	10099	191216 PK 1954 CL I.mzML	1	1	693	701			Q7Z388|D19L4_HUMAN	Probable C-mannosyltransferase DPY19L4 OS=Homo sapiens OX=9606 GN=DPY19L4 PE=1 SV=1	PEAKS DB			GEFEKKYVA	34.12	1069.54	9	-0.2	535.777	2	13.99	4250	1	3421	191216PK 1954 EV II.mzML	1	1	48	56			tr|H0YFC6|H0YFC6_HUMAN	GTP-binding nuclear protein Ran (Fragment) OS=Homo sapiens OX=9606 GN=RAN PE=1 SV=1	PEAKS DB			AEQEYNATV	31.77	1023.45	9
YEKDDKLTP	41.42	1107.54	9	1.4	554.783	2	13.34	9810	1	3859	191216 PK 1954 CL I.mzML	1	1	228	236			tr|E7EQR4|E7EQR4_HUMAN	Ezrin OS=Homo sapiens OX=9606 GN=EZR PE=1 SV=3	PEAKS DB			KAYHEQLTV	33.86	1087.57	9	-2.6	544.786	2	14.48	655	1	3505	191216PK 1954 EV II.mzML	1	1	150	158			tr|A0A1W2PQM2|A0A1W2PQM2_HUMAN	Tubulin alpha-1C chain OS=Homo sapiens OX=9606 GN=TUBA1C PE=1 SV=1	PEAKS DB			AEVIQAFSA	42.69	934.476	9
REVQGFESA	41.31	1021.48	9	4.2	511.753	2	15.17	747	1	4375	191216 PK 1954 CL I.mzML	1	1	147	155			P06396|GELS_HUMAN	Gelsolin OS=Homo sapiens OX=9606 GN=GSN PE=1 SV=1	PEAKS DB			ASIGNAQKL	33.76	900.503	9	-3.7	451.255	2	14.8	1490	1	3570	191216PK 1954 EV II.mzML	1	1	249	257			O00151|PDLI1_HUMAN	PDZ and LIM domain protein 1 OS=Homo sapiens OX=9606 GN=PDLIM1 PE=1 SV=4	PEAKS DB			ALNPYQYQY	41.75	1158.53	9
DPFIDLNYM	41.3	1126.5	9	0.1	564.26	2	38.95	7770	1	12305	191216 PK 1954 CL I.mzML	1	1	35	43			P04406|G3P_HUMAN	Glyceraldehyde-3-phosphate dehydrogenase OS=Homo sapiens OX=9606 GN=GAPDH PE=1 SV=3	PEAKS DB			KYEELFPAF	33.31	1142.56	9	2	572.288	2	31.04	815	1	7565	191216PK 1954 EV II.mzML	1	1	121	129			tr|M0R0I4|M0R0I4_HUMAN	Alpha-soluble NSF attachment protein (Fragment) OS=Homo sapiens OX=9606 GN=NAPA PE=1 SV=1	PEAKS DB			SENLYSIAC	40.28	998.438	9
MAWLVDHVY	41.29	1132.54	9	0.6	567.279	2	29.52	13900	1	9553	191216 PK 1954 CL I.mzML	1	1	448	456			P30153|2AAA_HUMAN	Serine/threonine-protein phosphatase 2A 65 kDa regulatory subunit A alpha isoform OS=Homo sapiens OX=9606 GN=PPP2R1A PE=1 SV=4	PEAKS DB			GEIQHMSQA	33.14	999.444	9	0.4	500.727	2	13.01	248	1	3305	191216PK 1954 EV II.mzML	1	1	31	39			tr|A0A0U1RQR2|A0A0U1RQR2_HUMAN	Cip1-interacting zinc finger protein (Fragment) OS=Homo sapiens OX=9606 GN=CIZ1 PE=1 SV=1	PEAKS DB			AEIEETLQA	39.03	1002.49	9
YGNPNTLRL	41.11	1046.55	9	-1.3	524.285	2	20.8	1420	1	6456	191216 PK 1954 CL I.mzML	1	1	219	227			Q15814|TBCC_HUMAN	Tubulin-specific chaperone C OS=Homo sapiens OX=9606 GN=TBCC PE=1 SV=2	PEAKS DB			DPFKDIILY	32.72	1122.6	9	2.3	562.304	2	33.56	2130	1	8043	191216PK 1954 EV II.mzML	1	1	19	27			tr|H0Y503|H0Y503_HUMAN	Basic leucine zipper and W2 domain-containing protein 1 (Fragment) OS=Homo sapiens OX=9606 GN=BZW1 PE=1 SV=1	PEAKS DB			TESSHFYSA	37.77	1027.42	9
EATKAVTEM	27.06	978.469	9	-4	490.242	2	14.46	996	1	4177	191216 PK 1954 CL I.mzML	1	1	36	44			tr|H0YB86|H0YB86_HUMAN	Polyadenylate-binding protein 1 (Fragment) OS=Homo sapiens OX=9606 GN=PABPC1 PE=1 SV=1	PEAKS DB			VPVPPLPEY	32.61	1009.55	9	2.6	505.78	2	30.91	1610	1	7551	191216PK 1954 EV II.mzML	1	1	42	50			P24539|AT5F1_HUMAN	ATP synthase F(0) complex subunit B1 mitochondrial OS=Homo sapiens OX=9606 GN=ATP5PB PE=1 SV=2	PEAKS DB			FSNARALEM	37.23	1037.5	9
VEYESHRAA	41.02	1060.49	9	0.2	531.257	2	10.85	330	1	3201	191216 PK 1954 CL I.mzML	1	1	184	192			tr|Q5T0W7|Q5T0W7_HUMAN	APOBEC1 complementation factor (Fragment) OS=Homo sapiens OX=9606 GN=A1CF PE=1 SV=1	PEAKS DB			IVNGHTLLV	32.5	964.571	9	-1.3	483.289	2	21.94	2570	1	5696	191216PK 1954 EV II.mzML	1	1	61	69			tr|A0A1W2PNF7|A0A1W2PNF7_HUMAN	Elongator complex protein 4 (Fragment) OS=Homo sapiens OX=9606 GN=ELP4 PE=1 SV=1	PEAKS DB			EGKLRLVEI	31.74	1055.63	9
HNINRPLTM	40.95	1094.57	9	3.9	548.295	2	15.39	2140	1	4428	191216 PK 1954 CL I.mzML	1	1	348	356			P23771|GATA3_HUMAN	Trans-acting T-cell-specific transcription factor GATA-3 OS=Homo sapiens OX=9606 GN=GATA3 PE=1 SV=1	PEAKS DB			YYLNEIQSF	31.75	1175.55	9	1.9	588.78	2	32.07	1180	1	7730	191216PK 1954 EV II.mzML	1	1	178	186			Q9H0A9|SPC1L_HUMAN	Speriolin-like protein OS=Homo sapiens OX=9606 GN=SPATC1L PE=1 SV=3	PEAKS DB			GVAERSWLY	31.55	1079.54	9
EVLWPLPAY	27.36	1086.58	9	1.4	544.298	2	38.91	552	1	12238	191216 PK 1954 CL I.mzML	1	1	36	44			Q9P2X0|DPM3_HUMAN	Dolichol-phosphate mannosyltransferase subunit 3 OS=Homo sapiens OX=9606 GN=DPM3 PE=1 SV=2	PEAKS DB			KSSDQPLTV	31.58	973.508	9	-0.8	487.758	2	16.15	20000	1	3823	191216PK 1954 EV II.mzML	1	1	727	735			Q9ULW0|TPX2_HUMAN	Targeting protein for Xklp2 OS=Homo sapiens OX=9606 GN=TPX2 PE=1 SV=2	PEAKS DB			VEREDFVEA	30.34	1092.51	9
GEMVALPPV	40.83	911.479	9	0.5	456.749	2	30.95	21700	1	10088	191216 PK 1954 CL I.mzML	1	1	615	623			Q8IY47|KBTB2_HUMAN	Kelch repeat and BTB domain-containing protein 2 OS=Homo sapiens OX=9606 GN=KBTBD2 PE=1 SV=2	PEAKS DB			RELTNQQEA	31.4	1087.53	9	-2.5	544.766	2	11.3	66.7	1	3131	191216PK 1954 EV II.mzML	1	1	495	503			tr|Q6AWB1|Q6AWB1_HUMAN	Dynactin subunit 1 OS=Homo sapiens OX=9606 GN=DCTN1 PE=1 SV=1	PEAKS DB			VIIEKTYSL	29.74	1064.61	9
KYPSPFFVF	40.81	1130.58	9	-3.1	566.298	2	33.88	12300	1	10942	191216 PK 1954 CL I.mzML	1	1	1037	1045			Q08211|DHX9_HUMAN	ATP-dependent RNA helicase A OS=Homo sapiens OX=9606 GN=DHX9 PE=1 SV=4	PEAKS DB			NAFKEITTM	31.14	1053.52	9	6.7	527.766	2	22.43	1800	1	5856	191216PK 1954 EV II.mzML	1	1	115	123			tr|B1APE1|B1APE1_HUMAN	Transcription initiation factor IIB (Fragment) OS=Homo sapiens OX=9606 GN=GTF2B PE=1 SV=1	PEAKS DB			FSKMKALAV	29.08	993.568	9
GEFTGWEKV	40.64	1051.5	9	3.1	526.76	2	23.81	81300	1	7617	191216 PK 1954 CL I.mzML	1	1	20	28			P57078|RIPK4_HUMAN	Receptor-interacting serine/threonine-protein kinase 4 OS=Homo sapiens OX=9606 GN=RIPK4 PE=1 SV=1	PEAKS DB			EVYAGSHQY	31.05	1052.46	9	-2.9	527.231	2	14.31	927	1	3478	191216PK 1954 EV II.mzML	1	1	490	498			Q9H3P7|GCP60_HUMAN	Golgi resident protein GCP60 OS=Homo sapiens OX=9606 GN=ACBD3 PE=1 SV=4	PEAKS DB			LLNKQPSLL	28.52	1024.63	9
LEFEHQRAP	40.61	1125.56	9	-9.2	563.783	2	15.61	1170	1	4483	191216 PK 1954 CL I.mzML	1	1	62	70			tr|E9PKU7|E9PKU7_HUMAN	Neutral alpha-glucosidase AB OS=Homo sapiens OX=9606 GN=GANAB PE=1 SV=1	PEAKS DB			FEFDTKTSA	30.69	1044.48	9	1.7	523.244	2	20.01	8760	1	4964	191216PK 1954 EV II.mzML	1	1	5	13			tr|H0Y4E0|H0Y4E0_HUMAN	Ubiquitin carboxyl-terminal hydrolase isozyme L5 (Fragment) OS=Homo sapiens OX=9606 GN=UCHL5 PE=1 SV=1	PEAKS DB			LLNEKNISL	28.25	1042.6	9
AEYTEVKTV	40.59	1038.52	9	-1.7	520.271	2	16.7	0	1	4704	191216 PK 1954 CL I.mzML	0	0	388	396			tr|H0Y2X5|H0Y2X5_HUMAN	Aldehyde dehydrogenase 1 family member A3 isoform CRA_b OS=Homo sapiens OX=9606 GN=ALDH1A3 PE=1 SV=1	PEAKS DB			TAIDDMEAY	30.49	1027.42	9	3.8	514.715	2	25.61	2580	1	6623	191216PK 1954 EV II.mzML	1	1	387	395			tr|A0A2R8YD90|A0A2R8YD90_HUMAN	Deoxynucleoside triphosphate triphosphohydrolase SAMHD1 (Fragment) OS=Homo sapiens OX=9606 GN=SAMHD1 PE=1 SV=1	PEAKS DB			QEKVVQVSA	28.22	986.54	9
AEIIQLVNA	40.51	969.549	9	2.8	485.786	2	30.32	4810	1	9835	191216 PK 1954 CL I.mzML	1	1	465	473			P04035|HMDH_HUMAN	3-hydroxy-3-methylglutaryl-coenzyme A reductase OS=Homo sapiens OX=9606 GN=HMGCR PE=1 SV=1	PEAKS DB			AYAIIKEEL	30.36	1048.58	9	1.8	525.296	2	24.09	11700	1	6320	191216PK 1954 EV II.mzML	1	1	403	411			tr|A0A0B4J211|A0A0B4J211_HUMAN	ATPase family AAA domain-containing protein 2 OS=Homo sapiens OX=9606 GN=ATAD2 PE=1 SV=1	PEAKS DB			AEEAARLSVA	38.53	1015.53	10
AEIDAHLVA	40.07	937.487	9	-1.9	469.752	2	21.07	42100	1	6510	191216 PK 1954 CL I.mzML	1	1	233	241			P60900|PSA6_HUMAN	Proteasome subunit alpha type-6 OS=Homo sapiens OX=9606 GN=PSMA6 PE=1 SV=1	PEAKS DB			IINTHTLLL	30.25	1036.63	9	1.2	519.319	2	27.09	3820	1	6939	191216PK 1954 EV II.mzML	1	1	730	738			tr|H0YLE8|H0YLE8_HUMAN	Ras GTPase-activating-like protein IQGAP1 OS=Homo sapiens OX=9606 GN=IQGAP1 PE=1 SV=1	PEAKS DB			AEKFPSTETA	41.54	1079.51	10
KVFGGFQVV	40.05	979.549	9	1.8	490.785	2	26.26	18200	1	8394	191216 PK 1954 CL I.mzML	1	1	214	222			Q14469|HES1_HUMAN	Transcription factor HES-1 OS=Homo sapiens OX=9606 GN=HES1 PE=1 SV=1	PEAKS DB			QYPVIIHLI	29.95	1094.65	9	4.4	548.331	2	32.07	227	1	7726	191216PK 1954 EV II.mzML	1	1	228	236			Q9BW60|ELOV1_HUMAN	Elongation of very long chain fatty acids protein 1 OS=Homo sapiens OX=9606 GN=ELOVL1 PE=1 SV=1	PEAKS DB			YVFDGTNPPY	34.2	1171.52	10
TVFDLVEEY	39.92	1113.52	9	9.1	557.777	2	36.12	594	1	11437	191216 PK 1954 CL I.mzML	1	1	69	77			tr|F5GY77|F5GY77_HUMAN	Nuclear pore complex protein Nup107 (Fragment) OS=Homo sapiens OX=9606 GN=NUP107 PE=1 SV=1	PEAKS DB			RYFSTSVSW	29.78	1131.53	9	2.3	566.773	2	25.03	1240	1	6553	191216PK 1954 EV II.mzML	1	1	30	38			P30504|1C04_HUMAN	HLA class I histocompatibility antigen Cw-4 alpha chain OS=Homo sapiens OX=9606 GN=HLA-C PE=1 SV=1	PEAKS DB			AEEEPNRIPS	40.02	1140.54	10
FERLEKEEA	39.7	1149.57	9	0.5	575.794	2	13.39	1720	1	3842	191216 PK 1954 CL I.mzML	1	1	54	62			P10644|KAP0_HUMAN	cAMP-dependent protein kinase type I-alpha regulatory subunit OS=Homo sapiens OX=9606 GN=PRKAR1A PE=1 SV=1	PEAKS DB			AEYAGLKVA	29.75	920.497	9	2.3	461.254	2	19.65	1030	1	4826	191216PK 1954 EV II.mzML	1	1	1285	1293			tr|A0A087WZ85|A0A087WZ85_HUMAN	Roundabout homolog 1 OS=Homo sapiens OX=9606 GN=ROBO1 PE=1 SV=1	PEAKS DB			FFPSIYDVKY	37.82	1277.63	10
AELEKHMAA	39.68	998.486	9	1.1	500.253	2	12.32	1340	1	3519	191216 PK 1954 CL I.mzML	1	1	140	148			tr|A0A087WU26|A0A087WU26_HUMAN	Ribosome-binding protein 1 OS=Homo sapiens OX=9606 GN=RRBP1 PE=1 SV=1	PEAKS DB			IANTVELRV	29.23	1013.59	9	-0.5	507.798	2	22.08	1120	1	5742	191216PK 1954 EV II.mzML	1	1	359	367			P04844|RPN2_HUMAN	Dolichyl-diphosphooligosaccharide--protein glycosyltransferase subunit 2 OS=Homo sapiens OX=9606 GN=RPN2 PE=1 SV=3	PEAKS DB			AEAGGYLHTA	37.4	988.461	10
VYMDWYEKF	39.55	1279.56	9	7.3	640.794	2	30.59	22000	1	9893	191216 PK 1954 CL I.mzML	1	1	1389	1397			O75643|U520_HUMAN	U5 small nuclear ribonucleoprotein 200 kDa helicase OS=Homo sapiens OX=9606 GN=SNRNP200 PE=1 SV=2	PEAKS DB			YPSETTVKY	28.93	1086.52	9	3.2	544.268	2	17.79	396	1	4270	191216PK 1954 EV II.mzML	1	1	615	623			P11047|LAMC1_HUMAN	Laminin subunit gamma-1 OS=Homo sapiens OX=9606 GN=LAMC1 PE=1 SV=3	PEAKS DB			MESTATAAVA	26.88	950.438	10
KYDEIFYNL	27.16	1203.58	9	5.7	602.804	2	29.43	17400	1	9595	191216 PK 1954 CL I.mzML	1	1	452	460			Q9NZN4|EHD2_HUMAN	EH domain-containing protein 2 OS=Homo sapiens OX=9606 GN=EHD2 PE=1 SV=2	PEAKS DB			GEYSGIEHV	28.71	989.445	9	0.2	495.727	2	17.72	1600	1	4248	191216PK 1954 EV II.mzML	1	1	116	124			tr|H0YL72|H0YL72_HUMAN	Isocitrate dehydrogenase [NAD] subunit alpha mitochondrial OS=Homo sapiens OX=9606 GN=IDH3A PE=1 SV=1	PEAKS DB			QEQIEAIHKA	35.71	1165.61	10
YYIFIPSKF	39.38	1176.62	9	2.4	589.322	2	32.3	1920	1	10569	191216 PK 1954 CL I.mzML	1	1	178	186			tr|F5H1N9|F5H1N9_HUMAN	Probable ATP-dependent RNA helicase DDX47 (Fragment) OS=Homo sapiens OX=9606 GN=DDX47 PE=1 SV=1	PEAKS DB			GSNYKSLEV	28.54	995.492	9	0.7	498.751	2	17.72	284	1	4249	191216PK 1954 EV II.mzML	1	1	401	409			P98170|XIAP_HUMAN	E3 ubiquitin-protein ligase XIAP OS=Homo sapiens OX=9606 GN=XIAP PE=1 SV=2	PEAKS DB			AEAPSPAPTP	34.52	936.455	10
GTNFRVLLV	38.99	1017.6	9	1.9	509.809	2	28.45	82200	1	9282	191216 PK 1954 CL I.mzML	1	1	507	515			tr|E9PB90|E9PB90_HUMAN	Hexokinase-2 OS=Homo sapiens OX=9606 GN=HK2 PE=1 SV=1	PEAKS DB			RSSGYPLTI	28.49	992.529	9	-3.5	497.267	2	22.26	4720	1	5785	191216PK 1954 EV II.mzML	1	1	21	29			tr|M0QYM5|M0QYM5_HUMAN	Heterogeneous nuclear ribonucleoprotein U-like protein 1 (Fragment) OS=Homo sapiens OX=9606 GN=HNRNPUL1 PE=1 SV=1	PEAKS DB			AEAPGHYPAA	32.18	982.451	10
GEIGIGTPP	38.74	839.439	9	-1.4	420.728	2	23.8	61600	1	7495	191216 PK 1954 CL I.mzML	1	1	81	89			tr|A0A1B0GU92|A0A1B0GU92_HUMAN	Peptidase A1 domain-containing protein OS=Homo sapiens OX=9606 PE=1 SV=1	PEAKS DB			AYMPHTFFI	28.27	1125.53	9	1.5	563.771	2	30.5	138	1	7477	191216PK 1954 EV II.mzML	1	1	697	705			O15294|OGT1_HUMAN	UDP-N-acetylglucosamine--peptide N-acetylglucosaminyltransferase 110 kDa subunit OS=Homo sapiens OX=9606 GN=OGT PE=1 SV=3	PEAKS DB			AEEEAAVVAA	31.23	958.461	10
GEIGLGTPP	38.74	839.439	9	-1.4	420.728	2	23.8	61600	1	7495	191216 PK 1954 CL I.mzML	1	1	80	88			O96009|NAPSA_HUMAN	Napsin-A OS=Homo sapiens OX=9606 GN=NAPSA PE=1 SV=1	PEAKS DB			SEMRAPPAA	28.24	928.444	9	-2.8	465.225	2	13.68	1870	1	3370	191216PK 1954 EV II.mzML	1	1	133	141			tr|E9PLT2|E9PLT2_HUMAN	Nucleolar transcription factor 1 (Fragment) OS=Homo sapiens OX=9606 GN=UBTF PE=1 SV=1	PEAKS DB			AEQQALRLEV	31.05	1155.62	10
FTEKSGRLL	38.49	1049.59	9	4.8	525.806	2	15.72	0	1	4523	191216 PK 1954 CL I.mzML	0	0	7	15			tr|E5RFD1|E5RFD1_HUMAN	Oxidation resistance protein 1 OS=Homo sapiens OX=9606 GN=OXR1 PE=1 SV=1	PEAKS DB			QYDEAVAQF	28.19	1069.47	9	1.9	535.741	2	25.52	3820	1	6616	191216PK 1954 EV II.mzML	1	1	196	204			tr|E9PRH9|E9PRH9_HUMAN	Nuclear autoantigenic sperm protein (Fragment) OS=Homo sapiens OX=9606 GN=NASP PE=1 SV=1	PEAKS DB			EAAAAAAFAE	26.69	920.424	10
KSNPIIRTV	38.47	1026.62	9	-0.2	514.319	2	14.83	0	1	4314	191216 PK 1954 CL I.mzML	0	0	164	172			P00387|NB5R3_HUMAN	NADH-cytochrome b5 reductase 3 OS=Homo sapiens OX=9606 GN=CYB5R3 PE=1 SV=3	PEAKS DB			AEVNGLKAS	27.88	887.471	9	-0.9	444.74	2	13.2	0	1	3335	191216PK 1954 EV II.mzML	0	0	124	132			P41002|CCNF_HUMAN	Cyclin-F OS=Homo sapiens OX=9606 GN=CCNF PE=1 SV=2	PEAKS DB			AEELASGHLA	25.68	996.488	10
QSTARELEV	38.39	1031.52	9	1	516.773	2	16.42	2050	1	4654	191216 PK 1954 CL I.mzML	1	1	344	352			tr|H0YFY6|H0YFY6_HUMAN	Nuclear mitotic apparatus protein 1 (Fragment) OS=Homo sapiens OX=9606 GN=NUMA1 PE=1 SV=1	PEAKS DB			KYMDINFDF	27.85	1191.53	9	5	596.771	2	31.44	0	1	7628	191216PK 1954 EV II.mzML	0	0	164	172			tr|J3KRL0|J3KRL0_HUMAN	Unconventional myosin-Id OS=Homo sapiens OX=9606 GN=MYO1D PE=1 SV=1	PEAKS DB			EEEAATRIPA	42.05	1085.54	10
SEADKIKVA	38.38	959.529	9	-2.5	480.773	2	13.25	9400	1	3790	191216 PK 1954 CL I.mzML	1	1	388	396			tr|H0Y4R1|H0Y4R1_HUMAN	Inosine-5'-monophosphate dehydrogenase 2 (Fragment) OS=Homo sapiens OX=9606 GN=IMPDH2 PE=1 SV=1	PEAKS DB			AELQRLVAA	27.78	969.561	9	-0.1	485.785	2	20.55	3780	1	5166	191216PK 1954 EV II.mzML	1	1	10	18			tr|E9PIR3|E9PIR3_HUMAN	Mitochondrial import inner membrane translocase subunit Tim8 B OS=Homo sapiens OX=9606 GN=TIMM8B PE=1 SV=1	PEAKS DB			AEISSKSPVA	38.65	987.524	10
FPNAIEHTL	26.34	1040.53	9	-9	521.27	2	23.08	252000	1	7403	191216 PK 1954 CL I.mzML	1	1	637	645			P22314|UBA1_HUMAN	Ubiquitin-like modifier-activating enzyme 1 OS=Homo sapiens OX=9606 GN=UBA1 PE=1 SV=3	PEAKS DB			YPTQPGQGY	27.57	1009.45	9	0.8	505.73	2	18.93	734	1	4617	191216PK 1954 EV II.mzML	1	1	17	25			tr|H3BPE7|H3BPE7_HUMAN	RNA-binding protein FUS OS=Homo sapiens OX=9606 GN=FUS PE=1 SV=1	PEAKS DB			AEAFLRQQQA	34.91	1160.59	10
YYDKHFTEF	38.21	1248.55	9	10	625.289	2	20.22	9020	1	6150	191216 PK 1954 CL I.mzML	1	1	464	472			P38606|VATA_HUMAN	V-type proton ATPase catalytic subunit A OS=Homo sapiens OX=9606 GN=ATP6V1A PE=1 SV=2	PEAKS DB			RTIGVITKL	27.51	999.644	9	-0.7	500.826	2	19.07	2810	1	4666	191216PK 1954 EV II.mzML	1	1	199	207			tr|A0A0D9SFB1|A0A0D9SFB1_HUMAN	Dynamin-1 OS=Homo sapiens OX=9606 GN=DNM1 PE=1 SV=1	PEAKS DB			AEQEPTAEQL	35.06	1114.51	10
LPYNHQHEY	38.2	1199.54	9	-4.3	600.776	2	13.39	126	1	3860	191216 PK 1954 CL I.mzML	1	1	23	31			tr|F5GZ92|F5GZ92_HUMAN	Acyl-CoA 6-desaturase (Fragment) OS=Homo sapiens OX=9606 GN=FADS2 PE=1 SV=1	PEAKS DB			AEFAERSVA	27.51	978.477	9	-0.5	490.243	2	15.56	1530	1	3719	191216PK 1954 EV II.mzML	1	1	86	94			tr|U3KQK2|U3KQK2_HUMAN	Tropomyosin beta chain (Fragment) OS=Homo sapiens OX=9606 GN=TPM2 PE=1 SV=1	PEAKS DB			AEQEYNATVA	28.36	1094.49	10
FPLDLDVKM	38.15	1076.56	9	11.9	539.295	2	31.72	7670	1	10426	191216 PK 1954 CL I.mzML	1	1	274	282			tr|C9J7K9|C9J7K9_HUMAN	Phospholipid scramblase OS=Homo sapiens OX=9606 GN=PLSCR1 PE=1 SV=1	PEAKS DB			VEFDSVQSA	27.44	980.445	9	-2.4	491.226	2	22.03	5330	1	5708	191216PK 1954 EV II.mzML	1	1	177	185			tr|M0QXS5|M0QXS5_HUMAN	Heterogeneous nuclear ribonucleoprotein L (Fragment) OS=Homo sapiens OX=9606 GN=HNRNPL PE=1 SV=1	PEAKS DB			AEAPGPPAMA	34	910.422	10
REYQDLLNV	37.96	1148.58	9	3.7	575.303	2	25.23	71200	1	8109	191216 PK 1954 CL I.mzML	1	1	381	389			tr|B0YJC4|B0YJC4_HUMAN	Vimentin OS=Homo sapiens OX=9606 GN=VIM PE=1 SV=1	PEAKS DB			KINEAIVAV	27.01	955.57	9	-0.9	478.789	2	21.32	22000	1	5558	191216PK 1954 EV II.mzML	1	1	218	226			Q9Y224|RTRAF_HUMAN	RNA transcription translation and transport factor protein OS=Homo sapiens OX=9606 GN=RTRAF PE=1 SV=1	PEAKS DB			AEIASSLPAA	32.86	928.486	10
TYLEKAIKI	37.64	1077.64	9	1.2	539.832	2	21.25	5460	1	6588	191216 PK 1954 CL I.mzML	1	1	1092	1100			Q93009|UBP7_HUMAN	Ubiquitin carboxyl-terminal hydrolase 7 OS=Homo sapiens OX=9606 GN=USP7 PE=1 SV=2	PEAKS DB			AEFAERTVA	26.89	992.493	9	1.3	497.252	2	16.06	8400	1	3833	191216PK 1954 EV II.mzML	1	1	202	210			tr|K7ENT6|K7ENT6_HUMAN	Tropomyosin alpha-4 chain OS=Homo sapiens OX=9606 GN=TPM4 PE=1 SV=2	PEAKS DB			GAPPPPPPGH	30.72	922.466	10
EYMEHVYLI	37.62	1195.56	9	3.3	598.791	2	28.4	8780	1	9230	191216 PK 1954 CL I.mzML	1	1	109	117			tr|A0A2R8YG53|A0A2R8YG53_HUMAN	Oxysterol-binding protein-related protein 2 (Fragment) OS=Homo sapiens OX=9606 GN=OSBPL2 PE=1 SV=1	PEAKS DB			TAEGQTIVY	26.64	980.481	9	1.8	491.246	2	21.49	2670	1	5529	191216PK 1954 EV II.mzML	1	1	162	170			P23511|NFYA_HUMAN	Nuclear transcription factor Y subunit alpha OS=Homo sapiens OX=9606 GN=NFYA PE=1 SV=2	PEAKS DB			AEAEALARSA	30.24	987.499	10
KELEKEYAA	37.61	1079.55	9	7.2	540.789	2	12.32	190	1	3541	191216 PK 1954 CL I.mzML	1	1	273	281			P31276|HXC13_HUMAN	Homeobox protein Hox-C13 OS=Homo sapiens OX=9606 GN=HOXC13 PE=1 SV=3	PEAKS DB			RPVNVVNVY	26.64	1058.59	9	-4.1	530.296	2	20.05	398	1	5021	191216PK 1954 EV II.mzML	1	1	102	110			O75419|CDC45_HUMAN	Cell division control protein 45 homolog OS=Homo sapiens OX=9606 GN=CDC45 PE=1 SV=1	PEAKS DB			AEPTVPAVPA	28.4	950.507	10
TYAEKLHRL	37.55	1129.62	9	4.7	565.825	2	14.01	786	1	4043	191216 PK 1954 CL I.mzML	1	1	672	680			tr|E9PHM6|E9PHM6_HUMAN	Dystonin OS=Homo sapiens OX=9606 GN=DST PE=1 SV=3	PEAKS DB			LPFPIIQQY	26.54	1117.62	9	1.3	559.814	2	36.17	138	1	8692	191216PK 1954 EV II.mzML	1	1	192	200			Q9BTX1|NDC1_HUMAN	Nucleoporin NDC1 OS=Homo sapiens OX=9606 GN=NDC1 PE=1 SV=2	PEAKS DB			SEHTGPGWESA	42.95	1156.48	11
NPWDNKAVY	37.46	1105.52	9	-9.2	553.765	2	21.12	111000	1	6666	191216 PK 1954 CL I.mzML	2	2	203	211			Q86TM6|SYVN1_HUMAN	E3 ubiquitin-protein ligase synoviolin OS=Homo sapiens OX=9606 GN=SYVN1 PE=1 SV=2	PEAKS DB			KTSPKALVI	26.27	955.607	9	-3	478.807	2	15.52	461	1	3714	191216PK 1954 EV II.mzML	1	1	147	155			Q9Y232|CDYL_HUMAN	Chromodomain Y-like protein OS=Homo sapiens OX=9606 GN=CDYL PE=1 SV=2	PEAKS DB			AEAVYRAVTIA	41.47	1162.63	11
AELQRLVAA	37.46	969.561	9	-1.7	485.789	2	20.58	45600	1	6326	191216 PK 1954 CL I.mzML	1	1	10	18			tr|E9PIR3|E9PIR3_HUMAN	Mitochondrial import inner membrane translocase subunit Tim8 B OS=Homo sapiens OX=9606 GN=TIMM8B PE=1 SV=1	PEAKS DB			RNSEQIVEV	26.19	1072.55	9	4.8	537.283	2	18.17	7940	1	4336	191216PK 1954 EV II.mzML	1	1	28	36			Q15006|EMC2_HUMAN	ER membrane protein complex subunit 2 OS=Homo sapiens OX=9606 GN=EMC2 PE=1 SV=1	PEAKS DB			AESADIARAEV	40.75	1130.56	11
SPEEGARVY	37.3	1006.47	9	3.5	504.248	2	14.37	621	1	4145	191216 PK 1954 CL I.mzML	1	1	362	370			tr|K7ELW3|K7ELW3_HUMAN	Epidermal growth factor receptor kinase substrate 8-like protein 1 OS=Homo sapiens OX=9606 GN=EPS8L1 PE=1 SV=1	PEAKS DB			AEIYEQHVT	26.15	1088.51	9	10.4	545.267	2	16.63	0	1	3944	191216PK 1954 EV II.mzML	0	0	133	141			O94972|TRI37_HUMAN	E3 ubiquitin-protein ligase TRIM37 OS=Homo sapiens OX=9606 GN=TRIM37 PE=1 SV=2	PEAKS DB			AEQEPTAEQLA	38.85	1185.55	11
ANTQVVREV	37.24	1014.55	9	-1.8	508.282	2	15.08	0	1	4364	191216 PK 1954 CL I.mzML	0	0	239	247			tr|H0YE29|H0YE29_HUMAN	Rho GTPase-activating protein 1 (Fragment) OS=Homo sapiens OX=9606 GN=ARHGAP1 PE=1 SV=1	PEAKS DB			GEFQEVVRA	26.13	1033.52	9	-2.1	517.763	2	19.81	0	1	4912	191216PK 1954 EV II.mzML	0	0	819	827			tr|E9PK67|E9PK67_HUMAN	Poly [ADP-ribose] polymerase OS=Homo sapiens OX=9606 GN=PARP10 PE=1 SV=1	PEAKS DB			AEAGPLASVPA	36.97	981.513	11
QEFNRLLEA	37.21	1118.57	9	1.8	560.297	2	23.44	35500	1	7381	191216 PK 1954 CL I.mzML	1	1	380	388			O60341|KDM1A_HUMAN	Lysine-specific histone demethylase 1A OS=Homo sapiens OX=9606 GN=KDM1A PE=1 SV=2	PEAKS DB			KNNPKFLAI	35.8	1043.61	9	2.1	522.815	2	19.46	7620	1	4372	191216PK 1954 EV III.mzML	1	1	279	287			P14923|PLAK_HUMAN	Junction plakoglobin OS=Homo sapiens OX=9606 GN=JUP PE=1 SV=3	PEAKS DB			SELELSAHNAA	33.73	1140.54	11
TYIPVPAKI	37.06	1000.6	9	1.5	501.308	2	25.37	0	1	8140	191216 PK 1954 CL I.mzML	0	0	229	237			Q11201|SIA4A_HUMAN	CMP-N-acetylneuraminate-beta-galactosamide-alpha-2 3-sialyltransferase 1 OS=Homo sapiens OX=9606 GN=ST3GAL1 PE=2 SV=1	PEAKS DB			AEYNGRLAA	47.82	963.477	9	0.9	482.746	2	15.05	1490	1	3373	191216PK 1954 EV III.mzML	1	1	20	28			tr|A0A087X2D2|A0A087X2D2_HUMAN	Regulation of nuclear pre-mRNA domain-containing protein 1B (Fragment) OS=Homo sapiens OX=9606 GN=RPRD1B PE=1 SV=1	PEAKS DB			AENIASSLHVA	30.72	1110.57	11
RFEEAHFTF	37.06	1182.55	9	1.8	592.284	2	22.95	29700	1	7136	191216 PK 1954 CL I.mzML	1	1	119	127			tr|E9PHH8|E9PHH8_HUMAN	E3 SUMO-protein ligase PIAS3 OS=Homo sapiens OX=9606 GN=PIAS3 PE=1 SV=1	PEAKS DB			KYSLIKGNF	44.65	1068.6	9	2.9	535.307	2	19.5	4510	1	4373	191216PK 1954 EV III.mzML	1	1	18	26			P05109|S10A8_HUMAN	Protein S100-A8 OS=Homo sapiens OX=9606 GN=S100A8 PE=1 SV=1	PEAKS DB			AERDALNIETA	28.08	1201.59	11
VTNAVLHEV	37.05	980.529	9	0.4	491.274	2	18.83	14500	1	5570	191216 PK 1954 CL I.mzML	1	1	20	28			tr|A0A1B0GTZ8|A0A1B0GTZ8_HUMAN	Alpha-ketoglutarate-dependent dioxygenase FTO (Fragment) OS=Homo sapiens OX=9606 GN=FTO PE=1 SV=1	PEAKS DB			QEHVPTSSA	31.62	954.441	9	4.5	478.23	2	11.75	170	1	2949	191216PK 1954 EV III.mzML	1	1	1166	1174			tr|H0Y7R3|H0Y7R3_HUMAN	Serine/threonine-protein kinase WNK2 (Fragment) OS=Homo sapiens OX=9606 GN=WNK2 PE=1 SV=1	PEAKS DB			GNYSGAAEYLY	38.25	1206.52	11
IEWDKPPVP	36.93	1079.57	9	-10.1	540.787	2	26.18	0	1	8399	191216 PK 1954 CL I.mzML	0	0	126	134			tr|H0YA90|H0YA90_HUMAN	E3 ubiquitin-protein ligase SH3RF1 (Fragment) OS=Homo sapiens OX=9606 GN=SH3RF1 PE=1 SV=1	PEAKS DB			AYLEAIHNF	39.99	1076.53	9	8.7	539.277	2	25.73	1110	1	5789	191216PK 1954 EV III.mzML	1	1	29	37			tr|M0R1S0|M0R1S0_HUMAN	AP-2 complex subunit sigma OS=Homo sapiens OX=9606 GN=AP2S1 PE=1 SV=1	PEAKS DB			VYYNEASSHKY	37.33	1359.61	11
YYMIGEQKF	36.93	1177.55	9	4.3	589.787	2	24.99	995	1	8037	191216 PK 1954 CL I.mzML	1	1	203	211			P40261|NNMT_HUMAN	Nicotinamide N-methyltransferase OS=Homo sapiens OX=9606 GN=NNMT PE=1 SV=1	PEAKS DB			QASDVSVKY	38.11	995.492	9	1.4	498.754	2	16	9210	1	3527	191216PK 1954 EV III.mzML	1	1	170	178			P12270|TPR_HUMAN	Nucleoprotein TPR OS=Homo sapiens OX=9606 GN=TPR PE=1 SV=3	PEAKS DB			AEAEFYRQVSA	39.22	1269.6	11
YSSPEILRV	36.93	1062.57	9	-1	532.295	2	24.16	20100	1	7754	191216 PK 1954 CL I.mzML	1	1	207	215			tr|A0A0A0MRU7|A0A0A0MRU7_HUMAN	Tectonic-1 OS=Homo sapiens OX=9606 GN=TCTN1 PE=1 SV=1	PEAKS DB			VYVQHPITF	38.08	1102.58	9	5.7	552.301	2	23.82	273	1	5543	191216PK 1954 EV III.mzML	1	1	79	87			tr|I3L329|I3L329_HUMAN	Lipopolysaccharide-induced tumor necrosis factor-alpha factor OS=Homo sapiens OX=9606 GN=LITAF PE=1 SV=1	PEAKS DB			AESWGTGRAVA	35.32	1103.54	11
VYGPLPQSF	36.92	1006.51	9	0.3	504.266	2	30.01	7750	1	9732	191216 PK 1954 CL I.mzML	1	1	87	95			tr|H3BPG0|H3BPG0_HUMAN	Cytochrome c oxidase subunit 4 isoform 1 mitochondrial (Fragment) OS=Homo sapiens OX=9606 GN=COX4I1 PE=1 SV=1	PEAKS DB			GEKRFADAA	36.71	963.477	9	11.6	482.752	2	11.39	116	1	2917	191216PK 1954 EV III.mzML	1	1	22	30			tr|J3QL91|J3QL91_HUMAN	Nuclear pore complex protein Nup85 (Fragment) OS=Homo sapiens OX=9606 GN=NUP85 PE=1 SV=1	PEAKS DB			AEKIASIGQTA	28.49	1087.59	11
KSIPVTQEL	36.92	1013.58	9	-5.4	507.795	2	19.46	6800	1	5836	191216 PK 1954 CL I.mzML	1	1	535	543			tr|A0A3B3ITM6|A0A3B3ITM6_HUMAN	Inositol 1 4 5-trisphosphate receptor type 1 (Fragment) OS=Homo sapiens OX=9606 GN=ITPR1 PE=1 SV=1	PEAKS DB			GEVEQIVSA	36.55	930.466	9	2.9	466.241	2	22.65	623	1	5283	191216PK 1954 EV III.mzML	1	1	193	201			tr|H2E272|H2E272_HUMAN	MST1R variant RON30 OS=Homo sapiens OX=9606 GN=MST1R PE=1 SV=1	PEAKS DB			YYYDGDIGNYYY	54.03	1567.61	12
KSIKNVTEL	36.82	1030.6	9	-1	516.311	2	14.95	6220	1	4333	191216 PK 1954 CL I.mzML	1	1	83	91			tr|A2A2L6|A2A2L6_HUMAN	Replication termination factor 2 OS=Homo sapiens OX=9606 GN=RTF2 PE=1 SV=1	PEAKS DB			TYNQKHSLF	35.09	1136.56	9	6.4	569.292	2	15.86	80.7	1	3515	191216PK 1954 EV III.mzML	1	1	7	15			Q9NPA3|M1IP1_HUMAN	Mid1-interacting protein 1 OS=Homo sapiens OX=9606 GN=MID1IP1 PE=1 SV=1	PEAKS DB			AEQEEAAALRQA	47.86	1285.63	12
QSAQHALRL	36.75	1022.56	9	-1.2	512.29	2	14.45	1710	1	4179	191216 PK 1954 CL I.mzML	1	1	316	324			Q12906|ILF3_HUMAN	Interleukin enhancer-binding factor 3 OS=Homo sapiens OX=9606 GN=ILF3 PE=1 SV=3	PEAKS DB			YEKDDKLTP	34.93	1107.54	9	5	554.783	2	13.3	504	1	3112	191216PK 1954 EV III.mzML	1	1	228	236			tr|E7EQR4|E7EQR4_HUMAN	Ezrin OS=Homo sapiens OX=9606 GN=EZR PE=1 SV=3	PEAKS DB			SFIDVDDERWHY	30.39	1580.69	12
SYMGHFDLL	36.72	1081.49	9	2.6	541.756	2	29.61	49000	1	9675	191216 PK 1954 CL I.mzML	1	1	42	50			Q9BWJ5|SF3B5_HUMAN	Splicing factor 3B subunit 5 OS=Homo sapiens OX=9606 GN=SF3B5 PE=1 SV=1	PEAKS DB			FYDERIVVV	34.46	1138.6	9	3	570.31	2	27.02	389	1	5952	191216PK 1954 EV III.mzML	1	1	854	862			Q9P265|DIP2B_HUMAN	Disco-interacting protein 2 homolog B OS=Homo sapiens OX=9606 GN=DIP2B PE=1 SV=3	PEAKS DB			AEAEAGVAVEVR	39.15	1199.61	12
TEFPLFLQT	36.59	1094.56	9	-5.2	548.29	2	37.51	379	1	11833	191216 PK 1954 CL I.mzML	1	1	784	792			tr|H0YFN7|H0YFN7_HUMAN	RAB6A-GEF complex partner protein 1 (Fragment) OS=Homo sapiens OX=9606 GN=RIC1 PE=1 SV=1	PEAKS DB			QEFNRLLEA	32.86	1118.57	9	2.5	560.295	2	23.46	1490	1	5446	191216PK 1954 EV III.mzML	1	1	380	388			O60341|KDM1A_HUMAN	Lysine-specific histone demethylase 1A OS=Homo sapiens OX=9606 GN=KDM1A PE=1 SV=2	PEAKS DB			AEQGYEVAQSNAA	39.61	1336.59	13
GSYAKVLLV	36.59	948.564	9	0.9	475.292	2	24.78	39000	1	8023	191216 PK 1954 CL I.mzML	1	1	78	86			tr|D6RBD4|D6RBD4_HUMAN	Protein kinase C zeta type (Fragment) OS=Homo sapiens OX=9606 GN=PRKCZ PE=1 SV=1	PEAKS DB			PHPPPPPPP	32.74	931.491	9	3.8	466.755	2	14.47	2880	1	3266	191216PK 1954 EV III.mzML	1	1	1	9			tr|H7C5V5|H7C5V5_HUMAN	Mitochondrial fission regulator 1 (Fragment) OS=Homo sapiens OX=9606 GN=MTFR1 PE=1 SV=1	PEAKS DB			NAISLPTI	33.75	827.475	8
GEVTNVTTA	36.57	890.434	9	-6.2	446.224	2	16.24	3450	1	4603	191216 PK 1954 CL I.mzML	1	1	248	256			Q9UHY1|NRBP_HUMAN	Nuclear receptor-binding protein OS=Homo sapiens OX=9606 GN=NRBP1 PE=1 SV=1	PEAKS DB			ALNAVRLLV	31.96	967.618	9	6.1	484.819	2	28.38	484	1	6133	191216PK 1954 EV III.mzML	1	1	82	90			O14745|NHRF1_HUMAN	Na(+)/H(+) exchange regulatory cofactor NHE-RF1 OS=Homo sapiens OX=9606 GN=SLC9A3R1 PE=1 SV=4	PEAKS DB			DPPPVLRV	32.87	891.518	8
ASISLAQYL	36.56	964.523	9	-0.4	483.271	2	34.16	0	1	10993	191216 PK 1954 CL I.mzML	0	0	334	342			Q15365|PCBP1_HUMAN	Poly(rC)-binding protein 1 OS=Homo sapiens OX=9606 GN=PCBP1 PE=1 SV=2	PEAKS DB			HPIQTQAQY	31.88	1084.53	9	-6.1	543.269	2	14.07	481	1	3224	191216PK 1954 EV III.mzML	1	1	223	231			tr|Q96J85|Q96J85_HUMAN	C-Mpl binding protein OS=Homo sapiens OX=9606 GN=LARP4 PE=1 SV=1	PEAKS DB			PHHRVIEV	32.7	985.546	8
HSTDRVVLI	36.53	1038.58	9	2.1	520.302	2	18.34	45600	1	5342	191216 PK 1954 CL I.mzML	1	1	163	171			tr|Q5T6W2|Q5T6W2_HUMAN	Heterogeneous nuclear ribonucleoprotein K (Fragment) OS=Homo sapiens OX=9606 GN=HNRNPK PE=1 SV=1	PEAKS DB			TVTTVILEV	31.55	973.57	9	0.1	487.792	2	32.7	3820	1	6546	191216PK 1954 EV III.mzML	1	1	542	550			tr|G5E9W3|G5E9W3_HUMAN	Cleavage and polyadenylation specific factor 3 73kDa isoform CRA_b OS=Homo sapiens OX=9606 GN=CPSF3 PE=1 SV=1	PEAKS DB			LPYLVPKL	31.96	941.595	8
RYPDSHQLF	36.49	1161.56	9	5.8	581.792	2	19.06	9600	1	5662	191216 PK 1954 CL I.mzML	1	1	326	334			Q9UN86|G3BP2_HUMAN	Ras GTPase-activating protein-binding protein 2 OS=Homo sapiens OX=9606 GN=G3BP2 PE=1 SV=2	PEAKS DB			LPAKILVEF	31.06	1028.63	9	3.9	515.323	2	30	1070	1	6276	191216PK 1954 EV III.mzML	1	1	34	42			tr|R4GMS7|R4GMS7_HUMAN	ZW10 interactor OS=Homo sapiens OX=9606 GN=ZWINT PE=1 SV=1	PEAKS DB			TYETTLEK	40.41	983.481	8
IINTHTLLL	36.45	1036.63	9	2.8	519.325	2	27.11	59000	1	8834	191216 PK 1954 CL I.mzML	1	1	730	738			tr|H0YLE8|H0YLE8_HUMAN	Ras GTPase-activating-like protein IQGAP1 OS=Homo sapiens OX=9606 GN=IQGAP1 PE=1 SV=1	PEAKS DB			RINAQYLEV	30.61	1104.59	9	5.2	553.307	2	22.79	1570	1	5306	191216PK 1954 EV III.mzML	1	1	92	100			tr|G3V2T6|G3V2T6_HUMAN	Uncharacterized protein (Fragment) OS=Homo sapiens OX=9606 PE=4 SV=2	PEAKS DB			DALLKFSHI	36.21	1042.58	9
QETSEMRSA	36.44	1037.44	9	-1.8	519.731	2	11.25	631	1	3257	191216 PK 1954 CL I.mzML	1	1	122	130			tr|F5H0Y3|F5H0Y3_HUMAN	Myeloid leukemia factor 2 (Fragment) OS=Homo sapiens OX=9606 GN=MLF2 PE=1 SV=8	PEAKS DB			REIQGQVQA	29.97	1027.54	9	-6.1	514.775	2	12.99	135	1	3087	191216PK 1954 EV III.mzML	1	1	139	147			Q5FWF5|ESCO1_HUMAN	N-acetyltransferase ESCO1 OS=Homo sapiens OX=9606 GN=ESCO1 PE=1 SV=3	PEAKS DB			PFVDHVFTF	55.57	1107.54	9
QQNPRLVYV	36.41	1115.61	9	2.4	558.816	2	20.8	13600	1	6398	191216 PK 1954 CL I.mzML	1	1	63	71			tr|F2Z2Y4|F2Z2Y4_HUMAN	Pyridoxal kinase OS=Homo sapiens OX=9606 GN=PDXK PE=1 SV=1	PEAKS DB			EYPDRIMNTF	50.55	1284.58	10	6.9	643.302	2	26.12	5180	1	7096	191216PK 1954 EV I.mzML	1	1	158	167			Q13509|TBB3_HUMAN	Tubulin beta-3 chain OS=Homo sapiens OX=9606 GN=TUBB3 PE=1 SV=2	PEAKS DB			AYVVKVFSL	39.06	1024.6	9
MPADTNKAF	36.33	993.459	9	0.2	497.739	2	16.64	1440	1	4686	191216 PK 1954 CL I.mzML	1	1	210	218			Q9P0I2|EMC3_HUMAN	ER membrane protein complex subunit 3 OS=Homo sapiens OX=9606 GN=EMC3 PE=1 SV=3	PEAKS DB			MPNPEGRYTF	37.55	1210.54	10	3.4	606.281	2	22.4	27700	1	6343	191216PK 1954 EV I.mzML	1	1	282	291			P04626|ERBB2_HUMAN	Receptor tyrosine-protein kinase erbB-2 OS=Homo sapiens OX=9606 GN=ERBB2 PE=1 SV=1	PEAKS DB			IYIAGHPAF	36.04	987.518	9
HPMSEYPTY	36.24	1123.46	9	5.9	562.746	2	18.34	4220	1	5352	191216 PK 1954 CL I.mzML	1	1	424	432			tr|A0A0C4DGW3|A0A0C4DGW3_HUMAN	Mucin-1 OS=Homo sapiens OX=9606 GN=MUC1 PE=1 SV=1	PEAKS DB			GEFGGFGSVT	41.39	956.424	10	-4.2	479.217	2	27.43	0	1	7351	191216PK 1954 EV I.mzML	0	0	22	31			tr|Q5JP01|Q5JP01_HUMAN	Histone-binding protein RBBP7 (Fragment) OS=Homo sapiens OX=9606 GN=RBBP7 PE=1 SV=1	PEAKS DB			MAPPPPRSV	32.69	950.501	9
KSYAQRTEV	36.23	1080.56	9	2.1	541.289	2	11.43	1130	1	3290	191216 PK 1954 CL I.mzML	1	1	12	20			O95347|SMC2_HUMAN	Structural maintenance of chromosomes protein 2 OS=Homo sapiens OX=9606 GN=SMC2 PE=1 SV=2	PEAKS DB			HPIEGSTTVF	27.24	1086.53	10	-0.7	544.274	2	20.2	30300	1	5464	191216PK 1954 EV I.mzML	1	1	2248	2257			P49327|FAS_HUMAN	Fatty acid synthase OS=Homo sapiens OX=9606 GN=FASN PE=1 SV=3	PEAKS DB			KYIDYIFNV	48.79	1173.61	9
VPLDERIVF	36.22	1086.61	9	1.4	544.314	2	28.36	23900	1	9207	191216 PK 1954 CL I.mzML	1	1	63	71			Q96TA1|NIBA2_HUMAN	Protein Niban 2 OS=Homo sapiens OX=9606 GN=NIBAN2 PE=1 SV=3	PEAKS DB			AEIEELTASA	45.63	1032.5	10	3.5	517.258	2	24.6	4170	1	6836	191216PK 1954 EV I.mzML	1	1	169	178			Q9Y3B1|PLD3B_HUMAN	PRELI domain containing protein 3B OS=Homo sapiens OX=9606 GN=PRELID3B PE=1 SV=2	PEAKS DB			AKRKTVTAM	47.12	1004.58	9
AEWLGVLKA	36.14	985.56	9	0.8	493.79	2	28.09	34600	1	9145	191216 PK 1954 CL I.mzML	1	1	937	945			tr|Q7Z3Z5|Q7Z3Z5_HUMAN	Mediator of RNA polymerase II transcription subunit 12 OS=Homo sapiens OX=9606 GN=MED12 PE=1 SV=1	PEAKS DB			IPFDPKFITY	29.33	1239.65	10	-1.3	620.833	2	31.36	188	1	7907	191216PK 1954 EV I.mzML	1	1	42	51			Q8N7H5|PAF1_HUMAN	RNA polymerase II-associated factor 1 homolog OS=Homo sapiens OX=9606 GN=PAF1 PE=1 SV=2	PEAKS DB			RYFKTPRKF	42.34	1241.7	9
GELILTMTA	36.1	947.5	9	6	474.762	2	31.85	2450	1	10372	191216 PK 1954 CL I.mzML	1	1	118	126			P29373|RABP2_HUMAN	Cellular retinoic acid-binding protein 2 OS=Homo sapiens OX=9606 GN=CRABP2 PE=1 SV=2	PEAKS DB			IPIERLYVTY	36.73	1265.7	10	6.8	633.862	2	27.95	548	1	7408	191216PK 1954 EV I.mzML	1	1	128	137			P49588|SYAC_HUMAN	Alanine--tRNA ligase cytoplasmic OS=Homo sapiens OX=9606 GN=AARS PE=1 SV=2	PEAKS DB			IKADHVSTY	42.24	1032.52	9
AYMPHTFFI	36.03	1125.53	9	2.7	563.778	2	30.55	6090	1	9888	191216 PK 1954 CL I.mzML	1	1	697	705			O15294|OGT1_HUMAN	UDP-N-acetylglucosamine--peptide N-acetylglucosaminyltransferase 110 kDa subunit OS=Homo sapiens OX=9606 GN=OGT PE=1 SV=3	PEAKS DB			SEADIRGFVA	30.66	1063.53	10	1	532.773	2	22.67	939	1	6362	191216PK 1954 EV I.mzML	1	1	50	59			tr|A0A494C1L9|A0A494C1L9_HUMAN	Thymidine phosphorylase (Fragment) OS=Homo sapiens OX=9606 GN=TYMP PE=1 SV=1	PEAKS DB			ETFSGVYKK	41.84	1057.54	9
TATMHILVV	35.94	983.547	9	2.6	492.785	2	26.17	30100	1	8372	191216 PK 1954 CL I.mzML	1	1	1159	1167			Q8N201|INT1_HUMAN	Integrator complex subunit 1 OS=Homo sapiens OX=9606 GN=INTS1 PE=1 SV=2	PEAKS DB			REIQVQHPAA	31.99	1147.61	10	-3	574.81	2	12.92	249	1	3289	191216PK 1954 EV I.mzML	1	1	68	77			tr|Q5SZX9|Q5SZX9_HUMAN	T-complex protein 1 subunit gamma (Fragment) OS=Homo sapiens OX=9606 GN=CCT3 PE=1 SV=1	PEAKS DB			RAYQQSEAY	40.21	1114.5	9
IPNEIIHAL	35.86	1018.58	9	2.2	510.301	2	26.21	17900	1	8413	191216 PK 1954 CL I.mzML	1	1	189	197			tr|M0R2T0|M0R2T0_HUMAN	Heterogeneous nuclear ribonucleoprotein M (Fragment) OS=Homo sapiens OX=9606 GN=HNRNPM PE=1 SV=1	PEAKS DB			GEISALTAEA	44.81	960.476	10	-0.5	481.245	2	24.47	4990	1	6828	191216PK 1954 EV I.mzML	1	1	134	143			P41134|ID1_HUMAN	DNA-binding protein inhibitor ID-1 OS=Homo sapiens OX=9606 GN=ID1 PE=1 SV=3	PEAKS DB			VPLDPMEHV	39.7	1035.51	9
ISNPIPIKV	35.85	979.607	9	1.2	490.814	2	25.59	63900	1	8182	191216 PK 1954 CL I.mzML	1	1	62	70			tr|A0A0D9SFK2|A0A0D9SFK2_HUMAN	Unconventional myosin-XVIIIa OS=Homo sapiens OX=9606 GN=MYO18A PE=1 SV=1	PEAKS DB			SASPVSDVSY	43.58	1010.46	10	-1.2	506.235	2	21.86	1120	1	6136	191216PK 1954 EV I.mzML	1	1	275	284			Q8IZW8|TENS4_HUMAN	Tensin-4 OS=Homo sapiens OX=9606 GN=TNS4 PE=1 SV=3	PEAKS DB			DALVTKNLV	39.5	971.565	9
AEFPSKPVA	35.81	944.497	9	-0.9	473.258	2	17.49	95700	1	5048	191216 PK 1954 CL I.mzML	1	1	323	331			Q92754|AP2C_HUMAN	Transcription factor AP-2 gamma OS=Homo sapiens OX=9606 GN=TFAP2C PE=1 SV=1	PEAKS DB			EAWASKDATY	43.07	1140.51	10	-2.4	571.26	2	17.89	0	1	4602	191216PK 1954 EV I.mzML	0	0	591	600			P33993|MCM7_HUMAN	DNA replication licensing factor MCM7 OS=Homo sapiens OX=9606 GN=MCM7 PE=1 SV=4	PEAKS DB			KYLSGIAHF	39.43	1034.55	9
AEAEGLRAA	35.68	886.451	9	-2.2	444.234	2	13.31	0	1	3824	191216 PK 1954 CL I.mzML	0	0	115	123			tr|E7EQC5|E7EQC5_HUMAN	Coiled-coil alpha-helical rod protein 1 (Fragment) OS=Homo sapiens OX=9606 GN=CCHCR1 PE=1 SV=1	PEAKS DB			YEVRLTQTVA	42.34	1178.63	10	0.7	590.322	2	21.55	10900	1	5988	191216PK 1954 EV I.mzML	1	1	88	97			tr|A0A096LNZ9|A0A096LNZ9_HUMAN	Ubiquitin-like protein ISG15 (Fragment) OS=Homo sapiens OX=9606 GN=ISG15 PE=1 SV=6	PEAKS DB			AKAYPPTSM	38.18	964.469	9
KSLLFVNTL	35.45	1033.62	9	9.3	517.823	2	28.99	4490	1	9374	191216 PK 1954 CL I.mzML	1	1	260	268			tr|G3V0G3|G3V0G3_HUMAN	DEAD (Asp-Glu-Ala-Asp) box polypeptide 56 isoform CRA_a OS=Homo sapiens OX=9606 GN=DDX56 PE=1 SV=1	PEAKS DB			RYFDPANGKF	41.32	1213.59	10	-1.5	405.536	3	19.88	422	1	5355	191216PK 1954 EV I.mzML	1	1	264	273			P13639|EF2_HUMAN	Elongation factor 2 OS=Homo sapiens OX=9606 GN=EEF2 PE=1 SV=4	PEAKS DB			KHQEHILRF	37.05	1206.66	9
KIDDTIRYL	35.45	1135.62	9	5.5	568.825	2	22.23	13100	1	6912	191216 PK 1954 CL I.mzML	1	1	84	92			Q6UXN9|WDR82_HUMAN	WD repeat-containing protein 82 OS=Homo sapiens OX=9606 GN=WDR82 PE=1 SV=1	PEAKS DB			FADLSEAANR	27.66	1092.52	10	6.8	547.271	2	18.49	916	1	4723	191216PK 1954 EV I.mzML	1	1	113	122			tr|B0YJC5|B0YJC5_HUMAN	Vimentin OS=Homo sapiens OX=9606 GN=VIM PE=1 SV=1	PEAKS DB			DAPHPPLKI	36.96	986.555	9
GEYSGIEHV	35.4	989.445	9	6.1	495.735	2	17.64	0	1	5090	191216 PK 1954 CL I.mzML	0	0	101	109			tr|H0YKD0|H0YKD0_HUMAN	Isocitrate dehydrogenase [NAD] subunit alpha mitochondrial (Fragment) OS=Homo sapiens OX=9606 GN=IDH3A PE=1 SV=1	PEAKS DB			FPFEKGSVQY	40.29	1200.58	10	7.7	601.303	2	24.2	459	1	6799	191216PK 1954 EV I.mzML	1	1	66	75			tr|D6RDA2|D6RDA2_HUMAN	Protein DEK (Fragment) OS=Homo sapiens OX=9606 GN=DEK PE=1 SV=1	PEAKS DB			NAVGVYAGR	36.76	905.472	9
VAAPEHISY	35.39	985.487	9	1.1	493.754	2	18.61	17900	1	5443	191216 PK 1954 CL I.mzML	1	1	37	45			E5RIL1|UPKL2_HUMAN	Uroplakin-3b-like protein 2 OS=Homo sapiens OX=9606 GN=UPK3BL2 PE=3 SV=2	PEAKS DB			SEVQKGFTAA	39.71	1036.52	10	7.6	519.271	2	14.92	0	1	3689	191216PK 1954 EV I.mzML	0	0	19	28			Q5TH74|STPG1_HUMAN	O(6)-methylguanine-induced apoptosis 2 OS=Homo sapiens OX=9606 GN=STPG1 PE=1 SV=1	PEAKS DB			TTSVITIVK	36.65	960.586	9
TVSDAILRY	35.29	1036.56	9	2.8	519.289	2	23.71	4320	1	7507	191216 PK 1954 CL I.mzML	1	1	2	10			tr|B4DJI7|B4DJI7_HUMAN	Sorting nexin-11 OS=Homo sapiens OX=9606 GN=SNX11 PE=1 SV=1	PEAKS DB			HEIESLYTKL	35.94	1231.64	10	7.8	616.835	2	21.64	710	1	6056	191216PK 1954 EV I.mzML	1	1	1848	1857			tr|F5GWT4|F5GWT4_HUMAN	Serine/threonine-protein kinase WNK1 OS=Homo sapiens OX=9606 GN=WNK1 PE=1 SV=1	PEAKS DB			VKYIQTDGY	34.95	1085.54	9
AEYAGLKVA	35.26	920.497	9	2.4	461.259	2	19.64	10700	1	5876	191216 PK 1954 CL I.mzML	1	1	1285	1293			tr|A0A087WZ85|A0A087WZ85_HUMAN	Roundabout homolog 1 OS=Homo sapiens OX=9606 GN=ROBO1 PE=1 SV=1	PEAKS DB			WEVDVTGKEA	33.08	1132.54	10	-7	567.273	2	21.67	0	1	6071	191216PK 1954 EV I.mzML	0	0	344	353			P19474|RO52_HUMAN	E3 ubiquitin-protein ligase TRIM21 OS=Homo sapiens OX=9606 GN=TRIM21 PE=1 SV=1	PEAKS DB			NAYRQVQEV	33.2	1105.55	9
NYLSIFRKF	35.24	1186.65	9	1.3	594.336	2	27.42	2560	1	8892	191216 PK 1954 CL I.mzML	1	1	619	627			P07384|CAN1_HUMAN	Calpain-1 catalytic subunit OS=Homo sapiens OX=9606 GN=CAPN1 PE=1 SV=1	PEAKS DB			SEMDGAQHAA	32.13	1015.4	10	2.6	508.71	2	11.48	156	1	3144	191216PK 1954 EV I.mzML	1	1	1891	1900			Q9P2E3|ZNFX1_HUMAN	NFX1-type zinc finger-containing protein 1 OS=Homo sapiens OX=9606 GN=ZNFX1 PE=2 SV=2	PEAKS DB			EIFQNEVAR	32.75	1104.56	9
GEHGLIIRV	35.19	992.577	9	0.8	497.298	2	19.86	235000	1	5960	191216 PK 1954 CL I.mzML	1	1	170	178			tr|H0Y5G9|H0Y5G9_HUMAN	Nardilysin (Fragment) OS=Homo sapiens OX=9606 GN=NRDC PE=1 SV=1	PEAKS DB			HPISDHEATL	31.55	1118.54	10	2.2	560.276	2	13.95	95.9	1	3464	191216PK 1954 EV I.mzML	1	1	2	11			tr|A0A0D9SFW8|A0A0D9SFW8_HUMAN	HLA class I histocompatibility antigen alpha chain F (Fragment) OS=Homo sapiens OX=9606 GN=HLA-F PE=1 SV=1	PEAKS DB			MPPPPPQGV	32.7	918.463	9
RESPAQAPA	35.11	925.462	9	-0.1	463.74	2	11.29	3720	1	3261	191216 PK 1954 CL I.mzML	1	1	306	314			Q96HY6|DDRGK_HUMAN	DDRGK domain-containing protein 1 OS=Homo sapiens OX=9606 GN=DDRGK1 PE=1 SV=2	PEAKS DB			HPLSDHEATL	31.55	1118.54	10	2.2	560.276	2	13.95	95.9	1	3464	191216PK 1954 EV I.mzML	1	1	216	225			P10321|1C07_HUMAN	HLA class I histocompatibility antigen Cw-7 alpha chain OS=Homo sapiens OX=9606 GN=HLA-C PE=1 SV=3	PEAKS DB			QISEVVVVK	32.24	999.596	9
VVQPQPLVV	35.09	977.591	9	3.3	489.807	2	27.17	0	1	8822	191216 PK 1954 CL I.mzML	0	0	1101	1109			O60885|BRD4_HUMAN	Bromodomain-containing protein 4 OS=Homo sapiens OX=9606 GN=BRD4 PE=1 SV=2	PEAKS DB			FPVAGQKLIY	29.65	1134.64	10	3	568.331	2	25.62	0	1	7049	191216PK 1954 EV I.mzML	0	0	39	48			P54727|RD23B_HUMAN	UV excision repair protein RAD23 homolog B OS=Homo sapiens OX=9606 GN=RAD23B PE=1 SV=1	PEAKS DB			GKAFSRISY	31.35	1027.55	9
SILEHQIQV	34.83	1065.58	9	5.3	533.804	2	23.13	10900	1	7252	191216 PK 1954 CL I.mzML	1	1	57	65			tr|A0A3B3ISC1|A0A3B3ISC1_HUMAN	DNA replication licensing factor MCM4 (Fragment) OS=Homo sapiens OX=9606 GN=MCM4 PE=1 SV=1	PEAKS DB			SETDALRSSA	29.4	1035.48	10	13.3	518.756	2	14.19	39.7	1	3511	191216PK 1954 EV I.mzML	1	1	1086	1095			O43432|IF4G3_HUMAN	Eukaryotic translation initiation factor 4 gamma 3 OS=Homo sapiens OX=9606 GN=EIF4G3 PE=1 SV=2	PEAKS DB			TQFVSGSKY	30.57	1015.5	9
KYQIINEEF	34.82	1182.59	9	4	592.309	2	24.6	5200	1	7851	191216 PK 1954 CL I.mzML	1	1	162	170			Q969F9|HPS3_HUMAN	Hermansky-Pudlak syndrome 3 protein OS=Homo sapiens OX=9606 GN=HPS3 PE=1 SV=1	PEAKS DB			YPFKPPKVTF	29.09	1222.67	10	8.4	612.35	2	24.83	227	1	6858	191216PK 1954 EV I.mzML	1	1	39	48			tr|A0A087X283|A0A087X283_HUMAN	Ubiquitin-conjugating enzyme E2 E2 OS=Homo sapiens OX=9606 GN=UBE2E2 PE=3 SV=1	PEAKS DB			KAYEQALQY	30.53	1112.55	9
TVTEVLLKY	34.69	1064.61	9	4.9	533.318	2	26.03	6050	1	8362	191216 PK 1954 CL I.mzML	1	1	55	63			tr|F5H148|F5H148_HUMAN	RNA polymerase I-specific transcription initiation factor RRN3 OS=Homo sapiens OX=9606 GN=RRN3 PE=1 SV=1	PEAKS DB			AEILEIADTP	28.87	1070.55	10	-7.5	536.278	2	29.02	0	1	7570	191216PK 1954 EV I.mzML	0	0	184	193			tr|E7EMC6|E7EMC6_HUMAN	Annexin OS=Homo sapiens OX=9606 GN=ANXA6 PE=1 SV=1	PEAKS DB			GKVTGDTVY	38.89	938.471	9
KATAYILSV	34.59	964.559	9	-3.6	483.288	2	24.11	7000	1	7647	191216 PK 1954 CL I.mzML	1	1	298	306			tr|A0A494C1T8|A0A494C1T8_HUMAN	Myc proto-oncogene protein OS=Homo sapiens OX=9606 GN=MYC PE=1 SV=1	PEAKS DB			FPHQPSALGY	26.98	1115.54	10	-9.9	558.772	2	21.94	0	1	6156	191216PK 1954 EV I.mzML	0	0	31	40			Q6P1M3|L2GL2_HUMAN	Lethal(2) giant larvae protein homolog 2 OS=Homo sapiens OX=9606 GN=LLGL2 PE=1 SV=2	PEAKS DB			SQIRQSTAY	38.66	1052.53	9
YYTPITPHL	34.55	1103.57	9	10.4	552.798	2	25.79	0	1	8276	191216 PK 1954 CL I.mzML	0	0	119	127			tr|X6R242|X6R242_HUMAN	Polypyrimidine tract-binding protein 3 (Fragment) OS=Homo sapiens OX=9606 GN=PTBP3 PE=1 SV=7	PEAKS DB			KYLSVQGQLF	39.63	1181.64	10	3.4	591.828	2	26.5	10500	1	6739	191216PK 1954 EV II.mzML	1	1	361	370			Q9NZJ7|MTCH1_HUMAN	Mitochondrial carrier homolog 1 OS=Homo sapiens OX=9606 GN=MTCH1 PE=1 SV=1	PEAKS DB			QQYQQQAGY	34.19	1112.49	9
KTQDLFRRV	34.49	1161.66	9	0	581.841	2	15.17	12500	1	4378	191216 PK 1954 CL I.mzML	1	1	592	600			tr|C9J6B6|C9J6B6_HUMAN	Eukaryotic translation initiation factor 4 gamma 1 (Fragment) OS=Homo sapiens OX=9606 GN=EIF4G1 PE=1 SV=1	PEAKS DB			GEMMVEQRAA	54.1	1120.5	10	1.7	561.255	2	15.56	508	1	3731	191216PK 1954 EV II.mzML	1	1	282	291			tr|I3L352|I3L352_HUMAN	ATP-dependent RNA helicase DDX19A (Fragment) OS=Homo sapiens OX=9606 GN=DDX19A PE=1 SV=1	PEAKS DB			VADPETRTV	32.31	986.503	9
YYDVAKQLL	34.45	1111.59	9	-0.3	556.806	2	26.75	1110	1	8665	191216 PK 1954 CL I.mzML	1	1	213	221			Q6UB99|ANR11_HUMAN	Ankyrin repeat domain-containing protein 11 OS=Homo sapiens OX=9606 GN=ANKRD11 PE=1 SV=3	PEAKS DB			REYQLNDSAA	33.24	1165.54	10	4.7	583.775	2	15.38	195	1	3682	191216PK 1954 EV II.mzML	1	1	14	23			tr|A0A3B3ITM0|A0A3B3ITM0_HUMAN	Guanine nucleotide-binding protein G(i) subunit alpha-1 (Fragment) OS=Homo sapiens OX=9606 GN=GNAI1 PE=1 SV=1	PEAKS DB			SSAPVVVTR	30.71	914.519	9
RSLDHPNVL	34.4	1049.56	9	6.3	525.794	2	16.28	16200	1	4627	191216 PK 1954 CL I.mzML	1	1	303	311			tr|B5MC51|B5MC51_HUMAN	LIM domain kinase 2 OS=Homo sapiens OX=9606 GN=LIMK2 PE=1 SV=1	PEAKS DB			TAWDEADVRF	43.87	1208.55	10	0.3	605.277	2	26.91	576	1	6911	191216PK 1954 EV II.mzML	1	1	54	63			P57057|G6PT2_HUMAN	Glucose-6-phosphate exchanger SLC37A1 OS=Homo sapiens OX=9606 GN=SLC37A1 PE=2 SV=2	PEAKS DB			DARPSVNAV	29.31	927.477	9
SEVGKLLSA	34.36	902.507	9	-0.6	452.263	2	20.89	33400	1	6470	191216 PK 1954 CL I.mzML	1	1	210	218			tr|B9A049|B9A049_HUMAN	WD repeat-containing protein 54 OS=Homo sapiens OX=9606 GN=WDR54 PE=1 SV=1	PEAKS DB			SPFYPGKTTY	37.66	1159.55	10	5.2	580.785	2	20.46	300	1	5160	191216PK 1954 EV II.mzML	1	1	257	266			P49790|NU153_HUMAN	Nuclear pore complex protein Nup153 OS=Homo sapiens OX=9606 GN=NUP153 PE=1 SV=2	PEAKS DB			EAVTGVVGR	29.23	886.487	9
SEITHLVNA	34.31	982.508	9	4.8	492.266	2	19.95	3520	1	6062	191216 PK 1954 CL I.mzML	1	1	222	230			tr|A0A140TA37|A0A140TA37_HUMAN	Serine/threonine-protein kinase 19 OS=Homo sapiens OX=9606 GN=STK19 PE=1 SV=1	PEAKS DB			AELDSVFSSA	37.44	1024.47	10	-0.4	513.24	2	29.16	0	1	7258	191216PK 1954 EV II.mzML	0	0	357	366			tr|B8ZZY2|B8ZZY2_HUMAN	Arf-GAP domain and FG repeat-containing protein 1 OS=Homo sapiens OX=9606 GN=AGFG1 PE=1 SV=1	PEAKS DB			LPYKGGNTL	28.14	961.523	9
SAIPYALRV	34.23	988.571	9	1.4	495.296	2	25.68	67900	1	8207	191216 PK 1954 CL I.mzML	1	1	274	282			tr|C9JEU5|C9JEU5_HUMAN	Fibrinogen gamma chain OS=Homo sapiens OX=9606 GN=FGG PE=1 SV=1	PEAKS DB			GEVGDGFKVA	37.09	977.482	10	3.4	489.747	2	19.56	265	1	4827	191216PK 1954 EV II.mzML	1	1	50	59			tr|H0Y8Z9|H0Y8Z9_HUMAN	Acyl-CoA dehydrogenase family member 9 mitochondrial (Fragment) OS=Homo sapiens OX=9606 GN=ACAD9 PE=1 SV=1	PEAKS DB			DAIENKTTV	27.87	989.503	9
LPFDKETGF	34.21	1052.52	9	5.3	527.272	2	25.81	10200	1	8288	191216 PK 1954 CL I.mzML	1	1	34	42			tr|H0YJW7|H0YJW7_HUMAN	SRA stem-loop-interacting RNA-binding protein mitochondrial (Fragment) OS=Homo sapiens OX=9606 GN=SLIRP PE=1 SV=1	PEAKS DB			GELKTQMTSA	35.01	1064.52	10	-2	533.262	2	14.62	701	1	3527	191216PK 1954 EV II.mzML	1	1	202	211			P78527|PRKDC_HUMAN	DNA-dependent protein kinase catalytic subunit OS=Homo sapiens OX=9606 GN=PRKDC PE=1 SV=3	PEAKS DB			EVVSGVVSK	27.33	902.507	9
NAFKEITTM	34.2	1053.52	9	-0.8	527.768	2	22.55	12000	1	7053	191216 PK 1954 CL I.mzML	1	1	115	123			tr|B1APE1|B1APE1_HUMAN	Transcription initiation factor IIB (Fragment) OS=Homo sapiens OX=9606 GN=GTF2B PE=1 SV=1	PEAKS DB			AELYGPFTSA	34.27	1054.5	10	4.1	528.255	2	29.42	1860	1	7274	191216PK 1954 EV II.mzML	1	1	293	302			O95400|CD2B2_HUMAN	CD2 antigen cytoplasmic tail-binding protein 2 OS=Homo sapiens OX=9606 GN=CD2BP2 PE=1 SV=1	PEAKS DB			PVYVSRVVC	26.18	1020.54	9
IYVHDLLTF	34.07	1119.6	9	2.6	560.81	2	32.01	0	1	10462	191216 PK 1954 CL I.mzML	0	0	97	105			Q96JC1|VPS39_HUMAN	Vam6/Vps39-like protein OS=Homo sapiens OX=9606 GN=VPS39 PE=1 SV=2	PEAKS DB			AAWEEVGDTF	33.07	1123.48	10	5.3	562.748	2	30.73	97.4	1	7511	191216PK 1954 EV II.mzML	1	1	771	780			Q9UBF2|COPG2_HUMAN	Coatomer subunit gamma-2 OS=Homo sapiens OX=9606 GN=COPG2 PE=1 SV=1	PEAKS DB			AQIENKEAY	26.15	1064.51	9
SYADQMFLL	33.89	1086.51	9	1.4	544.264	2	37.7	3050	1	11851	191216 PK 1954 CL I.mzML	1	1	548	556			Q8TEL6|TP4AP_HUMAN	Short transient receptor potential channel 4-associated protein OS=Homo sapiens OX=9606 GN=TRPC4AP PE=1 SV=2	PEAKS DB			GESIDIITRA	32.65	1073.57	10	6.8	537.794	2	22.75	216	1	5929	191216PK 1954 EV II.mzML	1	1	95	104			tr|F5GYG8|F5GYG8_HUMAN	DNA damage-binding protein 1 (Fragment) OS=Homo sapiens OX=9606 GN=DDB1 PE=1 SV=1	PEAKS DB			EQPEFSVSR	26.1	1077.51	9
YTNGKCVIL	33.88	1009.53	9	-1.3	505.772	2	20.72	1510	1	6392	191216 PK 1954 CL I.mzML	1	1	34	42			O75083|WDR1_HUMAN	WD repeat-containing protein 1 OS=Homo sapiens OX=9606 GN=WDR1 PE=1 SV=4	PEAKS DB			FYLEGGFSKF	32.18	1193.58	10	-0.1	597.792	2	29.72	488	1	7394	191216PK 1954 EV II.mzML	1	1	130	139			Q16828|DUS6_HUMAN	Dual specificity protein phosphatase 6 OS=Homo sapiens OX=9606 GN=DUSP6 PE=1 SV=2	PEAKS DB			GKVFSQNSY	25.29	1028.49	9
VPHSIINGY	33.76	998.519	9	2.2	500.27	2	20.67	26000	1	6414	191216 PK 1954 CL I.mzML	1	1	237	245			Q8NHW5|RLA0L_HUMAN	60S acidic ribosomal protein P0-like OS=Homo sapiens OX=9606 GN=RPLP0P6 PE=5 SV=1	PEAKS DB			GEIESKFNQA	31.29	1121.54	10	0.1	561.772	2	16.51	2070	1	3965	191216PK 1954 EV II.mzML	1	1	1070	1079			P24928|RPB1_HUMAN	DNA-directed RNA polymerase II subunit RPB1 OS=Homo sapiens OX=9606 GN=POLR2A PE=1 SV=2	PEAKS DB			LFQSFANVF	23.33	1071.54	9
RSFHEVREF	33.71	1205.59	9	-4.7	402.872	3	14.37	2590	1	4137	191216 PK 1954 CL I.mzML	1	1	106	114			Q92963|RIT1_HUMAN	GTP-binding protein Rit1 OS=Homo sapiens OX=9606 GN=RIT1 PE=1 SV=1	PEAKS DB			VYNENLVHMI	29.91	1230.61	10	9	616.313	2	26.59	592	1	6790	191216PK 1954 EV II.mzML	1	1	137	146			O75934|SPF27_HUMAN	Pre-mRNA-splicing factor SPF27 OS=Homo sapiens OX=9606 GN=BCAS2 PE=1 SV=1	PEAKS DB			DSSEEKFLR	33.39	1109.54	9
LPWVGKELY	33.56	1103.6	9	-0.4	552.811	2	28.27	4850	1	9209	191216 PK 1954 CL I.mzML	1	1	177	185			Q09161|NCBP1_HUMAN	Nuclear cap-binding protein subunit 1 OS=Homo sapiens OX=9606 GN=NCBP1 PE=1 SV=1	PEAKS DB			RNTAVSLEVL	26.76	1100.62	10	-0.8	551.313	2	24.54	3690	1	6410	191216PK 1954 EV II.mzML	1	1	189	198			Q9C0H2|TTYH3_HUMAN	Protein tweety homolog 3 OS=Homo sapiens OX=9606 GN=TTYH3 PE=1 SV=3	PEAKS DB			SVYSRSQYV	39.09	1087.53	9
KPIESFNEY	33.3	1125.53	9	5.3	563.78	2	19.82	481	1	5988	191216 PK 1954 CL I.mzML	1	1	666	674			O94830|DDHD2_HUMAN	Phospholipase DDHD2 OS=Homo sapiens OX=9606 GN=DDHD2 PE=1 SV=2	PEAKS DB			LYADVGGKQF	41.87	1096.56	10	1.5	549.286	2	21.62	444	1	5023	191216PK 1954 EV III.mzML	1	1	66	75			P51571|SSRD_HUMAN	Translocon-associated protein subunit delta OS=Homo sapiens OX=9606 GN=SSR4 PE=1 SV=1	PEAKS DB			AKVDLNSNGF	57.7	1063.53	10
IYMPMIPEL	33.11	1105.56	9	2.2	553.789	2	40.12	157	1	12543	191216 PK 1954 CL I.mzML	1	1	115	123			tr|C9J7L5|C9J7L5_HUMAN	Acetyl-coenzyme A synthetase cytoplasmic (Fragment) OS=Homo sapiens OX=9606 GN=ACSS2 PE=1 SV=1	PEAKS DB			REFSGGSYSA	34.09	1059.46	10	0.8	530.739	2	14.74	90.6	1	3331	191216PK 1954 EV III.mzML	1	1	900	909			tr|H0Y7V8|H0Y7V8_HUMAN	Serine/threonine-protein kinase MRCK alpha (Fragment) OS=Homo sapiens OX=9606 GN=CDC42BPA PE=1 SV=1	PEAKS DB			ETIGKKFEKR	43.71	1234.7	10
AEFAERSVA	33.06	978.477	9	0.7	490.249	2	15.61	7210	1	4497	191216 PK 1954 CL I.mzML	1	1	182	190			tr|A0A087WWU8|A0A087WWU8_HUMAN	Tropomyosin alpha-3 chain OS=Homo sapiens OX=9606 GN=TPM3 PE=1 SV=1	PEAKS DB			RELTPQVVSA	32.29	1098.6	10	0.8	550.309	2	19.1	450	1	4234	191216PK 1954 EV III.mzML	1	1	669	678			P18206|VINC_HUMAN	Vinculin OS=Homo sapiens OX=9606 GN=VCL PE=1 SV=4	PEAKS DB			EVAPPEYHRK	38.62	1224.63	10
TAIEKVVQM	32.99	1017.55	9	5.5	509.789	2	21.53	0	1	6662	191216 PK 1954 CL I.mzML	0	0	931	939			P29317|EPHA2_HUMAN	Ephrin type-A receptor 2 OS=Homo sapiens OX=9606 GN=EPHA2 PE=1 SV=2	PEAKS DB			GEFRQGLISA	30.55	1076.56	10	2.2	539.289	2	21.17	7820	1	4928	191216PK 1954 EV III.mzML	1	1	728	737			tr|H3BQQ2|H3BQQ2_HUMAN	E3 ubiquitin-protein ligase ZNF598 OS=Homo sapiens OX=9606 GN=ZNF598 PE=1 SV=1	PEAKS DB			KMYDAAKLLY	36.72	1214.64	10
SEIDMSVKA	32.99	978.469	9	-3.6	490.243	2	18.97	3630	1	5633	191216 PK 1954 CL I.mzML	1	1	478	486			Q8WUM9|S20A1_HUMAN	Sodium-dependent phosphate transporter 1 OS=Homo sapiens OX=9606 GN=SLC20A1 PE=1 SV=1	PEAKS DB			REMENIIATV	29.83	1174.6	10	10.5	588.314	2	24.65	692	1	5617	191216PK 1954 EV III.mzML	1	1	1594	1603			Q8N3C0|ASCC3_HUMAN	Activating signal cointegrator 1 complex subunit 3 OS=Homo sapiens OX=9606 GN=ASCC3 PE=1 SV=3	PEAKS DB			EVYNEFVRKR	36.47	1338.7	10
MEFQRFVTP	32.92	1153.56	9	5.7	577.793	2	26.17	2510	1	8378	191216 PK 1954 CL I.mzML	1	1	76	84			Q9NRF9|DPOE3_HUMAN	DNA polymerase epsilon subunit 3 OS=Homo sapiens OX=9606 GN=POLE3 PE=1 SV=1	PEAKS DB			TYLPTNASLSF	37.32	1212.6	11	2	607.31	2	32.44	8580	1	8059	191216PK 1954 EV I.mzML	1	1	63	73			P04626|ERBB2_HUMAN	Receptor tyrosine-protein kinase erbB-2 OS=Homo sapiens OX=9606 GN=ERBB2 PE=1 SV=1	PEAKS DB			RKVEQLQQEY	50.82	1319.68	10
MADPKGKAY	32.9	979.48	9	-7.2	490.746	2	11.45	0	1	3297	191216 PK 1954 CL I.mzML	0	0	105	113			Q96GE9|DMAC1_HUMAN	Distal membrane-arm assembly complex protein 1 OS=Homo sapiens OX=9606 GN=DMAC1 PE=1 SV=1	PEAKS DB			REYNWNVKNKA	43.51	1420.72	11	7.1	474.584	3	13.1	677	1	3314	191216PK 1954 EV I.mzML	1	1	293	303			Q8N7H5|PAF1_HUMAN	RNA polymerase II-associated factor 1 homolog OS=Homo sapiens OX=9606 GN=PAF1 PE=1 SV=2	PEAKS DB			VYLQNWSHVL	44.36	1257.65	10
RELTNQQEA	32.82	1087.53	9	-0.1	544.773	2	11.43	212	1	3299	191216 PK 1954 CL I.mzML	1	1	495	503			tr|Q6AWB1|Q6AWB1_HUMAN	Dynactin subunit 1 OS=Homo sapiens OX=9606 GN=DCTN1 PE=1 SV=1	PEAKS DB			SEADIRGFVAA	39.15	1134.57	11	5.6	568.294	2	23.35	1540	1	6572	191216PK 1954 EV I.mzML	1	1	50	60			tr|A0A494C1L9|A0A494C1L9_HUMAN	Thymidine phosphorylase (Fragment) OS=Homo sapiens OX=9606 GN=TYMP PE=1 SV=1	PEAKS DB			TTVEGIGSTK	41.49	991.519	10
EVYAGSHQY	32.8	1052.46	9	-0.2	527.238	2	14.45	3960	1	4161	191216 PK 1954 CL I.mzML	1	1	490	498			Q9H3P7|GCP60_HUMAN	Golgi resident protein GCP60 OS=Homo sapiens OX=9606 GN=ACBD3 PE=1 SV=4	PEAKS DB			WPVGGDSRFVF	39.13	1265.62	11	8.7	633.822	2	31.68	33700	1	7924	191216PK 1954 EV I.mzML	1	1	171	181			Q14451|GRB7_HUMAN	Growth factor receptor-bound protein 7 OS=Homo sapiens OX=9606 GN=GRB7 PE=1 SV=2	PEAKS DB			TVFPNHTVKR	40.41	1197.66	10
VYNSEYYHF	32.62	1220.51	9	4	611.27	2	23.22	13700	1	7367	191216 PK 1954 CL I.mzML	1	1	955	963			Q13308|PTK7_HUMAN	Inactive tyrosine-protein kinase 7 OS=Homo sapiens OX=9606 GN=PTK7 PE=1 SV=2	PEAKS DB			MPAVKAIIYQY	42.96	1295.69	11	8.3	648.86	2	27.33	333	1	7349	191216PK 1954 EV I.mzML	1	1	324	334			tr|E9PNM1|E9PNM1_HUMAN	Squalene synthase OS=Homo sapiens OX=9606 GN=FDFT1 PE=1 SV=1	PEAKS DB			KKYPKALVKY	34.52	1236.76	10
VINPTAITV	32.6	926.544	9	0.1	464.281	2	28.28	0	1	9218	191216 PK 1954 CL I.mzML	0	0	923	931			P51610|HCFC1_HUMAN	Host cell factor 1 OS=Homo sapiens OX=9606 GN=HCFC1 PE=1 SV=2	PEAKS DB			MPVGPDAILRY	42.25	1230.64	11	4.4	616.332	2	28.62	5010	1	7534	191216PK 1954 EV I.mzML	1	1	923	933			tr|A0A024RCR6|A0A024RCR6_HUMAN	BAG6 OS=Homo sapiens OX=9606 GN=BAG6 PE=1 SV=1	PEAKS DB			EIINEDIAKR	31.88	1199.65	10
KYTKIFNDF	32.54	1174.6	9	0.3	588.312	2	21.74	1420	1	6713	191216 PK 1954 CL I.mzML	1	1	350	358			tr|A0A0A0MRY2|A0A0A0MRY2_HUMAN	Zinc finger MYND domain-containing protein 11 OS=Homo sapiens OX=9606 GN=ZMYND11 PE=1 SV=1	PEAKS DB			AERPGEAAVAS	38.55	1056.52	11	-1.4	529.266	2	12.47	185	1	3246	191216PK 1954 EV I.mzML	1	1	16	26			P29966|MARCS_HUMAN	Myristoylated alanine-rich C-kinase substrate OS=Homo sapiens OX=9606 GN=MARCKS PE=1 SV=4	PEAKS DB			RQYEGHVNEY	30.86	1293.57	10
IPVTIITGY	32.47	975.564	9	-0.9	488.791	2	32.3	2100	1	10580	191216 PK 1954 CL I.mzML	1	1	42	50			tr|A0A087WZQ3|A0A087WZQ3_HUMAN	COBW domain-containing protein 1 OS=Homo sapiens OX=9606 GN=CBWD1 PE=1 SV=1	PEAKS DB			AEHDSILAEKA	37.07	1182.59	11	3.1	592.303	2	14.53	43.8	1	3580	191216PK 1954 EV I.mzML	1	1	7	17			tr|D6RBR8|D6RBR8_HUMAN	Threonine--tRNA ligase cytoplasmic (Fragment) OS=Homo sapiens OX=9606 GN=TARS PE=1 SV=1	PEAKS DB			RVAPEEHPVL	33.92	1145.62	10
QYPVIIHLI	32.43	1094.65	9	-7.9	548.33	2	32.08	4300	1	10505	191216 PK 1954 CL I.mzML	1	1	228	236			Q9BW60|ELOV1_HUMAN	Elongation of very long chain fatty acids protein 1 OS=Homo sapiens OX=9606 GN=ELOVL1 PE=1 SV=1	PEAKS DB			VPESSLAGHSF	34.02	1129.54	11	2.6	565.779	2	20.33	488	1	5527	191216PK 1954 EV I.mzML	1	1	93	103			P55854|SUMO3_HUMAN	Small ubiquitin-related modifier 3 OS=Homo sapiens OX=9606 GN=SUMO3 PE=1 SV=2	PEAKS DB			SRQDVYGPQP	28.62	1145.55	10
FSSPHLVQV	32.22	1012.53	9	0.5	507.277	2	23.17	30100	1	7310	191216 PK 1954 CL I.mzML	1	1	78	86			tr|Q5JU21|Q5JU21_HUMAN	Folylpolyglutamate synthase mitochondrial (Fragment) OS=Homo sapiens OX=9606 GN=FPGS PE=1 SV=1	PEAKS DB			RPFEENGACKY	33.99	1312.59	11	-1.8	438.536	3	15.25	1370	1	3761	191216PK 1954 EV I.mzML	1	1	99	109			tr|G3V2D5|G3V2D5_HUMAN	mRNA decay activator protein ZFP36L1 (Fragment) OS=Homo sapiens OX=9606 GN=ZFP36L1 PE=1 SV=1	PEAKS DB			SQQPASGVAY	22.43	1006.47	10
KSIYPTLEI	32.01	1062.6	9	4	532.31	2	27.24	46000	1	8826	191216 PK 1954 CL I.mzML	1	1	203	211			P30520|PURA2_HUMAN	Adenylosuccinate synthetase isozyme 2 OS=Homo sapiens OX=9606 GN=ADSS PE=1 SV=3	PEAKS DB			LPYRATENDIY	29.98	1353.66	11	6.1	677.84	2	21.41	745	1	5966	191216PK 1954 EV I.mzML	1	1	52	62			tr|H0YBG7|H0YBG7_HUMAN	Heterogeneous nuclear ribonucleoprotein H (Fragment) OS=Homo sapiens OX=9606 GN=HNRNPH1 PE=1 SV=1	PEAKS DB			RKIGDTSVSY	21.98	1124.58	10
AYINKVEEL	31.96	1077.57	9	0.2	539.795	2	21.68	0	1	6701	191216 PK 1954 CL I.mzML	0	0	73	81			P07108|ACBP_HUMAN	Acyl-CoA-binding protein OS=Homo sapiens OX=9606 GN=DBI PE=1 SV=2	PEAKS DB			SPVNSSKQPSY	28.6	1192.57	11	1	597.294	2	13.54	42.2	1	3402	191216PK 1954 EV I.mzML	1	1	32	42			tr|I3L0Y5|I3L0Y5_HUMAN	ATP synthase F(0) complex subunit C1 mitochondrial (Fragment) OS=Homo sapiens OX=9606 GN=ATP5MC1 PE=1 SV=1	PEAKS DB			SKYPASSSVF	35.93	1071.52	10
AEVGPLRKA	31.92	939.55	9	-4	470.783	2	12.72	195	1	3624	191216 PK 1954 CL I.mzML	1	1	72	80			A8MYZ6|FOXO6_HUMAN	Forkhead box protein O6 OS=Homo sapiens OX=9606 GN=FOXO6 PE=1 SV=1	PEAKS DB			LQSLPTHDPSP	31.1	1190.59	11	-2.2	596.299	2	18.21	132	1	4352	191216PK 1954 EV II.mzML	1	1	1098	1108			P04626|ERBB2_HUMAN	Receptor tyrosine-protein kinase erbB-2 OS=Homo sapiens OX=9606 GN=ERBB2 PE=1 SV=1	PEAKS DB			YPYGDGNRSV	30.56	1126.5	10
SAMMHALEV	31.92	987.452	9	4.1	494.738	2	22.9	6640	1	7111	191216 PK 1954 CL I.mzML	1	1	102	110			tr|A0A0U1RRM6|A0A0U1RRM6_HUMAN	Protein enabled homolog OS=Homo sapiens OX=9606 GN=ENAH PE=1 SV=1	PEAKS DB			VYSQIPAAVKL	46.32	1187.69	11	-4	594.847	2	25.61	234	1	6639	191216PK 1954 EV II.mzML	1	1	1803	1813			tr|E7EMW7|E7EMW7_HUMAN	E3 ubiquitin-protein ligase UBR5 OS=Homo sapiens OX=9606 GN=UBR5 PE=1 SV=1	PEAKS DB			HSIDGRVVEPK	33.38	1235.66	11
AEFAERTVA	31.88	992.493	9	0.5	497.256	2	16.1	31100	1	4625	191216 PK 1954 CL I.mzML	1	1	65	73			tr|K7EPB9|K7EPB9_HUMAN	Tropomyosin alpha-4 chain (Fragment) OS=Homo sapiens OX=9606 GN=TPM4 PE=1 SV=1	PEAKS DB			KYITQGQLLQF	35.26	1337.73	11	6.2	669.875	2	28.16	5790	1	7097	191216PK 1954 EV II.mzML	1	1	200	210			Q9NYP7|ELOV5_HUMAN	Elongation of very long chain fatty acids protein 5 OS=Homo sapiens OX=9606 GN=ELOVL5 PE=1 SV=1	PEAKS DB			DTIDERAINKK	39.77	1301.69	11
HEYPWILSA	31.84	1114.54	9	2.7	558.284	2	29.47	66700	1	9489	191216 PK 1954 CL I.mzML	1	1	103	111			tr|A0A3B3IS84|A0A3B3IS84_HUMAN	Coatomer subunit alpha OS=Homo sapiens OX=9606 GN=COPA PE=1 SV=1	PEAKS DB			GENSILGQLKA	32.16	1128.61	11	4.2	565.314	2	24.09	219	1	6340	191216PK 1954 EV II.mzML	1	1	116	126			tr|H7C0L3|H7C0L3_HUMAN	Phospholipase D1 (Fragment) OS=Homo sapiens OX=9606 GN=PLD1 PE=1 SV=1	PEAKS DB			EYVDDTQFLRF	60.48	1431.67	11
KEMEVSPSA	31.71	976.453	9	4.1	489.238	2	13.97	1360	1	4017	191216 PK 1954 CL I.mzML	1	1	343	351			P42858|HD_HUMAN	Huntingtin OS=Homo sapiens OX=9606 GN=HTT PE=1 SV=2	PEAKS DB			REFGNPNRPVA	31.52	1255.64	11	-9.3	419.548	3	13.59	132	1	3373	191216PK 1954 EV II.mzML	1	1	243	253			Q9UJK0|TSR3_HUMAN	Ribosome biogenesis protein TSR3 homolog OS=Homo sapiens OX=9606 GN=TSR3 PE=1 SV=1	PEAKS DB			ESSAGGSFTVR	32.36	1096.51	11
HEMDRQVAA	31.64	1055.48	9	3.8	528.753	2	11.38	484	1	3289	191216 PK 1954 CL I.mzML	1	1	4693	4701			Q15751|HERC1_HUMAN	Probable E3 ubiquitin-protein ligase HERC1 OS=Homo sapiens OX=9606 GN=HERC1 PE=1 SV=2	PEAKS DB			AEILELAGNAA	31.21	1070.56	11	6.1	536.288	2	29.06	968	1	7252	191216PK 1954 EV II.mzML	1	1	58	68			O75367|H2AY_HUMAN	Core histone macro-H2A.1 OS=Homo sapiens OX=9606 GN=H2AFY PE=1 SV=4	PEAKS DB			YTVEDTHYVTR	32.87	1382.65	11
ASAGHAVSI	31.55	811.419	9	-2.1	406.718	2	14.63	3320	1	4235	191216 PK 1954 CL I.mzML	1	1	4	12			Q14247|SRC8_HUMAN	Src substrate cortactin OS=Homo sapiens OX=9606 GN=CTTN PE=1 SV=2	PEAKS DB			RELLIIGGVAA	28.7	1110.68	11	-1.4	556.342	2	28.02	2750	1	7066	191216PK 1954 EV II.mzML	1	1	238	248			tr|A0A087X2G1|A0A087X2G1_HUMAN	ATP-dependent RNA helicase DDX1 OS=Homo sapiens OX=9606 GN=DDX1 PE=1 SV=1	PEAKS DB			EAAVAIKAMAK	51.39	1101.62	11
AYPEYLITF	31.51	1115.55	9	0.8	558.787	2	37.17	0	1	11749	191216 PK 1954 CL I.mzML	0	0	365	373			tr|B7ZL48|B7ZL48_HUMAN	Poly [ADP-ribose] polymerase OS=Homo sapiens OX=9606 GN=PARP15 PE=1 SV=1	PEAKS DB			REVSVQQQIAA	28.35	1227.66	11	3.4	614.835	2	17.09	114	1	4053	191216PK 1954 EV II.mzML	1	1	117	127			Q96HB5|CC120_HUMAN	Coiled-coil domain-containing protein 120 OS=Homo sapiens OX=9606 GN=CCDC120 PE=1 SV=1	PEAKS DB			KKKDPNKPLTY	48.56	1330.76	11
KAMELIREL	31.42	1101.62	9	4.3	551.823	2	22.1	9880	1	6890	191216 PK 1954 CL I.mzML	1	1	5	13			Q14691|PSF1_HUMAN	DNA replication complex GINS protein PSF1 OS=Homo sapiens OX=9606 GN=GINS1 PE=1 SV=1	PEAKS DB			RELAQQVQQVA	27.85	1268.68	11	3.2	635.348	2	17.99	730	1	4306	191216PK 1954 EV II.mzML	1	1	177	187			tr|J3KTA4|J3KTA4_HUMAN	Probable ATP-dependent RNA helicase DDX5 OS=Homo sapiens OX=9606 GN=DDX5 PE=1 SV=1	PEAKS DB			RKFPAGKVPAF	47.2	1216.71	11
LSKGPGLEV	31.28	898.512	9	2	450.267	2	18.61	4700	1	5481	191216 PK 1954 CL I.mzML	1	1	1156	1164			Q9Y613|FHOD1_HUMAN	FH1/FH2 domain-containing protein 1 OS=Homo sapiens OX=9606 GN=FHOD1 PE=1 SV=3	PEAKS DB			MPAAQEGAVAF	27.7	1090.51	11	-4	546.258	2	26.14	0	1	6698	191216PK 1954 EV II.mzML	0	0	171	181			tr|C9JA35|C9JA35_HUMAN	Tapasin (Fragment) OS=Homo sapiens OX=9606 GN=TAPBP PE=1 SV=1	PEAKS DB			RYLSPKYIKMF	40.28	1444.79	11
MPQGGGQHY	31.23	973.408	9	-3.2	487.712	2	12.54	1720	1	3585	191216 PK 1954 CL I.mzML	1	1	194	202			tr|B4DLD3|B4DLD3_HUMAN	Protein SSXT OS=Homo sapiens OX=9606 GN=SS18 PE=1 SV=1	PEAKS DB			GEIPVVAIRTA	26.32	1124.66	11	-0.9	563.331	2	24.67	307	1	6443	191216PK 1954 EV II.mzML	1	1	321	331			P30101|PDIA3_HUMAN	Protein disulfide-isomerase A3 OS=Homo sapiens OX=9606 GN=PDIA3 PE=1 SV=4	PEAKS DB			FYVPAEPKLAF	38.77	1280.68	11
RELPFTKSA	31.14	1047.57	9	12.9	524.802	2	15.58	0	1	4499	191216 PK 1954 CL I.mzML	0	0	451	459			Q96MU7|YTDC1_HUMAN	YTH domain-containing protein 1 OS=Homo sapiens OX=9606 GN=YTHDC1 PE=1 SV=3	PEAKS DB			NPADSISHVAY	35.79	1172.55	11	4.9	587.283	2	21.04	912	1	4864	191216PK 1954 EV III.mzML	1	1	597	607			tr|H0Y4W2|H0Y4W2_HUMAN	Transformation/transcription domain-associated protein (Fragment) OS=Homo sapiens OX=9606 GN=TRRAP PE=1 SV=1	PEAKS DB			TTAQEVLARAR	36.42	1214.67	11
AEAAVVAVA	31.09	799.444	9	-2.3	400.73	2	21.21	110000	1	6532	191216 PK 1954 CL I.mzML	1	1	10	18			tr|A0A087WYP2|A0A087WYP2_HUMAN	Selenoprotein H OS=Homo sapiens OX=9606 GN=SELENOH PE=1 SV=1	PEAKS DB			KEIQSSNLETA	41.26	1218.61	11	3.1	610.314	2	14.65	120	1	3303	191216PK 1954 EV III.mzML	1	1	53	63			Q9NX55|HYPK_HUMAN	Huntingtin-interacting protein K OS=Homo sapiens OX=9606 GN=HYPK PE=1 SV=2	PEAKS DB			RKFVDVAQSTY	33.9	1312.68	11
FTNDKIINL	31.05	1076.59	9	-0.1	539.303	2	24.95	0	1	8033	191216 PK 1954 CL I.mzML	0	0	614	622			tr|J9JIE5|J9JIE5_HUMAN	Endoplasmic reticulum membrane sensor NFE2L1 OS=Homo sapiens OX=9606 GN=NFE2L1 PE=1 SV=1	PEAKS DB			VPEEGGATHVY	38.38	1157.54	11	4.2	579.777	2	16.22	367	1	3569	191216PK 1954 EV III.mzML	1	1	19	29			tr|E9PPN7|E9PPN7_HUMAN	A-kinase-interacting protein 1 (Fragment) OS=Homo sapiens OX=9606 GN=AKIP1 PE=1 SV=1	PEAKS DB			NSFDPSKITRK	30.97	1291.69	11
KNVDKVLEV	31.02	1042.6	9	-6.5	522.308	2	16.55	5180	1	4672	191216 PK 1954 CL I.mzML	1	1	109	117			tr|K7EKP8|K7EKP8_HUMAN	Cytosolic acyl coenzyme A thioester hydrolase (Fragment) OS=Homo sapiens OX=9606 GN=ACOT7 PE=1 SV=8	PEAKS DB			GEIGFENHETVA	32.61	1301.59	12	0.7	651.802	2	20.15	1820	1	5449	191216PK 1954 EV I.mzML	1	1	592	603			Q96QK1|VPS35_HUMAN	Vacuolar protein sorting-associated protein 35 OS=Homo sapiens OX=9606 GN=VPS35 PE=1 SV=2	PEAKS DB			TVQLHPQSPTA	37.89	1177.61	11
TEFEDIKSG	30.98	1024.47	9	2.2	513.247	2	17.18	8050	1	4849	191216 PK 1954 CL I.mzML	1	1	102	110			tr|A0A0C4DFV9|A0A0C4DFV9_HUMAN	Protein SET OS=Homo sapiens OX=9606 GN=SET PE=1 SV=1	PEAKS DB			YSAARSAAASNYV	46.95	1329.63	13	5.3	665.827	2	17	639	1	4279	191216PK 1954 EV I.mzML	1	1	197	209			O14493|CLD4_HUMAN	Claudin-4 OS=Homo sapiens OX=9606 GN=CLDN4 PE=1 SV=1	PEAKS DB			TTVDPDTGVMSR	35.11	1277.59	12
ALNAVRLLV	30.91	967.618	9	-0.6	484.818	2	28.13	18000	1	9162	191216 PK 1954 CL I.mzML	1	1	82	90			O14745|NHRF1_HUMAN	Na(+)/H(+) exchange regulatory cofactor NHE-RF1 OS=Homo sapiens OX=9606 GN=SLC9A3R1 PE=1 SV=4	PEAKS DB			AALQRQLL	25.45	911.555	8	1.1	456.785	2	20.03	1870	1	5780	PK1 1395I EV all.mzML	1	1	2851	2858			Q15149|PLEC_HUMAN	Plectin OS=Homo sapiens OX=9606 GN=PLEC PE=1 SV=3	PEAKS DB			GAVHDVKDVLDS	43.73	1253.63	12
VFDKTLAEL	30.77	1034.56	9	-0.3	518.292	2	26.03	13100	1	8329	191216 PK 1954 CL I.mzML	1	1	614	622			Q6VMQ6|MCAF1_HUMAN	Activating transcription factor 7-interacting protein 1 OS=Homo sapiens OX=9606 GN=ATF7IP PE=1 SV=3	PEAKS DB			EENFAVEA	25.38	907.392	8	-0.2	454.703	2	22.9	11100	1	6447	PK1 1395I EV all.mzML	1	1	348	355			tr|B0YJC4|B0YJC4_HUMAN	Vimentin OS=Homo sapiens OX=9606 GN=VIM PE=1 SV=1	PEAKS DB			EIYDPRNPVNKR	42.15	1499.78	12
KSLERATQL	30.74	1044.59	9	1.4	523.307	2	13.34	5990	1	3828	191216 PK 1954 CL I.mzML	1	1	141	149			tr|H0Y4E5|H0Y4E5_HUMAN	COMM domain-containing protein 3 (Fragment) OS=Homo sapiens OX=9606 GN=COMMD3 PE=1 SV=1	PEAKS DB			FTKVKPLL	39.83	944.606	8	2.3	473.311	2	18.64	7290	1	5429	PK1 1395I EV all.mzML	1	1	831	838			P35579|MYH9_HUMAN	Myosin-9 OS=Homo sapiens OX=9606 GN=MYH9 PE=1 SV=4	PEAKS DB			TLPTKETIEQEK	39.34	1415.75	12
SEVEVIHVP	30.73	1007.53	9	-2.4	504.773	2	23.75	25600	1	7571	191216 PK 1954 CL I.mzML	1	1	119	127			tr|M0R162|M0R162_HUMAN	Dipeptidyl peptidase 9 (Fragment) OS=Homo sapiens OX=9606 GN=DPP9 PE=1 SV=1	PEAKS DB			LAKLMATL	27.84	859.52	8	-0.7	430.767	2	24.34	727	1	6719	PK1 1395I EV all.mzML	1	1	654	661			P35579|MYH9_HUMAN	Myosin-9 OS=Homo sapiens OX=9606 GN=MYH9 PE=1 SV=4	PEAKS DB			EGFDPTGPAGLGR	45.84	1272.61	13
RPAPVEVTY	30.55	1030.54	9	1.3	516.283	2	18.79	55900	1	5535	191216 PK 1954 CL I.mzML	1	1	6	14			tr|A0A3B3ISR8|A0A3B3ISR8_HUMAN	Protein tyrosine phosphatase type IVA 1 (Fragment) OS=Homo sapiens OX=9606 GN=PTP4A1 PE=1 SV=1	PEAKS DB			EEFPSFGA	36.61	882.376	8	-0.4	442.195	2	29.23	0	1	7298	PK1 1395I EV all.mzML	0	0	953	960			tr|H0Y394|H0Y394_HUMAN	Vigilin (Fragment) OS=Homo sapiens OX=9606 GN=HDLBP PE=1 SV=1	PEAKS DB			VYIESRIGTSTSF	39.63	1458.74	13
KEVTKLKEA	30.5	1044.62	9	-2.8	523.317	2	10.38	80.3	1	3155	191216 PK 1954 CL I.mzML	1	1	889	897			Q9P0K7|RAI14_HUMAN	Ankycorbin OS=Homo sapiens OX=9606 GN=RAI14 PE=1 SV=2	PEAKS DB			MPKVHIEF	33.61	999.521	8	0.8	500.768	2	22.99	6590	1	6462	PK1 1395I EV all.mzML	1	1	203	210			tr|H0Y394|H0Y394_HUMAN	Vigilin (Fragment) OS=Homo sapiens OX=9606 GN=HDLBP PE=1 SV=1	PEAKS DB			SSAAQNAFKGNQI	52.43	1334.66	13
KYPDRVPVI	30.46	1085.62	9	1.4	543.822	2	19.99	32200	1	6067	191216 PK 1954 CL I.mzML	1	1	24	32			tr|F5GZY7|F5GZY7_HUMAN	Gamma-aminobutyric acid receptor-associated protein-like 1 (Fragment) OS=Homo sapiens OX=9606 GN=GABARAPL1 PE=1 SV=1	PEAKS DB			EEVVSREV	26.16	945.477	8	1.7	473.746	2	15.32	501	1	4737	PK1 1395I EV all.mzML	1	1	67	74			tr|Q3BDU5|Q3BDU5_HUMAN	Prelamin-A/C OS=Homo sapiens OX=9606 GN=LMNA PE=1 SV=1	PEAKS DB			PLYPQPYQPQYQQYT	49.95	1912.9	15
AEIAHNVSS	30.43	926.446	9	-0.2	464.232	2	12.18	938	1	3504	191216 PK 1954 CL I.mzML	1	1	97	105			tr|D3YTB1|D3YTB1_HUMAN	60S ribosomal protein L32 (Fragment) OS=Homo sapiens OX=9606 GN=RPL32 PE=1 SV=1	PEAKS DB			MNKYKVVL	37.48	993.568	8	1.1	497.792	2	17.43	5450	1	5142	PK1 1395I EV all.mzML	1	1	259	266			tr|A0A0G2JP90|A0A0G2JP90_HUMAN	Nodal modulator 1 OS=Homo sapiens OX=9606 GN=NOMO1 PE=1 SV=1	PEAKS DB			QTVDLFEGKDMAAVQR	36.96	1806.89	16
RYPDRITLI	30.33	1145.66	9	8.4	573.843	2	22.59	9220	1	7039	191216 PK 1954 CL I.mzML	1	1	69	77			tr|H3BV22|H3BV22_HUMAN	Serine/threonine-protein phosphatase (Fragment) OS=Homo sapiens OX=9606 GN=PPP4C PE=1 SV=1	PEAKS DB			TAIRHHVL	36.4	945.551	8	0.7	473.783	2	12.32	1800	1	4362	PK1 1395I EV all.mzML	1	1	495	502			tr|A0A0G2JP90|A0A0G2JP90_HUMAN	Nodal modulator 1 OS=Homo sapiens OX=9606 GN=NOMO1 PE=1 SV=1	PEAKS DB			RTLYGFGG	64.3	869.439	8
IPFRPSIQF	30.32	1103.61	9	-7	552.812	2	28.67	1260	1	9303	191216 PK 1954 CL I.mzML	1	1	52	60			tr|D6RC27|D6RC27_HUMAN	RNA polymerase II elongation factor ELL2 (Fragment) OS=Homo sapiens OX=9606 GN=ELL2 PE=1 SV=1	PEAKS DB			AEKAFVSV	35.78	849.46	8	0.4	425.737	2	19.18	22000	1	5546	PK1 1395I EV all.mzML	1	1	565	572			O15438|MRP3_HUMAN	Canalicular multispecific organic anion transporter 2 OS=Homo sapiens OX=9606 GN=ABCC3 PE=1 SV=3	PEAKS DB			GRTLYGFGG	54.8	926.461	9
RINAQYLEV	30.23	1104.59	9	-0.4	553.306	2	22.72	26500	1	7135	191216 PK 1954 CL I.mzML	1	1	92	100			tr|G3V2T6|G3V2T6_HUMAN	Uncharacterized protein (Fragment) OS=Homo sapiens OX=9606 PE=4 SV=2	PEAKS DB			MPVLKVVL	27.93	897.572	8	5.4	449.796	2	29.26	3150	1	7293	PK1 1395I EV all.mzML	1	1	1205	1212			O94979|SC31A_HUMAN	Protein transport protein Sec31A OS=Homo sapiens OX=9606 GN=SEC31A PE=1 SV=3	PEAKS DB			QGRTLYGFGG	63.76	1054.52	10
AEFGQAESA	30.11	908.388	9	-1.7	455.202	2	16.91	19800	1	4730	191216 PK 1954 CL I.mzML	1	1	298	306			P55036|PSMD4_HUMAN	26S proteasome non-ATPase regulatory subunit 4 OS=Homo sapiens OX=9606 GN=PSMD4 PE=1 SV=1	PEAKS DB			AEYLQPKA	35.32	918.481	8	0.3	460.248	2	15.86	1410	1	4849	PK1 1395I EV all.mzML	1	1	210	217			Q03167|TGBR3_HUMAN	Transforming growth factor beta receptor type 3 OS=Homo sapiens OX=9606 GN=TGFBR3 PE=1 SV=3	PEAKS DB			HYRGPAGDATVA	76.22	1213.58	12
IYAPPLPSL	30.09	969.553	9	3.6	485.788	2	34.2	0	1	10998	191216 PK 1954 CL I.mzML	0	0	265	273			tr|I3NI36|I3NI36_HUMAN	A-kinase anchor protein 1 mitochondrial (Fragment) OS=Homo sapiens OX=9606 GN=AKAP1 PE=1 SV=1	PEAKS DB			SAYERSMM	35.2	973.4	8	-0.1	487.707	2	16.04	827	1	4873	PK1 1395I EV all.mzML	1	1	1035	1042			P18583|SON_HUMAN	Protein SON OS=Homo sapiens OX=9606 GN=SON PE=1 SV=4	PEAKS DB			GTKAVTKYTSSK	70.2	1269.69	12
KTKDGVREV	30.07	1030.58	9	0.5	516.299	2	9.97	73.4	1	3122	191216 PK 1954 CL I.mzML	1	1	162	170			P61586|RHOA_HUMAN	Transforming protein RhoA OS=Homo sapiens OX=9606 GN=RHOA PE=1 SV=1	PEAKS DB			LPYIKQEV	28.45	988.559	8	0.5	495.287	2	21.78	30000	1	6260	PK1 1395I EV all.mzML	1	1	153	160			tr|C9J4M6|C9J4M6_HUMAN	DNA-directed RNA polymerase subunit beta OS=Homo sapiens OX=9606 GN=POLR2B PE=1 SV=3	PEAKS DB			GTKAVTKYTSAK	63.59	1253.7	12
RTAGPHTQF	29.97	1013.5	9	1.6	507.763	2	12.19	543	1	3487	191216 PK 1954 CL I.mzML	1	1	218	226			tr|B9TX62|B9TX62_HUMAN	Mediator complex subunit MED24 variant MED24_i2 (Fragment) OS=Homo sapiens OX=9606 GN=MED24 PE=1 SV=1	PEAKS DB			LPLVKPYL	28.44	941.595	8	-0.3	471.805	2	27.02	2670	1	7032	PK1 1395I EV all.mzML	1	1	1445	1452			P53675|CLH2_HUMAN	Clathrin heavy chain 2 OS=Homo sapiens OX=9606 GN=CLTCL1 PE=1 SV=2	PEAKS DB			EGTKAVTKYTSSK	75.3	1398.74	13
RSAEVTLEV	29.91	1002.53	9	-0.5	502.277	2	20.76	143000	1	6433	191216 PK 1954 CL I.mzML	1	1	307	315			tr|A0A0A0MT98|A0A0A0MT98_HUMAN	Tapasin OS=Homo sapiens OX=9606 GN=TAPBP PE=1 SV=1	PEAKS DB			EAFVRHIL	38.53	983.555	8	1.1	492.785	2	20.21	31200	1	5829	PK1 1395I EV all.mzML	1	1	106	113			tr|G3V1Y7|G3V1Y7_HUMAN	Myosin light polypeptide 6 OS=Homo sapiens OX=9606 GN=MYL6 PE=1 SV=1	PEAKS DB			PDPAKSAPAPKKG	74.11	1262.7	13
VSNDKALMV	29.72	975.506	9	0.6	488.763	2	18.25	18900	1	5282	191216 PK 1954 CL I.mzML	1	1	445	453			P18850|ATF6A_HUMAN	Cyclic AMP-dependent transcription factor ATF-6 alpha OS=Homo sapiens OX=9606 GN=ATF6 PE=1 SV=3	PEAKS DB			AANLKNVM	35.68	859.459	8	-1.1	430.736	2	17.07	218	1	5076	PK1 1395I EV all.mzML	1	1	2099	2106			tr|E7EMW7|E7EMW7_HUMAN	E3 ubiquitin-protein ligase UBR5 OS=Homo sapiens OX=9606 GN=UBR5 PE=1 SV=1	PEAKS DB			RVTIMPKDIQLAR	78.72	1539.89	13
SEAKQMPRA	29.71	1016.51	9	1.4	509.264	2	10.98	420	1	3213	191216 PK 1954 CL I.mzML	1	1	286	294			tr|A0A087X0S7|A0A087X0S7_HUMAN	Leucine-rich repeat-containing protein 41 OS=Homo sapiens OX=9606 GN=LRRC41 PE=1 SV=1	PEAKS DB			AAMLKSEL	34.49	861.463	8	3.6	431.74	2	19.04	135	1	5520	PK1 1395I EV all.mzML	1	1	297	304			tr|C9J519|C9J519_HUMAN	Dyslexia-associated protein KIAA0319-like protein OS=Homo sapiens OX=9606 GN=KIAA0319L PE=1 SV=1	PEAKS DB			VSEGTKAVTKYTSSK	94.57	1584.84	15
RSLQLSLVM	29.55	1045.6	9	5.9	523.811	2	28.04	2220	1	9107	191216 PK 1954 CL I.mzML	1	1	32	40			Q9BTL4|IER2_HUMAN	Immediate early response gene 2 protein OS=Homo sapiens OX=9606 GN=IER2 PE=1 SV=1	PEAKS DB			YGMPRQIL	34.45	976.516	8	2.5	489.267	2	23.58	2050	1	6624	PK1 1395I EV all.mzML	1	1	192	199			P37802|TAGL2_HUMAN	Transgelin-2 OS=Homo sapiens OX=9606 GN=TAGLN2 PE=1 SV=3	PEAKS DB			DYKESFNTI	42.28	1115.51	9
KTTTIAVEV	29.5	960.549	9	0.1	481.284	2	19.77	71500	1	5937	191216 PK 1954 CL I.mzML	1	1	294	302			Q00341|VIGLN_HUMAN	Vigilin OS=Homo sapiens OX=9606 GN=HDLBP PE=1 SV=2	PEAKS DB			TSKLKYVL	33.35	950.58	8	2.6	476.298	2	17.61	1390	1	5193	PK1 1395I EV all.mzML	1	1	345	352			Q96MU7|YTDC1_HUMAN	YTH domain-containing protein 1 OS=Homo sapiens OX=9606 GN=YTHDC1 PE=1 SV=3	PEAKS DB			AYLHTTTTF	31.06	1053.51	9
GEITSSVVA	29.49	861.444	9	-2.7	431.73	2	20.67	3450	1	6344	191216 PK 1954 CL I.mzML	1	1	769	777			O60890|OPHN1_HUMAN	Oligophrenin-1 OS=Homo sapiens OX=9606 GN=OPHN1 PE=1 SV=1	PEAKS DB			AAFEKQVL	32.39	904.502	8	0	453.258	2	19.54	9130	1	5641	PK1 1395I EV all.mzML	1	1	201	208			tr|F8W7S5|F8W7S5_HUMAN	Ribosome-binding protein 1 OS=Homo sapiens OX=9606 GN=RRBP1 PE=1 SV=1	PEAKS DB			YANYYTREV	29.6	1177.54	9
FYDERIVVV	29.48	1138.6	9	2.1	570.312	2	26.84	12700	1	8643	191216 PK 1954 CL I.mzML	1	1	854	862			Q9P265|DIP2B_HUMAN	Disco-interacting protein 2 homolog B OS=Homo sapiens OX=9606 GN=DIP2B PE=1 SV=3	PEAKS DB			ALMQKQQL	31.68	958.527	8	0	480.271	2	16.57	332	1	4991	PK1 1395I EV all.mzML	1	1	596	603			Q9H2F5|EPC1_HUMAN	Enhancer of polycomb homolog 1 OS=Homo sapiens OX=9606 GN=EPC1 PE=1 SV=1	PEAKS DB			AATPAVRTV	27.3	884.508	9
IFDGNVAHI	29.43	984.503	9	3.2	493.263	2	23.76	4170	1	7538	191216 PK 1954 CL I.mzML	1	1	1656	1664			P46939|UTRO_HUMAN	Utrophin OS=Homo sapiens OX=9606 GN=UTRN PE=1 SV=2	PEAKS DB			DAVVKHVL	31.25	879.518	8	2.3	440.767	2	16.53	16800	1	4964	PK1 1395I EV all.mzML	1	1	64	71			tr|A0A3B3IU78|A0A3B3IU78_HUMAN	Coatomer subunit alpha (Fragment) OS=Homo sapiens OX=9606 GN=COPA PE=1 SV=1	PEAKS DB			DAASYVRKV	25.13	1007.54	9
SAMEVVPAL	29.32	915.473	9	-1.1	458.746	2	30.59	963	1	9914	191216 PK 1954 CL I.mzML	1	1	8	16			O94952|FBX21_HUMAN	F-box only protein 21 OS=Homo sapiens OX=9606 GN=FBXO21 PE=2 SV=2	PEAKS DB			HPKYKTEL	30.66	1014.55	8	1.6	508.283	2	12.22	4010	1	4356	PK1 1395I EV all.mzML	1	1	128	135			tr|G3V2D5|G3V2D5_HUMAN	mRNA decay activator protein ZFP36L1 (Fragment) OS=Homo sapiens OX=9606 GN=ZFP36L1 PE=1 SV=1	PEAKS DB			QEYDESGPSIVHR	27.74	1515.7	13
SEFESKVSA	29.24	982.461	9	-2.5	492.239	2	15.35	8700	1	4424	191216 PK 1954 CL I.mzML	1	1	178	186			tr|B4DYM4|B4DYM4_HUMAN	SUN domain-containing ossification factor OS=Homo sapiens OX=9606 GN=SUCO PE=1 SV=1	PEAKS DB			LNKVKTSL	30.46	901.56	8	0.2	451.787	2	13.54	0	1	4480	PK1 1395I EV all.mzML	0	0	189	196			tr|H0Y4R8|H0Y4R8_HUMAN	Nuclear autoantigen Sp-100 (Fragment) OS=Homo sapiens OX=9606 GN=SP100 PE=1 SV=1	PEAKS DB			QEYDEAGPSIVHR	27.1	1499.7	13
PYMAKFVVF	29.21	1100.57	9	-6.3	551.293	2	30.82	2180	1	10027	191216 PK 1954 CL I.mzML	1	1	1292	1300			tr|I6L894|I6L894_HUMAN	Ankyrin-2 OS=Homo sapiens OX=9606 GN=ANK2 PE=1 SV=1	PEAKS DB			KPYQKVGL	30.02	931.549	8	3.1	466.783	2	13.85	2110	1	4524	PK1 1395I EV all.mzML	1	1	498	505			Q9H4L7|SMRCD_HUMAN	SWI/SNF-related matrix-associated actin-dependent regulator of chromatin subfamily A containing DEAD/H box 1 OS=Homo sapiens OX=9606 GN=SMARCAD1 PE=1 SV=2	PEAKS DB			TIDDSIMDADSLWVD	26.8	1694.73	15
GETLLQRAA	29.14	957.524	9	-11.2	479.766	2	17.53	21700	1	5134	191216 PK 1954 CL I.mzML	1	1	158	166			tr|H7C231|H7C231_HUMAN	BCL-6 corepressor (Fragment) OS=Homo sapiens OX=9606 GN=BCOR PE=1 SV=1	PEAKS DB			HGLFKSTL	29.95	901.502	8	1.8	451.759	2	17.47	1530	1	5150	PK1 1395I EV all.mzML	1	1	191	198			tr|H7C189|H7C189_HUMAN	Ubiquitin carboxyl-terminal hydrolase (Fragment) OS=Homo sapiens OX=9606 GN=USP4 PE=1 SV=1	PEAKS DB			YEDLSQKY	32.81	1044.48	8
HPIQTQAQY	29.03	1084.53	9	7.4	543.279	2	14.05	451	1	4081	191216 PK 1954 CL I.mzML	1	1	223	231			tr|Q96J85|Q96J85_HUMAN	C-Mpl binding protein OS=Homo sapiens OX=9606 GN=LARP4 PE=1 SV=1	PEAKS DB			SAKPKVLL	29.91	854.559	8	-0.2	428.287	2	14.83	1400	1	4666	PK1 1395I EV all.mzML	1	1	23	30			tr|A0A2R8YF18|A0A2R8YF18_HUMAN	Deoxynucleoside triphosphate triphosphohydrolase SAMHD1 (Fragment) OS=Homo sapiens OX=9606 GN=SAMHD1 PE=1 SV=1	PEAKS DB			VPNVHGAL	29.07	805.445	8
GESNRLLSA	28.85	945.488	9	-8.1	473.75	2	16.16	0	1	4604	191216 PK 1954 CL I.mzML	0	0	464	472			P52306|GDS1_HUMAN	Rap1 GTPase-GDP dissociation stimulator 1 OS=Homo sapiens OX=9606 GN=RAP1GDS1 PE=1 SV=3	PEAKS DB			DPYIKITL	29.79	961.548	8	0.9	481.782	2	30.17	696	1	7375	PK1 1395I EV all.mzML	1	1	1575	1582			Q9NZM1|MYOF_HUMAN	Myoferlin OS=Homo sapiens OX=9606 GN=MYOF PE=1 SV=1	PEAKS DB			LQTTRQEL	26.45	987.535	8
GSTDHIIRV	28.8	996.535	9	2.9	499.279	2	16.02	1430	1	4577	191216 PK 1954 CL I.mzML	1	1	339	347			Q8WWQ0|PHIP_HUMAN	PH-interacting protein OS=Homo sapiens OX=9606 GN=PHIP PE=1 SV=2	PEAKS DB			HVKPKPEL	29.51	946.56	8	-0.7	474.287	2	11.97	116	1	4330	PK1 1395I EV all.mzML	1	1	508	515			tr|A0A0D9SFF3|A0A0D9SFF3_HUMAN	Zinc finger protein 40 OS=Homo sapiens OX=9606 GN=HIVEP1 PE=1 SV=1	PEAKS DB			NQVAHLEL	25.95	922.487	8
KTIDYIQFL	28.65	1139.62	9	3.1	570.823	2	31.54	28400	1	10266	191216 PK 1954 CL I.mzML	1	1	149	157			tr|K7EID0|K7EID0_HUMAN	Max-like protein X (Fragment) OS=Homo sapiens OX=9606 GN=MLX PE=1 SV=1	PEAKS DB			YPMPRVIF	28.33	1021.54	8	8.3	511.783	2	29.43	397	1	7316	PK1 1395I EV all.mzML	1	1	282	289			Q09161|NCBP1_HUMAN	Nuclear cap-binding protein subunit 1 OS=Homo sapiens OX=9606 GN=NCBP1 PE=1 SV=1	PEAKS DB			DVTLHQAL	23.4	895.476	8
KYIEGVSDF	28.64	1056.51	9	1.6	529.267	2	22.78	0	1	7099	191216 PK 1954 CL I.mzML	0	0	238	246			Q9Y573|IPP_HUMAN	Actin-binding protein IPP OS=Homo sapiens OX=9606 GN=IPP PE=2 SV=1	PEAKS DB			LPLPKHDL	27.87	931.549	8	0.8	466.782	2	18.32	4110	1	5338	PK1 1395I EV all.mzML	1	1	5120	5127			Q8IVF2|AHNK2_HUMAN	Protein AHNAK2 OS=Homo sapiens OX=9606 GN=AHNAK2 PE=1 SV=2	PEAKS DB			ERVVHYEI	37.52	1043.54	8
HAVPAGNTV	28.38	864.445	9	-5.9	433.23	2	12.76	3640	1	3617	191216 PK 1954 CL I.mzML	1	1	160	168			P22455|FGFR4_HUMAN	Fibroblast growth factor receptor 4 OS=Homo sapiens OX=9606 GN=FGFR4 PE=1 SV=2	PEAKS DB			LANVKYQL	27.82	947.544	8	1.8	474.78	2	20.93	2540	1	6041	PK1 1395I EV all.mzML	1	1	60	67			tr|S4R3C8|S4R3C8_HUMAN	Teashirt homolog 2 (Fragment) OS=Homo sapiens OX=9606 GN=TSHZ2 PE=1 SV=2	PEAKS DB			TERIVTTY	32.55	981.513	8
VYHHLVETL	28.38	1109.59	9	1.6	555.804	2	17.8	4760	1	5182	191216 PK 1954 CL I.mzML	1	1	318	326			P36269|GGT5_HUMAN	Glutathione hydrolase 5 proenzyme OS=Homo sapiens OX=9606 GN=GGT5 PE=1 SV=2	PEAKS DB			IGYPKPAL	27.38	857.501	8	2.7	429.759	2	21.47	386	1	6164	PK1 1395I EV all.mzML	1	1	80	87			tr|H0YJP3|H0YJP3_HUMAN	Tryptophan--tRNA ligase cytoplasmic (Fragment) OS=Homo sapiens OX=9606 GN=WARS PE=1 SV=1	PEAKS DB			QELQVETY	30.83	1008.48	8
AYPHNLMTF	28.35	1092.51	9	1.7	547.264	2	25.76	24500	1	8316	191216 PK 1954 CL I.mzML	1	1	69	77			tr|G3XAN4|G3XAN4_HUMAN	Translocating chain-associated membrane protein 1 OS=Homo sapiens OX=9606 GN=TRAM1 PE=1 SV=1	PEAKS DB			ATKTKFTM	27.13	926.49	8	-1	464.252	2	13.54	0	1	4482	PK1 1395I EV all.mzML	0	0	1321	1328			P11388|TOP2A_HUMAN	DNA topoisomerase 2-alpha OS=Homo sapiens OX=9606 GN=TOP2A PE=1 SV=3	PEAKS DB			LPAEHGVL	29.34	834.46	8
GYSEHFVEF	28.27	1113.48	9	2.6	557.75	2	25.59	15300	1	8189	191216 PK 1954 CL I.mzML	1	1	176	184			tr|H0YNH0|H0YNH0_HUMAN	GMP reductase 2 (Fragment) OS=Homo sapiens OX=9606 GN=GMPR2 PE=1 SV=8	PEAKS DB			FAYGKVTL	26.82	897.496	8	0.3	449.755	2	24.12	481	1	6692	PK1 1395I EV all.mzML	1	1	241	248			tr|E7EQ29|E7EQ29_HUMAN	Beta-galactosidase OS=Homo sapiens OX=9606 GN=GLB1 PE=1 SV=1	PEAKS DB			DSVVVHVY	26.02	916.465	8
VGDPVRLEV	28.12	982.545	9	-5.5	492.279	2	23.21	2560	1	7274	191216 PK 1954 CL I.mzML	1	1	881	889			tr|H0YBR0|H0YBR0_HUMAN	Trafficking protein particle complex subunit 9 (Fragment) OS=Homo sapiens OX=9606 GN=TRAPPC9 PE=1 SV=1	PEAKS DB			AAAVRHVL	26.77	835.503	8	-7.2	418.756	2	13.23	0	1	4446	PK1 1395I EV all.mzML	0	0	39	46			tr|E9PIX0|E9PIX0_HUMAN	Protein HGH1 homolog OS=Homo sapiens OX=9606 GN=HGH1 PE=1 SV=1	PEAKS DB			TQLEHSVL	25.87	925.487	8
TAAAVGAVF	28	805.433	9	-7.2	403.723	2	26.21	1730	1	8392	191216 PK 1954 CL I.mzML	1	1	62	70			tr|K7EQ77|K7EQ77_HUMAN	NADH dehydrogenase [ubiquinone] 1 alpha subcomplex subunit 11 OS=Homo sapiens OX=9606 GN=NDUFA11 PE=4 SV=1	PEAKS DB			LPHQKQAL	26.74	933.54	8	0.1	467.777	2	12.64	74.7	1	4387	PK1 1395I EV all.mzML	1	1	241	248			tr|A0A0C4DGA6|A0A0C4DGA6_HUMAN	Helicase-like transcription factor OS=Homo sapiens OX=9606 GN=HLTF PE=1 SV=1	PEAKS DB			VGDEASEL	25.12	818.366	8
KSIDRVLDI	27.98	1057.61	9	12.2	529.823	2	21.25	6780	1	6572	191216 PK 1954 CL I.mzML	1	1	22	30			P82094|TMF1_HUMAN	TATA element modulatory factor OS=Homo sapiens OX=9606 GN=TMF1 PE=1 SV=2	PEAKS DB			YAATRATL	26.11	865.466	8	0.2	433.74	2	15.5	449	1	4782	PK1 1395I EV all.mzML	1	1	3	10			tr|F8W645|F8W645_HUMAN	Twinfilin-1 (Fragment) OS=Homo sapiens OX=9606 GN=TWF1 PE=1 SV=1	PEAKS DB			NEITGHTY	25.06	933.419	8
DAYPEIEKF	27.92	1110.52	9	8.9	556.277	2	25.77	2370	1	8259	191216 PK 1954 CL I.mzML	1	1	109	117			O95997|PTTG1_HUMAN	Securin OS=Homo sapiens OX=9606 GN=PTTG1 PE=1 SV=1	PEAKS DB			VLRVTHEL	25.49	965.566	8	-1.2	483.79	2	16.08	312	1	4885	PK1 1395I EV all.mzML	1	1	67	74			tr|E9PLG2|E9PLG2_HUMAN	26S proteasome regulatory subunit 6A (Fragment) OS=Homo sapiens OX=9606 GN=PSMC3 PE=1 SV=3	PEAKS DB			DQYSRFSL	24.03	1014.48	8
KLNPQQFEV	27.86	1101.58	9	11.4	551.807	2	22.39	0	1	7005	191216 PK 1954 CL I.mzML	0	0	47	55			tr|H0YET6|H0YET6_HUMAN	Dolichyl-diphosphooligosaccharide--protein glycosyltransferase subunit STT3A (Fragment) OS=Homo sapiens OX=9606 GN=STT3A PE=1 SV=1	PEAKS DB			EAVIKHSL	25.4	895.513	8	1.3	448.764	2	14.07	2190	1	4558	PK1 1395I EV all.mzML	1	1	320	327			Q15397|PUM3_HUMAN	Pumilio homolog 3 OS=Homo sapiens OX=9606 GN=PUM3 PE=1 SV=3	PEAKS DB			LSDHEATL	24.02	884.424	8
KSTSNITKL	27.81	990.571	9	6.5	496.298	2	12.67	4090	1	3604	191216 PK 1954 CL I.mzML	1	1	117	125			P20393|NR1D1_HUMAN	Nuclear receptor subfamily 1 group D member 1 OS=Homo sapiens OX=9606 GN=NR1D1 PE=1 SV=1	PEAKS DB			LGYLKHTL	25.35	943.549	8	-0.9	472.781	2	17.53	0	1	5181	PK1 1395I EV all.mzML	0	0	105	112			tr|E9PNR6|E9PNR6_HUMAN	Rho GTPase-activating protein 1 (Fragment) OS=Homo sapiens OX=9606 GN=ARHGAP1 PE=1 SV=1	PEAKS DB			IETIVAAM	24.16	846.452	8
VYVQNVVKL	27.81	1060.63	9	0.1	531.324	2	24.42	9280	1	7863	191216 PK 1954 CL I.mzML	1	1	263	271			tr|A0A2R8Y611|A0A2R8Y611_HUMAN	AP-3 complex subunit delta-1 (Fragment) OS=Homo sapiens OX=9606 GN=AP3D1 PE=1 SV=1	PEAKS DB			ETHARIAL	25.31	909.503	8	-5.9	455.756	2	15.19	102	1	4729	PK1 1395I EV all.mzML	1	1	477	484			tr|A0A0G2JNN3|A0A0G2JNN3_HUMAN	Leukocyte receptor cluster member 8 (Fragment) OS=Homo sapiens OX=9606 GN=LENG8 PE=1 SV=1	PEAKS DB			DEVIIEQF	29.65	991.486	8
SEVENKNVP	27.72	1014.5	9	4.4	508.261	2	13.03	1710	1	3702	191216 PK 1954 CL I.mzML	1	1	276	284			P14735|IDE_HUMAN	Insulin-degrading enzyme OS=Homo sapiens OX=9606 GN=IDE PE=1 SV=4	PEAKS DB			TALKKYVL	38.6	934.585	8	-1.7	468.297	2	17.26	1790	1	5235	PK4 1395II EV all.mzML	1	1	221	228			tr|B0QZK4|B0QZK4_HUMAN	Heterochromatin protein 1-binding protein 3 (Fragment) OS=Homo sapiens OX=9606 GN=HP1BP3 PE=1 SV=1	PEAKS DB			NEAVFIAH	25.57	899.45	8
VYLPNINKI	27.7	1072.63	9	0.7	537.324	2	26.48	4600	1	8515	191216 PK 1954 CL I.mzML	1	1	526	534			O94844|RHBT1_HUMAN	Rho-related BTB domain-containing protein 1 OS=Homo sapiens OX=9606 GN=RHOBTB1 PE=2 SV=2	PEAKS DB			HGYVKQSL	38	930.492	8	-7.9	466.248	2	13.37	118	1	4471	PK4 1395II EV all.mzML	1	1	89	96			tr|E9PHS0|E9PHS0_HUMAN	Glutathione S-transferase LANCL1 (Fragment) OS=Homo sapiens OX=9606 GN=LANCL1 PE=1 SV=1	PEAKS DB			IESLIAVF	23.29	890.511	8
VPASLPVEF	27.66	957.517	9	5.5	479.771	2	32.62	4650	1	10696	191216 PK 1954 CL I.mzML	1	1	1533	1541			tr|Q60FE5|Q60FE5_HUMAN	Filamin-A OS=Homo sapiens OX=9606 GN=FLNA PE=1 SV=1	PEAKS DB			SETKVFTA	36.19	881.449	8	-1.9	441.729	2	16.09	122	1	4933	PK4 1395II EV all.mzML	1	1	123	130			tr|Q5JV08|Q5JV08_HUMAN	Ubiquitin-associated protein 2 (Fragment) OS=Homo sapiens OX=9606 GN=UBAP2 PE=1 SV=3	PEAKS DB			SEKQFVVF	21.98	982.512	8
LPAKILVEF	27.63	1028.63	9	0.9	515.324	2	29.74	12900	1	9727	191216 PK 1954 CL I.mzML	1	1	34	42			tr|R4GMS7|R4GMS7_HUMAN	ZW10 interactor OS=Homo sapiens OX=9606 GN=ZWINT PE=1 SV=1	PEAKS DB			TAVVKHVL	35.46	865.538	8	-2.8	433.774	2	14.48	57.5	1	4635	PK4 1395II EV all.mzML	1	1	854	861			Q96L73|NSD1_HUMAN	Histone-lysine N-methyltransferase H3 lysine-36 and H4 lysine-20 specific OS=Homo sapiens OX=9606 GN=NSD1 PE=1 SV=1	PEAKS DB			DEKEQLNEY	30.16	1166.51	9
ASMVLPRAV	27.61	942.532	9	1.5	472.276	2	22.29	0	1	6964	191216 PK 1954 CL I.mzML	0	0	739	747			Q8TEQ8|PIGO_HUMAN	GPI ethanolamine phosphate transferase 3 OS=Homo sapiens OX=9606 GN=PIGO PE=1 SV=3	PEAKS DB			IPHIHKSL	32.94	943.56	8	1	472.786	2	13.9	135	1	4538	PK4 1395II EV all.mzML	1	1	110	117			tr|A0A494C189|A0A494C189_HUMAN	Histone H2A OS=Homo sapiens OX=9606 GN=H2AFZ PE=1 SV=1	PEAKS DB			FESGDFVSF	27.67	1033.44	9
FPNIPGKSL	27.58	971.544	9	-7.3	486.778	2	23.57	8200	1	7418	191216 PK 1954 CL I.mzML	1	1	244	252			tr|E7EMA0|E7EMA0_HUMAN	Sphingolipid delta(4)-desaturase DES1 (Fragment) OS=Homo sapiens OX=9606 GN=DEGS1 PE=1 SV=1	PEAKS DB			EALTKEEL	29.52	931.486	8	-1.9	466.743	2	18.84	5400	1	5691	PK6 1395III EV all.mzML	1	1	788	795			Q9Y5B9|SP16H_HUMAN	FACT complex subunit SPT16 OS=Homo sapiens OX=9606 GN=SUPT16H PE=1 SV=1	PEAKS DB			NRYDGQVAV	21.35	1020.5	9
GEIRTITVV	27.53	986.576	9	-0.3	494.298	2	22.01	50800	1	6801	191216 PK 1954 CL I.mzML	1	1	256	264			Q9NW64|RBM22_HUMAN	Pre-mRNA-splicing factor RBM22 OS=Homo sapiens OX=9606 GN=RBM22 PE=1 SV=1	PEAKS DB			LEKLKTISL	33.86	1043.66	9	-2.6	522.835	2	20.97	288	1	6043	PK1 1395I EV all.mzML	1	1	1222	1230			Q15149|PLEC_HUMAN	Plectin OS=Homo sapiens OX=9606 GN=PLEC PE=1 SV=3	PEAKS DB			DEKVLIEAY	37.4	1078.55	9
YTTDRVMTV	27.34	1084.52	9	2.9	543.273	2	19.15	49700	1	5806	191216 PK 1954 CL I.mzML	1	1	188	196			Q13547|HDAC1_HUMAN	Histone deacetylase 1 OS=Homo sapiens OX=9606 GN=HDAC1 PE=1 SV=1	PEAKS DB			VQLIRSWSL	32.87	1100.63	9	6	551.328	2	29.26	61.9	1	7299	PK1 1395I EV all.mzML	1	1	1040	1048			Q15149|PLEC_HUMAN	Plectin OS=Homo sapiens OX=9606 GN=PLEC PE=1 SV=3	PEAKS DB			VVQTVKASY	36.6	993.549	9
FPVGDVNNF	27.2	1007.47	9	1.3	504.746	2	29.34	8760	1	9424	191216 PK 1954 CL I.mzML	1	1	439	447			Q13409|DC1I2_HUMAN	Cytoplasmic dynein 1 intermediate chain 2 OS=Homo sapiens OX=9606 GN=DYNC1I2 PE=1 SV=3	PEAKS DB			QAMQKGLVL	30.14	986.558	9	-0.5	494.286	2	21.11	6650	1	6059	PK1 1395I EV all.mzML	1	1	3586	3594			Q15149|PLEC_HUMAN	Plectin OS=Homo sapiens OX=9606 GN=PLEC PE=1 SV=3	PEAKS DB			GGGYTIRNV	30.51	935.482	9
YYLNEIQSF	27.18	1175.55	9	2.6	588.787	2	32.08	7520	1	10464	191216 PK 1954 CL I.mzML	1	1	178	186			Q9H0A9|SPC1L_HUMAN	Speriolin-like protein OS=Homo sapiens OX=9606 GN=SPATC1L PE=1 SV=3	PEAKS DB			MLKEKMQAV	29.49	1076.57	9	-4.9	539.291	2	14.88	279	1	4687	PK1 1395I EV all.mzML	1	1	2448	2456			Q15149|PLEC_HUMAN	Plectin OS=Homo sapiens OX=9606 GN=PLEC PE=1 SV=3	PEAKS DB			TPPPPPPPP	29.52	895.48	9
IPTRVVTNY	27.14	1061.59	9	-4.4	531.801	2	19.1	25000	1	5723	191216 PK 1954 CL I.mzML	1	1	293	301			P21980|TGM2_HUMAN	Protein-glutamine gamma-glutamyltransferase 2 OS=Homo sapiens OX=9606 GN=TGM2 PE=1 SV=2	PEAKS DB			FAKQYINAI	25.92	1066.58	9	4.7	534.3	2	22.59	228	1	6410	PK1 1395I EV all.mzML	1	1	1408	1416			Q15149|PLEC_HUMAN	Plectin OS=Homo sapiens OX=9606 GN=PLEC PE=1 SV=3	PEAKS DB			DFSAGVANR	28.88	935.446	9
KSQDKTLKI	27.1	1059.63	9	-3.8	530.822	2	11.95	0	1	3426	191216 PK 1954 CL I.mzML	0	0	149	157			tr|H7C599|H7C599_HUMAN	Monoglyceride lipase (Fragment) OS=Homo sapiens OX=9606 GN=MGLL PE=1 SV=1	PEAKS DB			SFAARSFYY	45.48	1110.51	9	1.6	556.265	2	24.07	14200	1	6680	PK1 1395I EV all.mzML	1	1	2415	2423			tr|A0A0U1RQF0|A0A0U1RQF0_HUMAN	Fatty acid synthase OS=Homo sapiens OX=9606 GN=FASN PE=1 SV=1	PEAKS DB			LEVARNVAL	28.35	983.576	9
SEVSKIVTV	27.07	960.549	9	0.1	481.284	2	19.77	71500	1	6245	191216 PK 1954 CL I.mzML	1	1	370	378			Q562F6|SGO2_HUMAN	Shugoshin 2 OS=Homo sapiens OX=9606 GN=SGO2 PE=1 SV=2	PEAKS DB			GVAPESFEY	41.8	997.439	9	5.1	499.729	2	26.4	1480	1	6985	PK1 1395I EV all.mzML	1	1	281	289			tr|A0A0U1RQF0|A0A0U1RQF0_HUMAN	Fatty acid synthase OS=Homo sapiens OX=9606 GN=FASN PE=1 SV=1	PEAKS DB			KTTAIIAEY	27.57	1008.55	9
GELERALSA	27.05	944.493	9	0.4	473.256	2	19.1	16400	1	5673	191216 PK 1954 CL I.mzML	1	1	197	205			tr|H0Y7B8|H0Y7B8_HUMAN	Golgin subfamily A member 2 (Fragment) OS=Homo sapiens OX=9606 GN=GOLGA2 PE=1 SV=7	PEAKS DB			YYIDCIRQV	36.45	1171.57	9	1.7	586.793	2	26.49	241	1	6995	PK1 1395I EV all.mzML	1	1	2286	2294			tr|A0A0U1RQF0|A0A0U1RQF0_HUMAN	Fatty acid synthase OS=Homo sapiens OX=9606 GN=FASN PE=1 SV=1	PEAKS DB			LQYSRQEGL	26.31	1092.56	9
TETDSLVSA	26.91	921.429	9	4.3	461.726	2	20.13	6630	1	6133	191216 PK 1954 CL I.mzML	1	1	133	141			Q92997|DVL3_HUMAN	Segment polarity protein dishevelled homolog DVL-3 OS=Homo sapiens OX=9606 GN=DVL3 PE=1 SV=2	PEAKS DB			QELPRLLSA	33.13	1025.59	9	0.2	513.801	2	25.1	2490	1	6808	PK1 1395I EV all.mzML	1	1	1176	1184			tr|A0A0U1RQF0|A0A0U1RQF0_HUMAN	Fatty acid synthase OS=Homo sapiens OX=9606 GN=FASN PE=1 SV=1	PEAKS DB			RANPQLGAY	24.56	988.509	9
SEVQYIQEA	26.82	1065.5	9	3.6	533.761	2	21.96	24400	1	6789	191216 PK 1954 CL I.mzML	1	1	101	109			Q9NNX1|TUFT1_HUMAN	Tuftelin OS=Homo sapiens OX=9606 GN=TUFT1 PE=1 SV=1	PEAKS DB			FANSRDTSF	28.76	1043.47	9	-6.5	522.737	2	17.02	95.3	1	5082	PK1 1395I EV all.mzML	1	1	1718	1726			tr|A0A0U1RQF0|A0A0U1RQF0_HUMAN	Fatty acid synthase OS=Homo sapiens OX=9606 GN=FASN PE=1 SV=1	PEAKS DB			DEFHNPLAY	22.88	1104.49	9
QAIEDMVGY	26.74	1024.45	9	4.1	513.239	2	27.46	2180	1	8883	191216 PK 1954 CL I.mzML	1	1	527	535			Q99460|PSMD1_HUMAN	26S proteasome non-ATPase regulatory subunit 1 OS=Homo sapiens OX=9606 GN=PSMD1 PE=1 SV=2	PEAKS DB			NYIDKVRFL	41.58	1166.64	9	4.1	584.332	2	25.24	21900	1	6817	PK1 1395I EV all.mzML	1	1	116	124			tr|B0YJC4|B0YJC4_HUMAN	Vimentin OS=Homo sapiens OX=9606 GN=VIM PE=1 SV=1	PEAKS DB			NQISDRAAL	21.03	986.514	9
KTVNKILQI	26.64	1055.67	9	0.9	528.846	2	18.7	13600	1	5594	191216 PK 1954 CL I.mzML	1	1	32	40			O76094|SRP72_HUMAN	Signal recognition particle subunit SRP72 OS=Homo sapiens OX=9606 GN=SRP72 PE=1 SV=3	PEAKS DB			MEENFAVEA	28.73	1038.43	9	5.1	520.226	2	25.28	6720	1	6829	PK1 1395I EV all.mzML	1	1	347	355			tr|B0YJC4|B0YJC4_HUMAN	Vimentin OS=Homo sapiens OX=9606 GN=VIM PE=1 SV=1	PEAKS DB			TQSGINGTY	30.67	939.43	9
GELLFVHSA	26.63	971.508	9	-1.7	486.763	2	24.42	40800	1	7859	191216 PK 1954 CL I.mzML	1	1	85	93			tr|C9JWY7|C9JWY7_HUMAN	Calpain-2 catalytic subunit (Fragment) OS=Homo sapiens OX=9606 GN=CAPN2 PE=1 SV=1	PEAKS DB			DLERKVESL	27.52	1087.59	9	0.5	544.801	2	19.54	5440	1	5647	PK1 1395I EV all.mzML	1	1	219	227			tr|B0YJC4|B0YJC4_HUMAN	Vimentin OS=Homo sapiens OX=9606 GN=VIM PE=1 SV=1	PEAKS DB			DEHEGPALY	28.81	1029.44	9
SELPGAFEA	26.55	919.429	9	0.8	460.724	2	26.48	7200	1	8505	191216 PK 1954 CL I.mzML	1	1	192	200			tr|A0A0C4DGQ5|A0A0C4DGQ5_HUMAN	Calpain small subunit 1 OS=Homo sapiens OX=9606 GN=CAPNS1 PE=1 SV=1	PEAKS DB			EAAQKNMAL	31.51	974.486	9	3.3	488.252	2	15.19	3210	1	4726	PK1 1395I EV all.mzML	1	1	1095	1103			P35579|MYH9_HUMAN	Myosin-9 OS=Homo sapiens OX=9606 GN=MYH9 PE=1 SV=4	PEAKS DB			YSDGPGEAL	27.3	907.392	9
AEYKNWVKA	26.3	1107.57	9	-7.3	554.792	2	16.07	0	1	4590	191216 PK 1954 CL I.mzML	0	0	13	21			Q8TB03|CX038_HUMAN	Uncharacterized protein CXorf38 OS=Homo sapiens OX=9606 GN=CXorf38 PE=1 SV=1	PEAKS DB			YLLEKSRAI	27.24	1091.63	9	1	546.825	2	17.88	3410	1	5245	PK1 1395I EV all.mzML	1	1	257	265			P35579|MYH9_HUMAN	Myosin-9 OS=Homo sapiens OX=9606 GN=MYH9 PE=1 SV=4	PEAKS DB			KVQDAFISY	23.98	1069.54	9
REMPVKVEA	26.27	1057.56	9	3.3	529.791	2	15.03	7420	1	4351	191216 PK 1954 CL I.mzML	1	1	509	517			O95373|IPO7_HUMAN	Importin-7 OS=Homo sapiens OX=9606 GN=IPO7 PE=1 SV=1	PEAKS DB			AEAIHSPQV	49.44	950.482	9	1.5	476.249	2	16.52	21600	1	5005	PK1 1395I EV all.mzML	1	1	2150	2158			P12270|TPR_HUMAN	Nucleoprotein TPR OS=Homo sapiens OX=9606 GN=TPR PE=1 SV=3	PEAKS DB			EEWILTGSY	36.8	1096.51	9
GEGKFPSAA	26.25	862.418	9	3.3	432.22	2	14.5	2960	1	4185	191216 PK 1954 CL I.mzML	1	1	11	19			Q96DY7|MTBP_HUMAN	Mdm2-binding protein OS=Homo sapiens OX=9606 GN=MTBP PE=1 SV=1	PEAKS DB			ELDVRITAL	30.58	1028.59	9	-0.7	515.3	2	28.58	867	1	7211	PK1 1395I EV all.mzML	1	1	1594	1602			P12270|TPR_HUMAN	Nucleoprotein TPR OS=Homo sapiens OX=9606 GN=TPR PE=1 SV=3	PEAKS DB			DEGRLVLEF	24.49	1076.55	9
IYTSSVNRL	26.13	1051.57	9	-1.3	526.792	2	18.34	18800	1	5324	191216 PK 1954 CL I.mzML	1	1	535	543			P35606|COPB2_HUMAN	Coatomer subunit beta' OS=Homo sapiens OX=9606 GN=COPB2 PE=1 SV=2	PEAKS DB			ELMKKTETM	27.07	1109.55	9	0.2	555.78	2	13.8	216	1	4519	PK1 1395I EV all.mzML	1	1	1261	1269			P12270|TPR_HUMAN	Nucleoprotein TPR OS=Homo sapiens OX=9606 GN=TPR PE=1 SV=3	PEAKS DB			QPPPPPPPP	22.16	922.491	9
QYDEAVAQF	26.07	1069.47	9	2.3	535.747	2	25.59	37200	1	8170	191216 PK 1954 CL I.mzML	1	1	599	607			P49321|NASP_HUMAN	Nuclear autoantigenic sperm protein OS=Homo sapiens OX=9606 GN=NASP PE=1 SV=2	PEAKS DB			AERYDDMAA	31.42	1040.42	9	1.5	521.22	2	15.59	9010	1	4792	PK1 1395I EV all.mzML	1	1	16	24			P63104|1433Z_HUMAN	14-3-3 protein zeta/delta OS=Homo sapiens OX=9606 GN=YWHAZ PE=1 SV=1	PEAKS DB			IPPPPPPPP	24.1	907.517	9
SEKPGSPEA	25.94	900.419	9	-3.6	451.217	2	10.67	120	1	3188	191216 PK 1954 CL I.mzML	1	1	616	624			tr|H0YER1|H0YER1_HUMAN	Remodeling and spacing factor 1 (Fragment) OS=Homo sapiens OX=9606 GN=RSF1 PE=1 SV=1	PEAKS DB			ALNFSVFYY	26.84	1122.54	9	1.2	562.277	2	38.46	125	1	8658	PK1 1395I EV all.mzML	1	1	171	179			P63104|1433Z_HUMAN	14-3-3 protein zeta/delta OS=Homo sapiens OX=9606 GN=YWHAZ PE=1 SV=1	PEAKS DB			LQHALAQSY	35.37	1029.52	9
KTEDKVRVM	25.92	1104.6	9	6.1	553.311	2	11.74	216	1	3375	191216 PK 1954 CL I.mzML	1	1	49	57			tr|E9PMT1|E9PMT1_HUMAN	Caspase-4 (Fragment) OS=Homo sapiens OX=9606 GN=CASP4 PE=1 SV=1	PEAKS DB			MTHNLLLNY	35.04	1117.56	9	4	559.789	2	25.77	925	1	6905	PK1 1395I EV all.mzML	1	1	28	36			tr|H3BM24|H3BM24_HUMAN	Histone deacetylase 2 (Fragment) OS=Homo sapiens OX=9606 GN=HDAC2 PE=1 SV=1	PEAKS DB			KFYSVNVDY	44.41	1133.54	9
LPMGVVVDY	25.78	991.505	9	4.8	496.765	2	31.59	0	1	10319	191216 PK 1954 CL I.mzML	0	0	361	369			tr|A0A494C1F2|A0A494C1F2_HUMAN	Nuclear pore complex protein Nup214 OS=Homo sapiens OX=9606 GN=NUP214 PE=1 SV=1	PEAKS DB			EEAATRIPA	35.46	956.493	9	0.4	479.254	2	15.46	1910	1	4768	PK1 1395I EV all.mzML	1	1	630	638			Q13409|DC1I2_HUMAN	Cytoplasmic dynein 1 intermediate chain 2 OS=Homo sapiens OX=9606 GN=DYNC1I2 PE=1 SV=3	PEAKS DB			VYTSVQAQY	37.59	1057.51	9
VYQNHVQHL	25.68	1136.57	9	-2	569.295	2	13.07	118	1	3735	191216 PK 1954 CL I.mzML	1	1	413	421			tr|A0A0A0MSK6|A0A0A0MSK6_HUMAN	Rho GTPase-activating protein 5 OS=Homo sapiens OX=9606 GN=ARHGAP5 PE=1 SV=1	PEAKS DB			MEDIKILIA	32.13	1044.59	9	3.9	523.304	2	29.12	3490	1	7274	PK1 1395I EV all.mzML	1	1	573	581			tr|F8W9L0|F8W9L0_HUMAN	Hypoxia-inducible factor 1-alpha OS=Homo sapiens OX=9606 GN=HIF1A PE=1 SV=1	PEAKS DB			IEINFPAEY	35.78	1094.53	9
ILDPHVVLL	25.65	1017.62	9	0.2	509.821	2	30.86	3830	1	10040	191216 PK 1954 CL I.mzML	1	1	52	60			tr|I3L245|I3L245_HUMAN	Nuclear pore complex protein Nup88 (Fragment) OS=Homo sapiens OX=9606 GN=NUP88 PE=1 SV=1	PEAKS DB			ELNPKILAL	31.99	1009.62	9	4	505.818	2	28.58	77100	1	7197	PK1 1395I EV all.mzML	1	1	646	654			tr|F8W9L0|F8W9L0_HUMAN	Hypoxia-inducible factor 1-alpha OS=Homo sapiens OX=9606 GN=HIF1A PE=1 SV=1	PEAKS DB			AVNSLISKY	34.52	993.549	9
HFDDTVVCL	25.61	1047.47	9	2.2	524.746	2	27.38	3560	1	8872	191216 PK 1954 CL I.mzML	1	1	64	72			tr|A0A1W2PRI6|A0A1W2PRI6_HUMAN	Heterogeneous nuclear ribonucleoprotein U (Fragment) OS=Homo sapiens OX=9606 GN=HNRNPU PE=1 SV=1	PEAKS DB			MALGLALRY	40.17	1006.56	9	2.5	504.29	2	28.85	1220	1	7257	PK1 1395I EV all.mzML	1	1	929	937			A5YKK6|CNOT1_HUMAN	CCR4-NOT transcription complex subunit 1 OS=Homo sapiens OX=9606 GN=CNOT1 PE=1 SV=2	PEAKS DB			DELLVTEVY	32.8	1079.54	9
SYTSGLETL	25.59	969.466	9	1.9	485.743	2	26.58	0	1	8570	191216 PK 1954 CL I.mzML	0	0	967	975			P15924|DESP_HUMAN	Desmoplakin OS=Homo sapiens OX=9606 GN=DSP PE=1 SV=3	PEAKS DB			DAFVRLIAL	28.23	1016.6	9	5.2	509.311	2	34.66	0	1	8003	PK1 1395I EV all.mzML	0	0	1937	1945			A5YKK6|CNOT1_HUMAN	CCR4-NOT transcription complex subunit 1 OS=Homo sapiens OX=9606 GN=CNOT1 PE=1 SV=2	PEAKS DB			KYQAIGAYY	32.74	1075.53	9
QSISVAKEV	25.54	959.529	9	-1.2	480.773	2	17.04	5110	1	4845	191216 PK 1954 CL I.mzML	1	1	1048	1056			Q709C8|VP13C_HUMAN	Vacuolar protein sorting-associated protein 13C OS=Homo sapiens OX=9606 GN=VPS13C PE=1 SV=1	PEAKS DB			SESPVITKA	39.31	930.502	9	2.1	466.259	2	14.7	1690	1	4653	PK1 1395I EV all.mzML	1	1	1229	1237			Q12830|BPTF_HUMAN	Nucleosome-remodeling factor subunit BPTF OS=Homo sapiens OX=9606 GN=BPTF PE=1 SV=3	PEAKS DB			KSSDLVGSY	31.57	954.466	9
REVRAVTSA	41.78	987.546	9	0.5	494.779	2	11.12	65200	1	3100	191216PK 1954 CL II.mzML	1	1	351	359			P04626|ERBB2_HUMAN	Receptor tyrosine-protein kinase erbB-2 OS=Homo sapiens OX=9606 GN=ERBB2 PE=1 SV=1	PEAKS DB			APPPPPPPP	30.36	865.47	9	-1.8	433.741	2	18.73	3090	1	5485	PK1 1395I EV all.mzML	1	1	23	31			Q12830|BPTF_HUMAN	Nucleosome-remodeling factor subunit BPTF OS=Homo sapiens OX=9606 GN=BPTF PE=1 SV=3	PEAKS DB			DNFLMGIGR	30.85	1021.5	9
LGMEHLREV	38.83	1082.55	9	2.6	542.284	2	18.08	15200	1	5004	191216PK 1954 CL II.mzML	1	1	345	353			P04626|ERBB2_HUMAN	Receptor tyrosine-protein kinase erbB-2 OS=Homo sapiens OX=9606 GN=ERBB2 PE=1 SV=1	PEAKS DB			GEAPAALEA	32.89	827.403	9	1.7	414.709	2	19.98	642	1	5757	PK1 1395I EV all.mzML	1	1	46	54			Q14204|DYHC1_HUMAN	Cytoplasmic dynein 1 heavy chain 1 OS=Homo sapiens OX=9606 GN=DYNC1H1 PE=1 SV=5	PEAKS DB			AIQAVLSLY	30.37	976.559	9
FPQLDSTSF	37.27	1040.48	9	4	521.248	2	31.45	19100	1	10164	191216PK 1954 CL II.mzML	1	1	1710	1718			tr|A0A0U1RQF0|A0A0U1RQF0_HUMAN	Fatty acid synthase OS=Homo sapiens OX=9606 GN=FASN PE=1 SV=1	PEAKS DB			TALLKSLSA	31.64	902.544	9	1.1	452.28	2	21.92	2910	1	6271	PK1 1395I EV all.mzML	1	1	3476	3484			Q14204|DYHC1_HUMAN	Cytoplasmic dynein 1 heavy chain 1 OS=Homo sapiens OX=9606 GN=DYNC1H1 PE=1 SV=5	PEAKS DB			IEFDIPITY	29.99	1109.56	9
NVIHNLATY	41.54	1043.54	9	0.2	522.775	2	21.12	2140	1	6353	191216PK 1954 CL II.mzML	1	1	53	61			Q53FV1|ORML2_HUMAN	ORM1-like protein 2 OS=Homo sapiens OX=9606 GN=ORMDL2 PE=1 SV=2	PEAKS DB			DLRIKSQEL	27.27	1100.62	9	-0.4	551.317	2	19.09	1110	1	5542	PK1 1395I EV all.mzML	1	1	3221	3229			Q14204|DYHC1_HUMAN	Cytoplasmic dynein 1 heavy chain 1 OS=Homo sapiens OX=9606 GN=DYNC1H1 PE=1 SV=5	PEAKS DB			KFLASVSTV	28.91	950.544	9
EVNPNTRVM	39.04	1058.52	9	2	530.265	2	15.89	750	1	4365	191216PK 1954 CL II.mzML	1	1	9	17			Q53FV1|ORML2_HUMAN	ORM1-like protein 2 OS=Homo sapiens OX=9606 GN=ORMDL2 PE=1 SV=2	PEAKS DB			EERVQIVSA	28.97	1029.55	9	4	515.782	2	18.41	6040	1	5373	PK1 1395I EV all.mzML	1	1	1830	1838			Q9P2E3|ZNFX1_HUMAN	NFX1-type zinc finger-containing protein 1 OS=Homo sapiens OX=9606 GN=ZNFX1 PE=2 SV=2	PEAKS DB			IFWTLPHEY	28.09	1204.59	9
YESSHIESA	44.78	1021.44	9	4.1	511.725	2	12.9	966	1	3522	191216PK 1954 CL II.mzML	1	1	45	53			Q16828|DUS6_HUMAN	Dual specificity protein phosphatase 6 OS=Homo sapiens OX=9606 GN=DUSP6 PE=1 SV=2	PEAKS DB			YLKVRPDEI	36.31	1131.63	9	-2.2	566.82	2	19.27	1990	1	5568	PK1 1395I EV all.mzML	1	1	214	222			tr|E9PKP7|E9PKP7_HUMAN	Nucleolar transcription factor 1 OS=Homo sapiens OX=9606 GN=UBTF PE=1 SV=1	PEAKS DB			DEKALAQAL	27.24	957.513	9
RPVPFASEM	40.69	1032.51	9	-3.8	517.257	2	22.01	4760	1	6595	191216PK 1954 CL II.mzML	1	1	6	14			Q16828|DUS6_HUMAN	Dual specificity protein phosphatase 6 OS=Homo sapiens OX=9606 GN=DUSP6 PE=1 SV=2	PEAKS DB			SVLDSFLKY	36.92	1070.56	9	4.8	536.292	2	32.89	818	1	7685	PK1 1395I EV all.mzML	1	1	828	836			tr|C4B7M2|C4B7M2_HUMAN	Spatacsin OS=Homo sapiens OX=9606 GN=SPG11 PE=1 SV=1	PEAKS DB			DQIGRAAVL	26.81	941.529	9
TFDVAPSRL	36.81	1004.53	9	7.1	503.274	2	22.99	43800	1	6940	191216PK 1954 CL II.mzML	1	1	301	309			P69849|NOMO3_HUMAN	Nodal modulator 3 OS=Homo sapiens OX=9606 GN=NOMO3 PE=3 SV=2	PEAKS DB			KVANIILSY	27.67	1019.6	9	5	510.811	2	25.6	377	1	6894	PK1 1395I EV all.mzML	1	1	1273	1281			tr|C4B7M2|C4B7M2_HUMAN	Spatacsin OS=Homo sapiens OX=9606 GN=SPG11 PE=1 SV=1	PEAKS DB			SQVDRLVAL	26.09	999.571	9
SEITDTVAA	35.95	905.434	9	-2.8	453.721	2	20.45	4350	1	6037	191216PK 1954 CL II.mzML	1	1	1276	1284			Q9H4A3|WNK1_HUMAN	Serine/threonine-protein kinase WNK1 OS=Homo sapiens OX=9606 GN=WNK1 PE=1 SV=2	PEAKS DB			QLRTQPEAL	25.62	1054.58	9	3.9	528.298	2	17.38	339	1	5144	PK1 1395I EV all.mzML	1	1	46	54			tr|C4B7M2|C4B7M2_HUMAN	Spatacsin OS=Homo sapiens OX=9606 GN=SPG11 PE=1 SV=1	PEAKS DB			DRYISGRVL	25.86	1077.59	9
LYLPSFFTY	56.7	1149.57	9	1.8	575.794	2	41.38	2820	1	12162	191216PK 1954 CL II.mzML	1	1	127	135			Q9NZJ7|MTCH1_HUMAN	Mitochondrial carrier homolog 1 OS=Homo sapiens OX=9606 GN=MTCH1 PE=1 SV=1	PEAKS DB			VFVATFLRY	46.47	1114.62	9	1.5	558.317	2	31.04	6040	1	7465	PK1 1395I EV all.mzML	1	1	246	254			O00767|ACOD_HUMAN	Acyl-CoA desaturase OS=Homo sapiens OX=9606 GN=SCD PE=1 SV=2	PEAKS DB			NRYLPTDTL	25.21	1091.56	9
IPAAVKLTY	36.27	974.58	9	-0.8	488.295	2	23.49	8080	1	7144	191216PK 1954 CL II.mzML	1	1	1807	1815			tr|E7EMW7|E7EMW7_HUMAN	E3 ubiquitin-protein ligase UBR5 OS=Homo sapiens OX=9606 GN=UBR5 PE=1 SV=1	PEAKS DB			SAHEKLYSL	39.81	1046.54	9	1.6	524.278	2	16.53	611	1	4976	PK1 1395I EV all.mzML	1	1	599	607			Q8N122|RPTOR_HUMAN	Regulatory-associated protein of mTOR OS=Homo sapiens OX=9606 GN=RPTOR PE=1 SV=1	PEAKS DB			TVKSILAEY	23.98	1022.56	9
VFDPVPVGV	44.65	927.506	9	-0.2	464.759	2	31.95	6250	1	10344	191216PK 1954 CL II.mzML	1	1	698	706			Q08211|DHX9_HUMAN	ATP-dependent RNA helicase A OS=Homo sapiens OX=9606 GN=DHX9 PE=1 SV=4	PEAKS DB			SSYGNIRAV	32.5	965.493	9	2.5	483.755	2	17.61	363	1	5194	PK1 1395I EV all.mzML	1	1	721	729			Q8N122|RPTOR_HUMAN	Regulatory-associated protein of mTOR OS=Homo sapiens OX=9606 GN=RPTOR PE=1 SV=1	PEAKS DB			LFQQLAPLY	23.45	1091.6	9
TYQDIQNTI	41.64	1094.52	9	-1.7	548.267	2	24.16	11700	1	7447	191216PK 1954 CL II.mzML	1	1	698	706			P24928|RPB1_HUMAN	DNA-directed RNA polymerase II subunit RPB1 OS=Homo sapiens OX=9606 GN=POLR2A PE=1 SV=2	PEAKS DB			YLVTKVVAV	36.77	990.611	9	-2.1	496.312	2	24.21	1560	1	6707	PK1 1395I EV all.mzML	1	1	584	592			Q9Y5E9|PCDBE_HUMAN	Protocadherin beta-14 OS=Homo sapiens OX=9606 GN=PCDHB14 PE=1 SV=1	PEAKS DB			VRYISTTAL	23.42	1022.58	9
RSHYSPIYL	44.97	1134.58	9	0.2	568.296	2	19.64	6760	1	5678	191216PK 1954 CL II.mzML	1	1	372	380			tr|E9PNM1|E9PNM1_HUMAN	Squalene synthase OS=Homo sapiens OX=9606 GN=FDFT1 PE=1 SV=1	PEAKS DB			QEFEFRVGA	36.42	1081.52	9	4.4	541.769	2	24.9	475	1	6787	PK1 1395I EV all.mzML	1	1	525	533			Q9Y5E9|PCDBE_HUMAN	Protocadherin beta-14 OS=Homo sapiens OX=9606 GN=PCDHB14 PE=1 SV=1	PEAKS DB			TEHDVNVAF	22.83	1030.47	9
RSSTYEVRL	37.91	1109.58	9	-0.2	555.797	2	16.62	0	1	4510	191216PK 1954 CL II.mzML	0	0	84	92			tr|A0A096LNZ9|A0A096LNZ9_HUMAN	Ubiquitin-like protein ISG15 (Fragment) OS=Homo sapiens OX=9606 GN=ISG15 PE=1 SV=6	PEAKS DB			FRPPITQEI	29.19	1099.6	9	3.4	550.81	2	24.25	376	1	6724	PK1 1395I EV all.mzML	1	1	143	151			tr|F2Z2U4|F2Z2U4_HUMAN	Transformation/transcription domain-associated protein OS=Homo sapiens OX=9606 GN=TRRAP PE=1 SV=3	PEAKS DB			ATAGDIAHYY	34.64	1080.49	10
KAYHEQLSV	37.12	1073.55	9	-3.2	537.779	2	14.5	3220	1	4051	191216PK 1954 CL II.mzML	1	1	280	288			P68366|TBA4A_HUMAN	Tubulin alpha-4A chain OS=Homo sapiens OX=9606 GN=TUBA4A PE=1 SV=1	PEAKS DB			SEKEATPVV	26.64	958.497	9	1.8	480.257	2	14.78	4460	1	4655	PK1 1395I EV all.mzML	1	1	638	646			tr|E7EPN9|E7EPN9_HUMAN	Protein PRRC2C OS=Homo sapiens OX=9606 GN=PRRC2C PE=1 SV=1	PEAKS DB			KVADWTGATY	28.71	1110.53	10
VYTVVDEMF	53.6	1101.51	9	-8.5	551.753	2	34.6	107	1	10873	191216PK 1954 CL II.mzML	1	1	60	68			tr|M0R1S0|M0R1S0_HUMAN	AP-2 complex subunit sigma OS=Homo sapiens OX=9606 GN=AP2S1 PE=1 SV=1	PEAKS DB			AEANHFIDL	40.51	1028.49	9	2.9	515.255	2	25.01	20700	1	6791	PK1 1395I EV all.mzML	1	1	607	615			O15294|OGT1_HUMAN	UDP-N-acetylglucosamine--peptide N-acetylglucosaminyltransferase 110 kDa subunit OS=Homo sapiens OX=9606 GN=OGT PE=1 SV=3	PEAKS DB			YEKYLGPQYV	34.22	1258.62	10
AYLEAIHNF	35.59	1076.53	9	1.8	539.271	2	25.59	12100	1	7966	191216PK 1954 CL II.mzML	1	1	29	37			tr|M0R1S0|M0R1S0_HUMAN	AP-2 complex subunit sigma OS=Homo sapiens OX=9606 GN=AP2S1 PE=1 SV=1	PEAKS DB			AAYLRALSL	28.11	976.571	9	2.7	489.294	2	27.15	1230	1	7048	PK1 1395I EV all.mzML	1	1	246	254			O15294|OGT1_HUMAN	UDP-N-acetylglucosamine--peptide N-acetylglucosaminyltransferase 110 kDa subunit OS=Homo sapiens OX=9606 GN=OGT PE=1 SV=3	PEAKS DB			KFADDMYSLY	32.06	1251.55	10
DAYTHLETF	55.15	1095.49	9	-2.8	548.747	2	25.15	1140	1	7880	191216PK 1954 CL II.mzML	1	1	582	590			tr|A0A3B3IRK8|A0A3B3IRK8_HUMAN	Interferon-induced helicase C domain-containing protein 1 OS=Homo sapiens OX=9606 GN=IFIH1 PE=1 SV=1	PEAKS DB			AEKYEWDVA	41.45	1109.5	9	2.3	555.76	2	22.32	12200	1	6342	PK1 1395I EV all.mzML	1	1	636	644			P13639|EF2_HUMAN	Elongation factor 2 OS=Homo sapiens OX=9606 GN=EEF2 PE=1 SV=4	PEAKS DB			STAKSATWTY	31.75	1114.53	10
KNLDKALKL	42.13	1041.65	9	-0.1	521.833	2	14.95	8310	1	4164	191216PK 1954 CL II.mzML	1	1	339	347			tr|H0Y2X5|H0Y2X5_HUMAN	Aldehyde dehydrogenase 1 family member A3 isoform CRA_b OS=Homo sapiens OX=9606 GN=ALDH1A3 PE=1 SV=1	PEAKS DB			AIDQLHLEY	35.43	1100.55	9	6.2	551.286	2	26.04	240	1	6947	PK1 1395I EV all.mzML	1	1	135	143			tr|F5GXS2|F5GXS2_HUMAN	Alpha-actinin-4 OS=Homo sapiens OX=9606 GN=ACTN4 PE=1 SV=2	PEAKS DB			VVHDIPSGSY	29.27	1072.52	10
EVFPLAMNY	44.31	1082.51	9	9.2	542.266	2	35.05	5170	1	10963	191216PK 1954 CL II.mzML	1	1	76	84			P24385|CCND1_HUMAN	G1/S-specific cyclin-D1 OS=Homo sapiens OX=9606 GN=CCND1 PE=1 SV=1	PEAKS DB			HVKVLNTSL	42.75	1009.59	9	1.4	505.804	2	18.91	2880	1	5501	PK1 1395I EV all.mzML	1	1	241	249			Q16666|IF16_HUMAN	Gamma-interferon-inducible protein 16 OS=Homo sapiens OX=9606 GN=IFI16 PE=1 SV=3	PEAKS DB			MEVEVDGQKF	25.17	1180.54	10
NYLDRFLSL	35.27	1139.6	9	4.5	570.807	2	34.24	459	1	10847	191216PK 1954 CL II.mzML	1	1	83	91			P24385|CCND1_HUMAN	G1/S-specific cyclin-D1 OS=Homo sapiens OX=9606 GN=CCND1 PE=1 SV=1	PEAKS DB			AEDPETQVV	36.59	986.456	9	0.8	494.236	2	20.07	717	1	5785	PK1 1395I EV all.mzML	1	1	2071	2079			Q9Y490|TLN1_HUMAN	Talin-1 OS=Homo sapiens OX=9606 GN=TLN1 PE=1 SV=3	PEAKS DB			GTQDQIQNAQY	44.62	1264.57	11
NVADVVIKF	36.96	1003.57	9	4.6	502.793	2	28.63	5420	1	9143	191216PK 1954 CL II.mzML	1	1	497	505			P04844|RPN2_HUMAN	Dolichyl-diphosphooligosaccharide--protein glycosyltransferase subunit 2 OS=Homo sapiens OX=9606 GN=RPN2 PE=1 SV=3	PEAKS DB			VPMFRNVSL	35.18	1061.57	9	5.5	531.795	2	26.58	550	1	7004	PK1 1395I EV all.mzML	1	1	257	265			O14980|XPO1_HUMAN	Exportin-1 OS=Homo sapiens OX=9606 GN=XPO1 PE=1 SV=1	PEAKS DB			TLPDLVPQL	22.44	994.57	9
FTDEESRVF	60.39	1128.51	9	1.5	565.26	2	21.3	25700	1	6371	191216PK 1954 CL II.mzML	1	1	81	89			tr|H0YF00|H0YF00_HUMAN	Bcl-2-associated transcription factor 1 (Fragment) OS=Homo sapiens OX=9606 GN=BCLAF1 PE=1 SV=1	PEAKS DB			RESPFSTSA	32.19	980.456	9	2.5	491.237	2	15.9	8280	1	4852	PK1 1395I EV all.mzML	1	1	382	390			O14980|XPO1_HUMAN	Exportin-1 OS=Homo sapiens OX=9606 GN=XPO1 PE=1 SV=1	PEAKS DB			FVHDLVLYL	21.04	1117.62	9
LYIVEPLKF	37.11	1120.65	9	-3	561.33	2	32.17	3070	1	10455	191216PK 1954 CL II.mzML	1	1	723	731			tr|B4DYM4|B4DYM4_HUMAN	SUN domain-containing ossification factor OS=Homo sapiens OX=9606 GN=SUCO PE=1 SV=1	PEAKS DB			AEIHVPYAA	35.88	969.492	9	-0.4	485.753	2	22.07	106	1	6317	PK1 1395I EV all.mzML	1	1	243	251			tr|A0A140T9E1|A0A140T9E1_HUMAN	HLA class I histocompatibility antigen Cw-6 alpha chain (Fragment) OS=Homo sapiens OX=9606 GN=HLA-C PE=1 SV=1	PEAKS DB			ALPHAILRL	20.51	1002.63	9
HAHVDKVTY	53.06	1068.54	9	10.3	535.279	2	11.65	0	1	3216	191216PK 1954 CL II.mzML	0	0	6	14			tr|K7ELK1|K7ELK1_HUMAN	2-oxoglutarate and iron-dependent oxygenase domain-containing protein 3 (Fragment) OS=Homo sapiens OX=9606 GN=OGFOD3 PE=1 SV=1	PEAKS DB			NEDLRSWTA	30.64	1090.5	9	0.2	546.26	2	21.56	3910	1	6171	PK1 1395I EV all.mzML	1	1	151	159			tr|A0A140T9E1|A0A140T9E1_HUMAN	HLA class I histocompatibility antigen Cw-6 alpha chain (Fragment) OS=Homo sapiens OX=9606 GN=HLA-C PE=1 SV=1	PEAKS DB			THTGEKPFV	27.53	1014.51	9
GEFVDLYVP	35.64	1037.51	9	0.5	519.759	2	34.91	41500	1	10946	191216PK 1954 CL II.mzML	1	1	6	14			tr|Q8WVC2|Q8WVC2_HUMAN	40S ribosomal protein S21 OS=Homo sapiens OX=9606 GN=RPS21 PE=1 SV=1	PEAKS DB			AALKKALAA	37.91	855.554	9	5.7	428.787	2	13.04	1830	1	4422	PK1 1395I EV all.mzML	1	1	60	68			P16403|H12_HUMAN	Histone H1.2 OS=Homo sapiens OX=9606 GN=HIST1H1C PE=1 SV=2	PEAKS DB			FYNQVSTPLL	36.16	1180.61	10
HPRIITEGF	36.16	1068.57	9	1	535.292	2	18.95	0	1	5421	191216PK 1954 CL II.mzML	0	0	115	123			P40227|TCPZ_HUMAN	T-complex protein 1 subunit zeta OS=Homo sapiens OX=9606 GN=CCT6A PE=1 SV=3	PEAKS DB			ELITKAVAA	26.16	914.544	9	-0.1	458.279	2	19.09	8940	1	5525	PK1 1395I EV all.mzML	1	1	42	50			P16403|H12_HUMAN	Histone H1.2 OS=Homo sapiens OX=9606 GN=HIST1H1C PE=1 SV=2	PEAKS DB			ENKIRSTL	31.83	959.54	8
DAFAEWTEM	51.42	1098.43	9	1.8	550.223	2	36.21	4060	1	11189	191216PK 1954 CL II.mzML	1	1	10	18			tr|E9PKJ0|E9PKJ0_HUMAN	Protein wntless homolog (Fragment) OS=Homo sapiens OX=9606 GN=WLS PE=1 SV=1	PEAKS DB			LNLPYFLRY	34.3	1197.65	9	7.6	599.839	2	33.79	1060	1	7896	PK1 1395I EV all.mzML	1	1	261	269			Q5T4S7|UBR4_HUMAN	E3 ubiquitin-protein ligase UBR4 OS=Homo sapiens OX=9606 GN=UBR4 PE=1 SV=1	PEAKS DB			MQKEKVSL	31	961.527	8
TYGEIFEKF	51.32	1132.54	9	2.9	567.279	2	28.05	158000	1	8878	191216PK 1954 CL II.mzML	1	1	59	67			tr|E9PRJ5|E9PRJ5_HUMAN	NADH dehydrogenase [ubiquinone] 1 subunit C2 OS=Homo sapiens OX=9606 GN=NDUFC2 PE=1 SV=1	PEAKS DB			DFKIKTVEL	27.74	1091.62	9	4.3	546.821	2	25.19	2330	1	6815	PK1 1395I EV all.mzML	1	1	174	182			tr|A0A3B3ITT1|A0A3B3ITT1_HUMAN	Ras-related protein Rab-12 OS=Homo sapiens OX=9606 GN=RAB12 PE=1 SV=1	PEAKS DB			DFKIRTIEL	38.99	1133.64	9
HAFVELHEF	50.95	1127.54	9	-9.2	564.77	2	22.97	477	1	6930	191216PK 1954 CL II.mzML	1	1	69	77			tr|K7ENH6|K7ENH6_HUMAN	Cytohesin-1 (Fragment) OS=Homo sapiens OX=9606 GN=CYTH1 PE=1 SV=1	PEAKS DB			AEQIVPLSA	28.39	926.507	9	5.6	464.264	2	26.98	1180	1	7024	PK1 1395I EV all.mzML	1	1	1828	1836			Q13535|ATR_HUMAN	Serine/threonine-protein kinase ATR OS=Homo sapiens OX=9606 GN=ATR PE=1 SV=3	PEAKS DB			MAPARLFAL	32.4	988.553	9
FYNLLTRTF	49.94	1173.62	9	3.2	587.816	2	30.82	1020	1	9956	191216PK 1954 CL II.mzML	1	1	101	109			tr|A0A1W2PR73|A0A1W2PR73_HUMAN	GPI transamidase component PIG-T (Fragment) OS=Homo sapiens OX=9606 GN=PIGT PE=1 SV=1	PEAKS DB			SYINFELRY	37.73	1203.59	9	1.7	602.804	2	29.35	1120	1	7310	PK1 1395I EV all.mzML	1	1	336	344			tr|Q5JY65|Q5JY65_HUMAN	Crooked neck-like protein 1 OS=Homo sapiens OX=9606 GN=CRNKL1 PE=1 SV=1	PEAKS DB			STDHIPILY	31.21	1057.54	9
SSNAVPLKV	38.72	913.523	9	3.1	457.769	2	19.03	0	1	5455	191216PK 1954 CL II.mzML	0	0	1113	1121			O00443|P3C2A_HUMAN	Phosphatidylinositol 4-phosphate 3-kinase C2 domain-containing subunit alpha OS=Homo sapiens OX=9606 GN=PIK3C2A PE=1 SV=2	PEAKS DB			YYPYGQFQY	45.54	1227.52	9	7.2	614.774	2	29.53	218	1	7327	PK1 1395I EV all.mzML	1	1	117	125			P78414|IRX1_HUMAN	Iroquois-class homeodomain protein IRX-1 OS=Homo sapiens OX=9606 GN=IRX1 PE=2 SV=3	PEAKS DB			LAAARLAAA	45.65	826.502	9
VFDAFLNMM	35.25	1086.49	9	6.7	544.253	2	40.35	0	1	12014	191216PK 1954 CL II.mzML	0	0	943	951			P42356|PI4KA_HUMAN	Phosphatidylinositol 4-kinase alpha OS=Homo sapiens OX=9606 GN=PI4KA PE=1 SV=4	PEAKS DB			MPNVKVAVF	33.7	1003.55	9	3	502.785	2	26.53	1800	1	6997	PK1 1395I EV all.mzML	1	1	163	171			tr|F6QYI9|F6QYI9_HUMAN	Spliceosome RNA helicase DDX39B (Fragment) OS=Homo sapiens OX=9606 GN=DDX39B PE=1 SV=1	PEAKS DB			FTEEQAVLY	36.33	1098.52	9
AEMPQNYRP	35.75	1104.5	9	5.9	553.26	2	16.94	0	1	4564	191216PK 1954 CL II.mzML	0	0	482	490			Q14258|TRI25_HUMAN	E3 ubiquitin/ISG15 ligase TRIM25 OS=Homo sapiens OX=9606 GN=TRIM25 PE=1 SV=2	PEAKS DB			GTISEVWDY	33.95	1068.48	9	-4.1	535.243	2	31.22	225	1	7487	PK1 1395I EV all.mzML	1	1	484	492			O95573|ACSL3_HUMAN	Long-chain-fatty-acid--CoA ligase 3 OS=Homo sapiens OX=9606 GN=ACSL3 PE=1 SV=3	PEAKS DB			LTEPVKDHNWRY	29.21	1556.77	12
IFDLGGGTF	48.48	925.455	9	-1.6	463.732	2	34.96	576	1	10929	191216PK 1954 CL II.mzML	1	1	199	207			P17066|HSP76_HUMAN	Heat shock 70 kDa protein 6 OS=Homo sapiens OX=9606 GN=HSPA6 PE=1 SV=2	PEAKS DB			VFNEKGWNY	44.18	1155.53	9	2.5	578.776	2	22.99	1630	1	6486	PK1 1395I EV all.mzML	1	1	95	103			tr|A0A0C4DFS8|A0A0C4DFS8_HUMAN	Nicotinamide phosphoribosyltransferase OS=Homo sapiens OX=9606 GN=NAMPT PE=1 SV=1	PEAKS DB			TEAPLNPKA	34.22	939.503	9
NAWNNLEKY	47.39	1150.54	9	-9	576.27	2	22.5	2080	1	6821	191216PK 1954 CL II.mzML	1	1	174	182			Q14249|NUCG_HUMAN	Endonuclease G mitochondrial OS=Homo sapiens OX=9606 GN=ENDOG PE=1 SV=4	PEAKS DB			DMLVKVNAL	44.17	1001.56	9	2.6	501.788	2	28.01	3360	1	7165	PK1 1395I EV all.mzML	1	1	405	413			P42575|CASP2_HUMAN	Caspase-2 OS=Homo sapiens OX=9606 GN=CASP2 PE=1 SV=2	PEAKS DB			KPGPVGPEL	32.03	892.502	9
SALPAVTEM	46.25	917.453	9	4.5	459.734	2	27.24	553	1	8671	191216PK 1954 CL II.mzML	1	1	118	126			Q6UX40|TM107_HUMAN	Transmembrane protein 107 OS=Homo sapiens OX=9606 GN=TMEM107 PE=1 SV=1	PEAKS DB			EIKTKIKEL	34.49	1100.68	9	1	551.348	2	14.47	2360	1	4619	PK1 1395I EV all.mzML	1	1	708	716			tr|A0A0A0MSM0|A0A0A0MSM0_HUMAN	Heat shock protein 105 kDa OS=Homo sapiens OX=9606 GN=HSPH1 PE=1 SV=1	PEAKS DB			KTKEVIQEW	33.44	1159.62	9
YNIEQEQKL	45.66	1163.58	9	-4.3	582.794	2	19.02	13100	1	5427	191216PK 1954 CL II.mzML	1	1	170	178			tr|F5H6T1|F5H6T1_HUMAN	Actin-related protein 2 OS=Homo sapiens OX=9606 GN=ACTR2 PE=1 SV=2	PEAKS DB			ALLDSQFSY	43.96	1042.5	9	4.4	522.258	2	31.26	5110	1	7481	PK1 1395I EV all.mzML	1	1	156	164			tr|E5RFH0|E5RFH0_HUMAN	Eukaryotic translation initiation factor 3 subunit H (Fragment) OS=Homo sapiens OX=9606 GN=EIF3H PE=1 SV=1	PEAKS DB			VSRPVQVYF	35.51	1093.59	9
AEYGYIRTV	45.6	1070.54	9	2.9	536.277	2	21.11	0	1	6344	191216PK 1954 CL II.mzML	0	0	8	16			Q99959|PKP2_HUMAN	Plakophilin-2 OS=Homo sapiens OX=9606 GN=PKP2 PE=1 SV=2	PEAKS DB			VPPPPPPPP	26.74	893.501	9	-7.1	447.755	2	20.39	515	1	5934	PK1 1395I EV all.mzML	1	1	1626	1634			Q8IZD2|KMT2E_HUMAN	Inactive histone-lysine N-methyltransferase 2E OS=Homo sapiens OX=9606 GN=KMT2E PE=1 SV=1	PEAKS DB			ISKALVAYY	30.42	1026.58	9
TAVIDHHNY	44.46	1068.5	9	-0.3	535.255	2	13.2	0	1	3629	191216PK 1954 CL II.mzML	0	0	108	116			tr|U3KQ84|U3KQ84_HUMAN	Dolichyl-diphosphooligosaccharide--protein glycosyltransferase 48 kDa subunit (Fragment) OS=Homo sapiens OX=9606 GN=DDOST PE=1 SV=8	PEAKS DB			TEALHFVAA	43.72	957.492	9	1.1	479.754	2	22.54	2810	1	6389	PK1 1395I EV all.mzML	1	1	362	370			P07199|CENPB_HUMAN	Major centromere autoantigen B OS=Homo sapiens OX=9606 GN=CENPB PE=1 SV=2	PEAKS DB			SPETRENAL	29.85	1015.49	9
NYLLYVSNF	44.03	1131.56	9	-3.7	566.783	2	35.88	0	1	11127	191216PK 1954 CL II.mzML	0	0	481	489			tr|J3KQS7|J3KQS7_HUMAN	Macrophage-stimulating protein receptor OS=Homo sapiens OX=9606 GN=MST1R PE=1 SV=1	PEAKS DB			AVMNFVVRY	43.58	1097.57	9	0.9	549.792	2	27.29	228	1	7081	PK1 1395I EV all.mzML	1	1	174	182			tr|H7C2S8|H7C2S8_HUMAN	Multifunctional procollagen lysine hydroxylase and glycosyltransferase LH3 (Fragment) OS=Homo sapiens OX=9606 GN=PLOD3 PE=1 SV=1	PEAKS DB			EVIQEIKSF	43.06	1091.59	9
FPMTMDEKY	43.94	1160.49	9	0.4	581.25	2	23.88	0	1	7352	191216PK 1954 CL II.mzML	0	0	21	29			Q13618|CUL3_HUMAN	Cullin-3 OS=Homo sapiens OX=9606 GN=CUL3 PE=1 SV=2	PEAKS DB			AVYPVFLFY	43.56	1117.58	9	3.8	559.802	2	42.75	133	1	9125	PK1 1395I EV all.mzML	1	1	172	180			tr|B1AV70|B1AV70_HUMAN	Protein YIPF (Fragment) OS=Homo sapiens OX=9606 GN=YIPF6 PE=1 SV=1	PEAKS DB			EVTDFLSFY	39.32	1119.51	9
SSSSRFLEV	43.36	1010.5	9	0.6	506.257	2	21.21	29700	1	6351	191216PK 1954 CL II.mzML	1	1	376	384			Q8TCT6|SPPL3_HUMAN	Signal peptide peptidase-like 3 OS=Homo sapiens OX=9606 GN=SPPL3 PE=1 SV=2	PEAKS DB			SENEYIMKA	42.38	1083.49	9	0.5	542.753	2	18.5	925	1	5412	PK1 1395I EV all.mzML	1	1	567	575			P55060|XPO2_HUMAN	Exportin-2 OS=Homo sapiens OX=9606 GN=CSE1L PE=1 SV=3	PEAKS DB			FTAEFSSRY	38.09	1106.5	9
YESEKVGVA	42.49	980.481	9	-7	491.243	2	14.46	1460	1	4007	191216PK 1954 CL II.mzML	1	1	68	76			O95721|SNP29_HUMAN	Synaptosomal-associated protein 29 OS=Homo sapiens OX=9606 GN=SNAP29 PE=1 SV=1	PEAKS DB			SAYQRYYSL	41.76	1149.55	9	-1.4	575.779	2	21.87	260	1	6264	PK1 1395I EV all.mzML	1	1	111	119			tr|A6NCS7|A6NCS7_HUMAN	Histone demethylase UTY OS=Homo sapiens OX=9606 GN=UTY PE=1 SV=1	PEAKS DB			SPTHPSSAL	35.84	895.44	9
SMDPLPVFL	42.47	1017.52	9	2.3	509.767	2	39.99	7050	1	11990	191216PK 1954 CL II.mzML	1	1	121	129			tr|H0YCT3|H0YCT3_HUMAN	Pogo transposable element with ZNF domain (Fragment) OS=Homo sapiens OX=9606 GN=POGZ PE=1 SV=1	PEAKS DB			SVLPAYLSY	41.51	1011.53	9	5	506.774	2	32.93	839	1	7697	PK1 1395I EV all.mzML	1	1	999	1007			Q10570|CPSF1_HUMAN	Cleavage and polyadenylation specificity factor subunit 1 OS=Homo sapiens OX=9606 GN=CPSF1 PE=1 SV=2	PEAKS DB			ATILWDNAF	35.69	1049.52	9
SEAEIFYNA	42.26	1042.46	9	3.3	522.237	2	26.66	8370	1	8376	191216PK 1954 CL II.mzML	1	1	470	478			Q9Y446|PKP3_HUMAN	Plakophilin-3 OS=Homo sapiens OX=9606 GN=PKP3 PE=1 SV=1	PEAKS DB			SLFGIPLWY	41.35	1094.58	9	0.8	548.298	2	45.45	410	1	9598	PK1 1395I EV all.mzML	1	1	360	368			tr|H7C2K3|H7C2K3_HUMAN	SUN domain-containing protein 1 (Fragment) OS=Homo sapiens OX=9606 GN=SUN1 PE=1 SV=1	PEAKS DB			SPKPVSSTV	34.45	900.492	9
RYLNEFEEL	42.25	1211.58	9	-1.1	606.795	2	26.26	7190	1	8202	191216PK 1954 CL II.mzML	1	1	162	170			Q9BQI3|E2AK1_HUMAN	Eukaryotic translation initiation factor 2-alpha kinase 1 OS=Homo sapiens OX=9606 GN=EIF2AK1 PE=1 SV=2	PEAKS DB			MMAKKHLEI	32.41	1099.59	9	9.1	550.806	2	13.93	0	1	4546	PK1 1395I EV all.mzML	0	0	620	628			P08238|HS90B_HUMAN	Heat shock protein HSP 90-beta OS=Homo sapiens OX=9606 GN=HSP90AB1 PE=1 SV=4	PEAKS DB			KTRTNVPTF	34.02	1062.58	9
LYANMFERL	42.02	1155.57	9	4	578.795	2	28.72	4120	1	9148	191216PK 1954 CL II.mzML	1	1	410	418			Q02790|FKBP4_HUMAN	Peptidyl-prolyl cis-trans isomerase FKBP4 OS=Homo sapiens OX=9606 GN=FKBP4 PE=1 SV=3	PEAKS DB			IYADLSLKY	41.08	1084.58	9	-6.8	543.294	2	26.71	0	1	7009	PK1 1395I EV all.mzML	0	0	176	184			Q9Y320|TMX2_HUMAN	Thioredoxin-related transmembrane protein 2 OS=Homo sapiens OX=9606 GN=TMX2 PE=1 SV=1	PEAKS DB			EVTEFISKL	33.4	1064.58	9
LPQHTIETY	41.93	1100.55	9	-0.8	551.28	2	18.21	14800	1	5052	191216PK 1954 CL II.mzML	1	1	427	435			Q9H3D4|P63_HUMAN	Tumor protein 63 OS=Homo sapiens OX=9606 GN=TP63 PE=1 SV=1	PEAKS DB			AEAEFYRQV	41	1111.53	9	2.4	556.774	2	20.17	1420	1	5807	PK1 1395I EV all.mzML	1	1	563	571			tr|H7C2V9|H7C2V9_HUMAN	BCL-6 corepressor (Fragment) OS=Homo sapiens OX=9606 GN=BCOR PE=1 SV=1	PEAKS DB			SPRGSTDSL	33.31	918.441	9
NAITLPEEF	41.78	1032.51	9	5.4	517.265	2	31.9	5060	1	10325	191216PK 1954 CL II.mzML	1	1	106	114			Q9H4I0|RD21L_HUMAN	Double-strand-break repair protein rad21-like protein 1 OS=Homo sapiens OX=9606 GN=RAD21L1 PE=2 SV=3	PEAKS DB			DYLGIPLFY	40.74	1099.56	9	-5.7	550.784	2	45.26	352	1	9570	PK1 1395I EV all.mzML	1	1	96	104			Q86Y07|VRK2_HUMAN	Serine/threonine-protein kinase VRK2 OS=Homo sapiens OX=9606 GN=VRK2 PE=1 SV=3	PEAKS DB			APRNSPTGL	32.92	911.482	9
TAIRALETY	41.6	1036.56	9	4	519.285	2	21.2	0	1	6369	191216PK 1954 CL II.mzML	0	0	22	30			tr|A0A0U1RR08|A0A0U1RR08_HUMAN	RNA polymerase II elongation factor ELL2 (Fragment) OS=Homo sapiens OX=9606 GN=ELL2 PE=1 SV=1	PEAKS DB			TGHIRVNPL	40.51	1005.57	9	2.8	503.795	2	16.13	724	1	4900	PK1 1395I EV all.mzML	1	1	516	524			A2A2Y4|FRMD3_HUMAN	FERM domain-containing protein 3 OS=Homo sapiens OX=9606 GN=FRMD3 PE=2 SV=1	PEAKS DB			LTYENVERW	32.38	1208.58	9
REWVAPEKA	41.56	1084.57	9	-1.4	543.288	2	14.55	3270	1	4030	191216PK 1954 CL II.mzML	1	1	20	28			tr|H0YJD3|H0YJD3_HUMAN	Protein arginine N-methyltransferase 5 (Fragment) OS=Homo sapiens OX=9606 GN=PRMT5 PE=1 SV=1	PEAKS DB			QLFQRPNAL	40.34	1085.6	9	1.7	543.807	2	22.72	7480	1	6426	PK1 1395I EV all.mzML	1	1	108	116			tr|H0YED4|H0YED4_HUMAN	Pumilio homolog 1 (Fragment) OS=Homo sapiens OX=9606 GN=PUM1 PE=1 SV=1	PEAKS DB			NPRSPPATM	31.52	969.47	9
YPVKEFEVY	41.46	1172.58	9	2.2	587.294	2	24.75	10700	1	7709	191216PK 1954 CL II.mzML	1	1	61	69			Q8N1L4|CP4Z2_HUMAN	Putative inactive cytochrome P450 family member 4Z2 OS=Homo sapiens OX=9606 GN=CYP4Z2P PE=5 SV=2	PEAKS DB			SPYLRPLTL	40.24	1058.61	9	3.2	530.315	2	27.11	2900	1	7042	PK1 1395I EV all.mzML	1	1	15	23			tr|F8VU44|F8VU44_HUMAN	Uridine diphosphate glucose pyrophosphatase OS=Homo sapiens OX=9606 GN=NUDT14 PE=1 SV=1	PEAKS DB			STVFRIPEF	30.91	1094.58	9
DAWIEHDVW	41.18	1169.51	9	2.2	585.764	2	30.65	4900	1	9854	191216PK 1954 CL II.mzML	1	1	25	33			tr|H7C0D8|H7C0D8_HUMAN	Metalloreductase STEAP1 (Fragment) OS=Homo sapiens OX=9606 GN=STEAP1 PE=4 SV=1	PEAKS DB			ALLSLHLFY	40.15	1075.61	9	-5.2	538.808	2	35.11	75.7	1	8087	PK1 1395I EV all.mzML	1	1	186	194			tr|Q96L35|Q96L35_HUMAN	EPH receptor B4 isoform CRA_b OS=Homo sapiens OX=9606 GN=EPHB4 PE=1 SV=1	PEAKS DB			GSASVNSRW	30.8	962.457	9
YGFQEKEAF	40.85	1117.51	9	6.3	559.763	2	21.92	1670	1	6578	191216PK 1954 CL II.mzML	1	1	140	148			Q96BH1|RNF25_HUMAN	E3 ubiquitin-protein ligase RNF25 OS=Homo sapiens OX=9606 GN=RNF25 PE=1 SV=1	PEAKS DB			EEQEYVQTV	39.96	1123.5	9	-4.7	562.756	2	21.24	2030	1	6172	PK1 1395I EV all.mzML	1	1	17	25			tr|Q5T3N0|Q5T3N0_HUMAN	Annexin (Fragment) OS=Homo sapiens OX=9606 GN=ANXA1 PE=1 SV=1	PEAKS DB			SPEETRAAL	30.64	972.488	9
HNADQPLRV	40.63	1048.54	9	-2.2	525.275	2	13.88	7170	1	3832	191216PK 1954 CL II.mzML	1	1	432	440			Q99613|EIF3C_HUMAN	Eukaryotic translation initiation factor 3 subunit C OS=Homo sapiens OX=9606 GN=EIF3C PE=1 SV=1	PEAKS DB			NSSPLFLHY	39.96	1076.53	9	3.9	539.274	2	26.66	0	1	7006	PK1 1395I EV all.mzML	0	0	298	306			tr|F8VV64|F8VV64_HUMAN	Tensin-2 OS=Homo sapiens OX=9606 GN=TNS2 PE=1 SV=1	PEAKS DB			ESADLIQHY	30.14	1074.5	9
LYPSIIQEF	40.57	1108.58	9	10.5	555.301	2	35.9	351	1	11157	191216PK 1954 CL II.mzML	1	1	863	871			tr|A0A087WU64|A0A087WU64_HUMAN	DNA polymerase OS=Homo sapiens OX=9606 GN=POLA1 PE=1 SV=1	PEAKS DB			GEMWNNTAA	39.86	992.402	9	1.3	497.209	2	21.65	1000	1	6207	PK1 1395I EV all.mzML	1	1	130	138			tr|Q5T7C4|Q5T7C4_HUMAN	High mobility group protein B1 OS=Homo sapiens OX=9606 GN=HMGB1 PE=1 SV=1	PEAKS DB			RVHAYIISY	30.08	1120.6	9
ISNSHPLSL	40.54	966.513	9	-1.8	484.261	2	19.75	0	1	5733	191216PK 1954 CL II.mzML	0	0	249	257			tr|M0QYT9|M0QYT9_HUMAN	Interferon regulatory factor 3 OS=Homo sapiens OX=9606 GN=IRF3 PE=1 SV=1	PEAKS DB			SFGLYGLLY	39.57	1031.53	9	4.7	516.776	2	40.22	1150	1	8895	PK1 1395I EV all.mzML	1	1	637	645			O95140|MFN2_HUMAN	Mitofusin-2 OS=Homo sapiens OX=9606 GN=MFN2 PE=1 SV=3	PEAKS DB			QPRPQSTSL	29.79	1012.53	9
ASNPKILSL	40.12	941.555	9	4.7	471.785	2	22.73	2760	1	6875	191216PK 1954 CL II.mzML	1	1	25	33			tr|E5RFX7|E5RFX7_HUMAN	Pyridoxal phosphate homeostasis protein (Fragment) OS=Homo sapiens OX=9606 GN=PLPBP PE=1 SV=1	PEAKS DB			DLIGKLTSL	26.87	958.57	9	1.6	480.293	2	32.62	1930	1	7650	PK1 1395I EV all.mzML	1	1	138	146			tr|J3QRM1|J3QRM1_HUMAN	CDK5 regulatory subunit-associated protein 3 (Fragment) OS=Homo sapiens OX=9606 GN=CDK5RAP3 PE=1 SV=1	PEAKS DB			QVIEEIEEM	28.89	1118.52	9
IYIKQIKTF	40.1	1152.69	9	-4.4	577.348	2	21.17	919	1	6359	191216PK 1954 CL II.mzML	1	1	1012	1020			Q08999|RBL2_HUMAN	Retinoblastoma-like protein 2 OS=Homo sapiens OX=9606 GN=RBL2 PE=1 SV=3	PEAKS DB			FLAQRAVEL	25.39	1045.59	9	1.5	523.804	2	23.89	2910	1	6660	PK1 1395I EV all.mzML	1	1	94	102			tr|J3QRM1|J3QRM1_HUMAN	CDK5 regulatory subunit-associated protein 3 (Fragment) OS=Homo sapiens OX=9606 GN=CDK5RAP3 PE=1 SV=1	PEAKS DB			SAMSGRNEL	28.62	963.444	9
MPMGPDQKY	40	1065.46	9	-0.1	533.736	2	17.99	584	1	5003	191216PK 1954 CL II.mzML	1	1	1415	1423			Q9Y6Q9|NCOA3_HUMAN	Nuclear receptor coactivator 3 OS=Homo sapiens OX=9606 GN=NCOA3 PE=1 SV=1	PEAKS DB			TLNEKLTAL	39.47	1001.58	9	2.2	501.796	2	22.41	17700	1	6358	PK1 1395I EV all.mzML	1	1	49	57			Q8WUW1|BRK1_HUMAN	Protein BRICK1 OS=Homo sapiens OX=9606 GN=BRK1 PE=1 SV=1	PEAKS DB			AALQTQWSW	31.51	1089.52	9
FYPYGLQTF	39.9	1134.54	9	-12.5	568.268	2	34.51	160	1	10874	191216PK 1954 CL II.mzML	1	1	233	241			Q9UH99|SUN2_HUMAN	SUN domain-containing protein 2 OS=Homo sapiens OX=9606 GN=SUN2 PE=1 SV=3	PEAKS DB			DLLEKSFSL	39.45	1050.56	9	3	526.289	2	31.18	1380	1	7475	PK1 1395I EV all.mzML	1	1	95	103			Q8WX92|NELFB_HUMAN	Negative elongation factor B OS=Homo sapiens OX=9606 GN=NELFB PE=1 SV=1	PEAKS DB			DTINLNSFF	39.24	1069.51	9
GEFEKKYVA	39.5	1069.54	9	0.3	535.778	2	14.19	29700	1	3929	191216PK 1954 CL II.mzML	1	1	48	56			tr|H0YFC6|H0YFC6_HUMAN	GTP-binding nuclear protein Ran (Fragment) OS=Homo sapiens OX=9606 GN=RAN PE=1 SV=1	PEAKS DB			ELQEKFLSL	27.49	1105.6	9	0.6	553.809	2	28.54	352	1	7206	PK1 1395I EV all.mzML	1	1	1406	1414			P49454|CENPF_HUMAN	Centromere protein F OS=Homo sapiens OX=9606 GN=CENPF PE=1 SV=3	PEAKS DB			APARPGPAA	30.96	806.44	9
GYPLWKVTF	39.36	1109.59	9	1.2	555.802	2	31.68	5450	1	10300	191216PK 1954 CL II.mzML	1	1	11	19			tr|G3V393|G3V393_HUMAN	Purine nucleoside phosphorylase (Fragment) OS=Homo sapiens OX=9606 GN=PNP PE=1 SV=1	PEAKS DB			YVKLTPVSL	39.42	1018.61	9	4.1	510.312	2	26.27	1390	1	6969	PK1 1395I EV all.mzML	1	1	587	595			P46100|ATRX_HUMAN	Transcriptional regulator ATRX OS=Homo sapiens OX=9606 GN=ATRX PE=1 SV=5	PEAKS DB			KLLEQRAQY	28.87	1147.63	9
SYNPLWLRI	39.27	1160.63	9	2.2	581.323	2	31.9	478	1	10337	191216PK 1954 CL II.mzML	1	1	68	76			tr|Q5VYL4|Q5VYL4_HUMAN	Abnormal spindle-like microcephaly-associated protein OS=Homo sapiens OX=9606 GN=ASPM PE=1 SV=1	PEAKS DB			DNMPRILSL	39.39	1057.56	9	3.9	529.789	2	30.9	0	1	7460	PK1 1395I EV all.mzML	0	0	458	466			tr|C9J1X0|C9J1X0_HUMAN	WD repeat-containing protein 91 OS=Homo sapiens OX=9606 GN=WDR91 PE=1 SV=1	PEAKS DB			SPDSRASSL	36.1	918.441	9
FPEIDLEKY	38.95	1152.57	9	7.4	577.295	2	29.16	0	1	9280	191216PK 1954 CL II.mzML	0	0	149	157			P00374|DYR_HUMAN	Dihydrofolate reductase OS=Homo sapiens OX=9606 GN=DHFR PE=1 SV=2	PEAKS DB			HAIQKLYSL	39.39	1071.61	9	-2	536.81	2	19.45	556	1	5615	PK1 1395I EV all.mzML	1	1	172	180			O00203|AP3B1_HUMAN	AP-3 complex subunit beta-1 OS=Homo sapiens OX=9606 GN=AP3B1 PE=1 SV=3	PEAKS DB			RPAFKGLTF	40.03	1035.59	9
ILNPYNLFL	38.91	1105.62	9	2.3	553.815	2	41.11	1220	1	12098	191216PK 1954 CL II.mzML	1	1	20	28			tr|B3KV94|B3KV94_HUMAN	Jumonji AT rich interactive domain 1B (RBP2-like) isoform CRA_a (Fragment) OS=Homo sapiens OX=9606 GN=KDM5B PE=1 SV=1	PEAKS DB			LYIDRPLPY	39.34	1148.62	9	-4.6	575.316	2	26.83	0	1	7016	PK1 1395I EV all.mzML	0	0	178	186			tr|A0A087WYF6|A0A087WYF6_HUMAN	WASH complex subunit 2A OS=Homo sapiens OX=9606 GN=WASHC2A PE=1 SV=1	PEAKS DB			KVMNWKETL	37.86	1147.61	9
AFDLSQVLF	38.83	1038.54	9	3.1	520.276	2	41.34	8300	1	12148	191216PK 1954 CL II.mzML	1	1	435	443			tr|E7EN44|E7EN44_HUMAN	Lon protease homolog 2 peroxisomal OS=Homo sapiens OX=9606 GN=LONP2 PE=1 SV=1	PEAKS DB			SEKFSPETA	27.95	994.461	9	1.4	498.238	2	15.01	582	1	4700	PK1 1395I EV all.mzML	1	1	379	387			Q8TDW4|ST7L_HUMAN	Suppressor of tumorigenicity 7 protein-like OS=Homo sapiens OX=9606 GN=ST7L PE=2 SV=1	PEAKS DB			EVISVLQKY	36.66	1077.61	9
IYLEKLKTI	38.68	1119.69	9	-2.6	560.849	2	22.33	232	1	6784	191216PK 1954 CL II.mzML	1	1	1110	1118			tr|H0YDN1|H0YDN1_HUMAN	Plectin OS=Homo sapiens OX=9606 GN=PLEC PE=1 SV=9	PEAKS DB			AEAPHIVVG	29.84	891.481	9	1	446.748	2	19.09	4590	1	5535	PK1 1395I EV all.mzML	1	1	150	158			tr|E7EQG2|E7EQG2_HUMAN	Eukaryotic initiation factor 4A-II OS=Homo sapiens OX=9606 GN=EIF4A2 PE=1 SV=1	PEAKS DB			QPRPQDSNL	34.79	1053.52	9
ASTILHLVV	37.46	951.575	9	-0.2	476.793	2	28.23	35100	1	9085	191216PK 1954 CL II.mzML	1	1	72	80			tr|F5GXX5|F5GXX5_HUMAN	Dolichyl-diphosphooligosaccharide--protein glycosyltransferase subunit DAD1 OS=Homo sapiens OX=9606 GN=DAD1 PE=1 SV=1	PEAKS DB			QLNEKVAQL	27.07	1041.58	9	1.6	521.799	2	19.27	7510	1	5567	PK1 1395I EV all.mzML	1	1	218	226			Q16850|CP51A_HUMAN	Lanosterol 14-alpha demethylase OS=Homo sapiens OX=9606 GN=CYP51A1 PE=1 SV=3	PEAKS DB			SPRPGPSSL	34.74	896.472	9
REFSDFIRV	37.45	1167.6	9	3.2	584.809	2	24.92	25200	1	7790	191216PK 1954 CL II.mzML	1	1	1239	1247			A6NHR9|SMHD1_HUMAN	Structural maintenance of chromosomes flexible hinge domain-containing protein 1 OS=Homo sapiens OX=9606 GN=SMCHD1 PE=1 SV=2	PEAKS DB			AFFAERLYY	38.93	1178.58	9	-2.3	590.294	2	28.94	347	1	7267	PK1 1395I EV all.mzML	1	1	419	427			P20073|ANXA7_HUMAN	Annexin A7 OS=Homo sapiens OX=9606 GN=ANXA7 PE=1 SV=3	PEAKS DB			SPSKPNPVF	34.4	971.508	9
YFDAIPVTM	37.26	1055.5	9	6.3	528.759	2	34.64	8660	1	10905	191216PK 1954 CL II.mzML	1	1	93	101			tr|A0A0G2JQ62|A0A0G2JQ62_HUMAN	Lysophosphatidylcholine acyltransferase 1 (Fragment) OS=Homo sapiens OX=9606 GN=LPCAT1 PE=1 SV=1	PEAKS DB			AEVFPPPVA	38.89	925.491	9	3.9	463.755	2	28.05	307	1	7167	PK1 1395I EV all.mzML	1	1	631	639			Q9UPN6|SCAF8_HUMAN	SR-related and CTD-associated factor 8 OS=Homo sapiens OX=9606 GN=SCAF8 PE=1 SV=1	PEAKS DB			AVEPGRPPL	33.82	934.524	9
RYQFIEEAF	37.21	1201.58	9	5.3	601.797	2	27.83	1530	1	8848	191216PK 1954 CL II.mzML	1	1	255	263			O15164|TIF1A_HUMAN	Transcription intermediary factor 1-alpha OS=Homo sapiens OX=9606 GN=TRIM24 PE=1 SV=3	PEAKS DB			ADGLRAYAA	38.83	906.456	9	-3.5	454.234	2	17.2	1450	1	5123	PK1 1395I EV all.mzML	1	1	42	50			Q8IVL6|P3H3_HUMAN	Prolyl 3-hydroxylase 3 OS=Homo sapiens OX=9606 GN=P3H3 PE=1 SV=1	PEAKS DB			NPSARLTAL	31.42	941.529	9
AEYYRQQAA	37.13	1098.51	9	-2.2	550.259	2	13.21	442	1	3651	191216PK 1954 CL II.mzML	1	1	47	55			tr|M0R251|M0R251_HUMAN	Far upstream element-binding protein 2 (Fragment) OS=Homo sapiens OX=9606 GN=KHSRP PE=1 SV=1	PEAKS DB			AAMPRIYEL	38.74	1062.55	9	4.9	532.287	2	26.35	496	1	6972	PK1 1395I EV all.mzML	1	1	264	272			P07954|FUMH_HUMAN	Fumarate hydratase mitochondrial OS=Homo sapiens OX=9606 GN=FH PE=1 SV=3	PEAKS DB			RPWTVMESL	30.86	1117.56	9
AEYGHFVDI	37.01	1049.48	9	1.7	525.747	2	25.01	30200	1	7786	191216PK 1954 CL II.mzML	1	1	2	10			tr|H0YEX2|H0YEX2_HUMAN	Transcription initiation factor TFIID subunit 2 (Fragment) OS=Homo sapiens OX=9606 GN=TAF2 PE=1 SV=1	PEAKS DB			STVSRFFLY	38.52	1118.58	9	5	560.298	2	28.94	5020	1	7286	PK1 1395I EV all.mzML	1	1	32	40			tr|H3BRM8|H3BRM8_HUMAN	U3 small nucleolar RNA-associated protein 4 homolog (Fragment) OS=Homo sapiens OX=9606 GN=UTP4 PE=1 SV=1	PEAKS DB			AALVLQTIW	30.75	1013.59	9
FNDPNAKEM	36.98	1064.46	9	-10.2	533.23	2	15.54	0	1	4306	191216PK 1954 CL II.mzML	0	0	591	599			Q96KR1|ZFR_HUMAN	Zinc finger RNA-binding protein OS=Homo sapiens OX=9606 GN=ZFR PE=1 SV=2	PEAKS DB			EEYEWKETA	38.48	1183.5	9	-1.7	592.758	2	19.4	32.8	1	5616	PK1 1395I EV all.mzML	1	1	121	129			tr|A0A0A0MST8|A0A0A0MST8_HUMAN	Anion exchange protein OS=Homo sapiens OX=9606 GN=SLC4A7 PE=1 SV=1	PEAKS DB			RPAPLSAEL	30.25	952.534	9
KYMDINFDF	36.74	1191.53	9	1.6	596.77	2	31.5	14200	1	10153	191216PK 1954 CL II.mzML	1	1	164	172			O94832|MYO1D_HUMAN	Unconventional myosin-Id OS=Homo sapiens OX=9606 GN=MYO1D PE=1 SV=2	PEAKS DB			KYFDEHYEY	38.39	1292.53	9	3.9	647.277	2	19.67	271	1	5678	PK1 1395I EV all.mzML	1	1	11	19			P33552|CKS2_HUMAN	Cyclin-dependent kinases regulatory subunit 2 OS=Homo sapiens OX=9606 GN=CKS2 PE=1 SV=1	PEAKS DB			FTYNGRTFY	30.1	1167.53	9
MANIPLPEY	36.68	1046.51	9	0.5	524.261	2	31.36	3690	1	10108	191216PK 1954 CL II.mzML	1	1	1066	1074			Q9Y4C1|KDM3A_HUMAN	Lysine-specific demethylase 3A OS=Homo sapiens OX=9606 GN=KDM3A PE=1 SV=4	PEAKS DB			EEEPPRPAV	38.38	1022.5	9	4.3	512.261	2	16.8	1630	1	5008	PK1 1395I EV all.mzML	1	1	120	128			Q7LGC8|CHST3_HUMAN	Carbohydrate sulfotransferase 3 OS=Homo sapiens OX=9606 GN=CHST3 PE=1 SV=3	PEAKS DB			DIKPYIAEY	29.99	1110.56	9
ATNPEHLEI	36.58	1022.5	9	1.5	512.258	2	20.12	0	1	5902	191216PK 1954 CL II.mzML	0	0	31	39			tr|H0Y498|H0Y498_HUMAN	ER degradation-enhancing alpha-mannosidase-like protein 3 (Fragment) OS=Homo sapiens OX=9606 GN=EDEM3 PE=1 SV=1	PEAKS DB			YVLLKALAL	38.38	1002.65	9	6.6	502.334	2	32.21	644	1	7619	PK1 1395I EV all.mzML	1	1	107	115			tr|H0YGT3|H0YGT3_HUMAN	Steroid hormone receptor ERR1 (Fragment) OS=Homo sapiens OX=9606 GN=ESRRA PE=1 SV=1	PEAKS DB			QPIKESNSL	29.58	1014.53	9
KAISGVHTV	36.56	910.524	9	-8.3	456.264	2	12.45	787	1	3374	191216PK 1954 CL II.mzML	1	1	59	67			tr|H7BZU1|H7BZU1_HUMAN	Eukaryotic translation initiation factor 2 subunit 3 (Fragment) OS=Homo sapiens OX=9606 GN=EIF2S3 PE=1 SV=1	PEAKS DB			DIIERHNTM	37.93	1127.54	9	-0.1	564.777	2	15.45	540	1	4779	PK1 1395I EV all.mzML	1	1	597	605			O75815|BCAR3_HUMAN	Breast cancer anti-estrogen resistance protein 3 OS=Homo sapiens OX=9606 GN=BCAR3 PE=1 SV=1	PEAKS DB			APTPARPVL	29.09	920.544	9
RTNSTFNQV	36.42	1065.52	9	-4.2	533.763	2	14.59	3780	1	4037	191216PK 1954 CL II.mzML	1	1	38	46			tr|F8VYV2|F8VYV2_HUMAN	60S ribosomal protein L18 OS=Homo sapiens OX=9606 GN=RPL18 PE=1 SV=1	PEAKS DB			GLNDETYGY	37.72	1030.42	9	2	516.221	2	23.44	1610	1	6565	PK1 1395I EV all.mzML	1	1	105	113			tr|V9GYR2|V9GYR2_HUMAN	Sodium/potassium-transporting ATPase subunit beta (Fragment) OS=Homo sapiens OX=9606 GN=ATP1B1 PE=1 SV=1	PEAKS DB			DLINSLPLY	28.99	1046.56	9
SETVMVHQA	36.27	1000.46	9	-1.3	501.237	2	14.32	524	1	3967	191216PK 1954 CL II.mzML	1	1	247	255			Q92537|SUSD6_HUMAN	Sushi domain-containing protein 6 OS=Homo sapiens OX=9606 GN=SUSD6 PE=1 SV=1	PEAKS DB			SEETPLTAA	37.72	917.434	9	-2.5	459.723	2	20.44	848	1	5908	PK1 1395I EV all.mzML	1	1	81	89			Q8IXM3|RM41_HUMAN	39S ribosomal protein L41 mitochondrial OS=Homo sapiens OX=9606 GN=MRPL41 PE=1 SV=1	PEAKS DB			VSKTLPSTW	28.99	1017.55	9
AEMTTRMVA	36.08	1008.47	9	3.2	505.244	2	16.73	3060	1	4517	191216PK 1954 CL II.mzML	1	1	91	99			P40306|PSB10_HUMAN	Proteasome subunit beta type-10 OS=Homo sapiens OX=9606 GN=PSMB10 PE=1 SV=1	PEAKS DB			AEAPPPSVV	37.66	865.455	9	-0.7	433.734	2	20.57	7340	1	6001	PK1 1395I EV all.mzML	1	1	46	54			tr|A0A1X7SBZ2|A0A1X7SBZ2_HUMAN	Probable ATP-dependent RNA helicase DDX17 OS=Homo sapiens OX=9606 GN=DDX17 PE=1 SV=1	PEAKS DB			ASKVTEQEW	28.87	1076.51	9
KYAMMFAEL	35.96	1102.52	9	1	552.265	2	29.84	7380	1	9548	191216PK 1954 CL II.mzML	1	1	1790	1798			Q7Z6Z7|HUWE1_HUMAN	E3 ubiquitin-protein ligase HUWE1 OS=Homo sapiens OX=9606 GN=HUWE1 PE=1 SV=3	PEAKS DB			AMKPKPLSV	37.64	969.568	9	0.5	485.792	2	14.92	892	1	4684	PK1 1395I EV all.mzML	1	1	4512	4520			Q9NR09|BIRC6_HUMAN	Baculoviral IAP repeat-containing protein 6 OS=Homo sapiens OX=9606 GN=BIRC6 PE=1 SV=2	PEAKS DB			EVAPAGASY	28.48	863.403	9
AETELINRV	35.9	1043.56	9	0	522.786	2	20.13	21700	1	5879	191216PK 1954 CL II.mzML	1	1	682	690			Q9UKW4|VAV3_HUMAN	Guanine nucleotide exchange factor VAV3 OS=Homo sapiens OX=9606 GN=VAV3 PE=1 SV=1	PEAKS DB			NYIEFTRIL	37.6	1167.63	9	2.7	584.823	2	31.31	1740	1	7489	PK1 1395I EV all.mzML	1	1	154	162			P19105|ML12A_HUMAN	Myosin regulatory light chain 12A OS=Homo sapiens OX=9606 GN=MYL12A PE=1 SV=2	PEAKS DB			VSKEGTEAW	28.12	1005.48	9
QYMELFNKI	35.89	1184.59	9	-0.6	593.3	2	29.12	379	1	9281	191216PK 1954 CL II.mzML	1	1	192	200			Q9H944|MED20_HUMAN	Mediator of RNA polymerase II transcription subunit 20 OS=Homo sapiens OX=9606 GN=MED20 PE=1 SV=1	PEAKS DB			DLRLKVSEM	28.36	1089.59	9	1.3	545.801	2	22.17	440	1	6325	PK1 1395I EV all.mzML	1	1	209	217			Q86W92|LIPB1_HUMAN	Liprin-beta-1 OS=Homo sapiens OX=9606 GN=PPFIBP1 PE=1 SV=2	PEAKS DB			EVYEGALLY	27.94	1055.52	9
RATHRLLLL	35.82	1091.69	9	2.1	546.853	2	18.12	92800	1	5019	191216PK 1954 CL II.mzML	1	1	38	46			P63092|GNAS2_HUMAN	Guanine nucleotide-binding protein G(s) subunit alpha isoforms short OS=Homo sapiens OX=9606 GN=GNAS PE=1 SV=1	PEAKS DB			TFKEKVTSL	37.41	1051.59	9	-5.5	526.8	2	16.62	335	1	5000	PK1 1395I EV all.mzML	1	1	501	509			tr|J3KSB5|J3KSB5_HUMAN	Neurofibromin (Fragment) OS=Homo sapiens OX=9606 GN=NF1 PE=1 SV=1	PEAKS DB			ETSDIQIFY	27.69	1114.52	9
NEFDAIQKA	35.78	1034.5	9	0.8	518.257	2	19.64	22700	1	5671	191216PK 1954 CL II.mzML	1	1	1755	1763			Q14674|ESPL1_HUMAN	Separin OS=Homo sapiens OX=9606 GN=ESPL1 PE=1 SV=3	PEAKS DB			IPNEIIHAL	26.4	1018.58	9	-1.3	510.297	2	26.52	0	1	6998	PK1 1395I EV all.mzML	0	0	189	197			tr|M0R2T0|M0R2T0_HUMAN	Heterogeneous nuclear ribonucleoprotein M (Fragment) OS=Homo sapiens OX=9606 GN=HNRNPM PE=1 SV=1	PEAKS DB			DLIPLSFVL	27.6	1015.6	9
KINEAFIEM	35.74	1093.55	9	2.9	547.781	2	25.54	10300	1	7953	191216PK 1954 CL II.mzML	1	1	433	441			tr|D6REM6|D6REM6_HUMAN	Matrin-3 OS=Homo sapiens OX=9606 GN=MATR3 PE=1 SV=1	PEAKS DB			AILSKFLYY	37.23	1116.62	9	2.9	559.32	2	30.78	147	1	7444	PK1 1395I EV all.mzML	1	1	203	211			tr|E9PJ07|E9PJ07_HUMAN	Erythroid differentiation-related factor 1 OS=Homo sapiens OX=9606 GN=EDRF1 PE=1 SV=1	PEAKS DB			RPSASTQAL	27.59	929.493	9
KEFNFPEEA	35.72	1109.5	9	-1.1	555.756	2	22.19	11700	1	6681	191216PK 1954 CL II.mzML	1	1	539	547			Q9UPN7|PP6R1_HUMAN	Serine/threonine-protein phosphatase 6 regulatory subunit 1 OS=Homo sapiens OX=9606 GN=PPP6R1 PE=1 SV=5	PEAKS DB			AEYGHFVDI	37.21	1049.48	9	6.5	525.752	2	25.32	337	1	6862	PK1 1395I EV all.mzML	1	1	2	10			tr|H0YEX2|H0YEX2_HUMAN	Transcription initiation factor TFIID subunit 2 (Fragment) OS=Homo sapiens OX=9606 GN=TAF2 PE=1 SV=1	PEAKS DB			SPRKPIDSL	27.47	1011.57	9
HEFDEQVAA	35.68	1044.45	9	4.1	523.233	2	17.09	5090	1	4634	191216PK 1954 CL II.mzML	1	1	1887	1895			tr|A0A0J9YVP0|A0A0J9YVP0_HUMAN	E3 ubiquitin-protein ligase HERC2 (Fragment) OS=Homo sapiens OX=9606 GN=HERC2 PE=1 SV=1	PEAKS DB			EENPGIFAV	36.98	974.471	9	-0.3	488.243	2	30.74	1500	1	7435	PK1 1395I EV all.mzML	1	1	357	365			O15269|SPTC1_HUMAN	Serine palmitoyltransferase 1 OS=Homo sapiens OX=9606 GN=SPTLC1 PE=1 SV=1	PEAKS DB			ETTAVALAY	27.47	937.476	9
AELGMEHQA	35.6	984.433	9	1.7	493.223	2	14.68	3300	1	4076	191216PK 1954 CL II.mzML	1	1	28	36			tr|K7EK06|K7EK06_HUMAN	Phenylalanine--tRNA ligase alpha subunit (Fragment) OS=Homo sapiens OX=9606 GN=FARSA PE=1 SV=8	PEAKS DB			AEAPSSPDV	36.9	871.392	9	-2.9	436.702	2	17.34	149	1	5133	PK1 1395I EV all.mzML	1	1	1355	1363			tr|A0A0J9YX88|A0A0J9YX88_HUMAN	PHD and RING finger domain-containing protein 1 OS=Homo sapiens OX=9606 GN=PHRF1 PE=1 SV=1	PEAKS DB			TPSASRKSL	27.44	945.524	9
SYDPDFNQL	35.28	1097.47	9	2.1	549.74	2	27.74	3380	1	8824	191216PK 1954 CL II.mzML	1	1	217	225			Q9UET6|TRM7_HUMAN	Putative tRNA (cytidine(32)/guanosine(34)-2'-O)-methyltransferase OS=Homo sapiens OX=9606 GN=FTSJ1 PE=1 SV=2	PEAKS DB			EETNRLYAA	36.85	1065.51	9	2.5	533.763	2	16.13	211	1	4902	PK1 1395I EV all.mzML	1	1	195	203			tr|A6NE76|A6NE76_HUMAN	Cullin-4B (Fragment) OS=Homo sapiens OX=9606 GN=CUL4B PE=1 SV=2	PEAKS DB			TVIEPLKGY	27.4	1018.57	9
ATIQRIPEV	35.08	1025.59	9	0.1	513.799	2	21.12	8160	1	6393	191216PK 1954 CL II.mzML	1	1	324	332			Q02742|GCNT1_HUMAN	Beta-1 3-galactosyl-O-glycosyl-glycoprotein beta-1 6-N-acetylglucosaminyltransferase OS=Homo sapiens OX=9606 GN=GCNT1 PE=1 SV=2	PEAKS DB			AEAAAAPTV	36.59	799.408	9	-1.6	400.71	2	17.65	182	1	5203	PK1 1395I EV all.mzML	1	1	203	211			tr|M0QYC2|M0QYC2_HUMAN	Numb-like protein (Fragment) OS=Homo sapiens OX=9606 GN=NUMBL PE=1 SV=1	PEAKS DB			SPRNLNSSV	27.2	972.499	9
SPFEFGFTF	35.02	1077.48	9	1.8	539.747	2	41.02	473	1	12093	191216PK 1954 CL II.mzML	1	1	85	93			tr|A0A0J9YX62|A0A0J9YX62_HUMAN	DnaJ homolog subfamily B member 6 OS=Homo sapiens OX=9606 GN=DNAJB6 PE=1 SV=1	PEAKS DB			SENPVPLTV	36.55	954.502	9	1	478.259	2	27.38	583	1	7098	PK1 1395I EV all.mzML	1	1	315	323			Q8N1G4|LRC47_HUMAN	Leucine-rich repeat-containing protein 47 OS=Homo sapiens OX=9606 GN=LRRC47 PE=1 SV=1	PEAKS DB			VSTRQTQSW	26.32	1091.54	9
FEYILSHVA	34.97	1077.55	9	-0.5	539.78	2	26.48	5830	1	8297	191216PK 1954 CL II.mzML	1	1	48	56			tr|E9PLP7|E9PLP7_HUMAN	Alpha-1 3-glucosyltransferase (Fragment) OS=Homo sapiens OX=9606 GN=ALG8 PE=1 SV=2	PEAKS DB			SAVDFIRTL	36.5	1020.56	9	-0.2	511.287	2	30.21	2930	1	7376	PK1 1395I EV all.mzML	1	1	293	301			Q9UEE5|ST17A_HUMAN	Serine/threonine-protein kinase 17A OS=Homo sapiens OX=9606 GN=STK17A PE=1 SV=2	PEAKS DB			ETATLRSGY	49.07	996.488	9
SAQKHVLHV	34.82	1017.57	9	-3.5	509.79	2	11.39	54.3	1	3152	191216PK 1954 CL II.mzML	1	1	62	70			tr|M0QZW4|M0QZW4_HUMAN	Delta(3 5)-Delta(2 4)-dienoyl-CoA isomerase mitochondrial (Fragment) OS=Homo sapiens OX=9606 GN=ECH1 PE=1 SV=1	PEAKS DB			AEQPYFIEA	36.46	1066.5	9	5.4	534.259	2	28.49	1300	1	7198	PK1 1395I EV all.mzML	1	1	682	690			tr|A0A494C0N4|A0A494C0N4_HUMAN	Tetratricopeptide repeat protein 21B OS=Homo sapiens OX=9606 GN=TTC21B PE=1 SV=1	PEAKS DB			QTYYRIFTW	35.86	1276.62	9
EALDHMVEY	34.81	1105.47	9	1.6	553.744	2	23.26	5410	1	7074	191216PK 1954 CL II.mzML	1	1	399	407			O60664|PLIN3_HUMAN	Perilipin-3 OS=Homo sapiens OX=9606 GN=PLIN3 PE=1 SV=3	PEAKS DB			KEQEPMPTV	36.4	1057.51	9	1.6	529.764	2	17.92	5170	1	5243	PK1 1395I EV all.mzML	1	1	136	144			tr|H3BU16|H3BU16_HUMAN	Jupiter microtubule-associated homolog 2 (Fragment) OS=Homo sapiens OX=9606 GN=JPT2 PE=1 SV=1	PEAKS DB			RVFPHEVNW	34.57	1182.59	9
TVAEVVETM	34.76	977.474	9	2.2	489.744	2	26.54	0	1	8335	191216PK 1954 CL II.mzML	0	0	146	154			P18206|VINC_HUMAN	Vinculin OS=Homo sapiens OX=9606 GN=VCL PE=1 SV=4	PEAKS DB			MEGPTPVSA	36.36	887.406	9	1.7	444.711	2	19.85	148	1	5736	PK1 1395I EV all.mzML	1	1	237	245			P03915|NU5M_HUMAN	NADH-ubiquinone oxidoreductase chain 5 OS=Homo sapiens OX=9606 GN=MT-ND5 PE=1 SV=2	PEAKS DB			KSFVKVYNY	44.05	1146.61	9
SNIDKSLYV	34.7	1037.54	9	4	519.777	2	20.85	30700	1	6231	191216PK 1954 CL II.mzML	1	1	462	470			P26196|DDX6_HUMAN	Probable ATP-dependent RNA helicase DDX6 OS=Homo sapiens OX=9606 GN=DDX6 PE=1 SV=2	PEAKS DB			AEGAFPNLA	36.34	888.434	9	0.7	445.225	2	27.24	1100	1	7053	PK1 1395I EV all.mzML	1	1	167	175			Q9BTL4|IER2_HUMAN	Immediate early response gene 2 protein OS=Homo sapiens OX=9606 GN=IER2 PE=1 SV=1	PEAKS DB			KLFDIRPIW	43.45	1186.69	9
ATNPISRVL	34.61	969.561	9	-7.5	485.782	2	22.81	12600	1	6894	191216PK 1954 CL II.mzML	1	1	116	124			Q7Z417|NUFP2_HUMAN	Nuclear fragile X mental retardation-interacting protein 2 OS=Homo sapiens OX=9606 GN=NUFIP2 PE=1 SV=1	PEAKS DB			DAKIRIFDL	36.22	1089.62	9	2.6	545.818	2	28.36	67000	1	7186	PK1 1395I EV all.mzML	1	1	11	19			tr|B8A6G2|B8A6G2_HUMAN	60S ribosomal protein L10 (Fragment) OS=Homo sapiens OX=9606 GN=RPL10 PE=1 SV=1	PEAKS DB			KQNAHIVEW	42.74	1123.58	9
RIYPHGLVL	34.55	1066.63	9	4.8	534.322	2	21.25	3120	1	6383	191216PK 1954 CL II.mzML	1	1	154	162			tr|H7C2R7|H7C2R7_HUMAN	Spermine synthase (Fragment) OS=Homo sapiens OX=9606 GN=SMS PE=1 SV=1	PEAKS DB			AAANVVRNI	36.01	926.53	9	3.9	464.274	2	17.07	483	1	5089	PK1 1395I EV all.mzML	1	1	75	83			tr|A0A0G2JJQ0|A0A0G2JJQ0_HUMAN	Proteasome subunit beta type-9 (Fragment) OS=Homo sapiens OX=9606 GN=PSMB9 PE=1 SV=1	PEAKS DB			KPRTPFTTA	37.03	1017.56	9
YEFSQRLEA	34.53	1141.54	9	-2.7	571.774	2	21.61	0	1	6495	191216PK 1954 CL II.mzML	0	0	94	102			tr|E5RI16|E5RI16_HUMAN	Protein FAM49B (Fragment) OS=Homo sapiens OX=9606 GN=FAM49B PE=1 SV=1	PEAKS DB			AERMGFTEV	36	1038.48	9	-0.4	520.247	2	20.97	2570	1	6022	PK1 1395I EV all.mzML	1	1	799	807			P55265|DSRAD_HUMAN	Double-stranded RNA-specific adenosine deaminase OS=Homo sapiens OX=9606 GN=ADAR PE=1 SV=4	PEAKS DB			EVIPPMKEF	36.64	1088.56	9
QPYTDGVRM	33.83	1065.49	9	-0.4	533.753	2	18.36	6040	1	4948	191216PK 1954 CL III.mzML	1	1	548	556			P14923|PLAK_HUMAN	Junction plakoglobin OS=Homo sapiens OX=9606 GN=JUP PE=1 SV=3	PEAKS DB			AEGLMKVEA	35.99	946.479	9	-1.4	474.246	2	19.31	1760	1	5583	PK1 1395I EV all.mzML	1	1	417	425			Q9HBR0|S38AA_HUMAN	Putative sodium-coupled neutral amino acid transporter 10 OS=Homo sapiens OX=9606 GN=SLC38A10 PE=1 SV=2	PEAKS DB			RMFAPTKTW	36.3	1136.58	9
YPNVNIHNF	31.91	1116.54	9	-11.2	559.269	2	24.09	4990	1	7240	191216PK 1954 CL III.mzML	1	1	190	198			Q01082|SPTB2_HUMAN	Spectrin beta chain non-erythrocytic 1 OS=Homo sapiens OX=9606 GN=SPTBN1 PE=1 SV=2	PEAKS DB			AEEFKVPAA	35.87	960.492	9	1.5	481.254	2	20.92	13200	1	6017	PK1 1395I EV all.mzML	1	1	38	46			tr|H0Y614|H0Y614_HUMAN	Ubiquitin-fold modifier 1 (Fragment) OS=Homo sapiens OX=9606 GN=UFM1 PE=1 SV=1	PEAKS DB			ITAGAHRLW	35.97	1023.56	9
FPDKPITQY	53.49	1107.56	9	8.2	554.792	2	21.8	37900	1	6319	191216PK 1954 CL III.mzML	1	1	208	216			tr|A0A0C4DGS1|A0A0C4DGS1_HUMAN	Dolichyl-diphosphooligosaccharide--protein glycosyltransferase 48 kDa subunit OS=Homo sapiens OX=9606 GN=DDOST PE=1 SV=1	PEAKS DB			TNTLRILAL	35.79	1013.62	9	3.8	507.821	2	28.85	9800	1	7236	PK1 1395I EV all.mzML	1	1	759	767			Q15393|SF3B3_HUMAN	Splicing factor 3B subunit 3 OS=Homo sapiens OX=9606 GN=SF3B3 PE=1 SV=4	PEAKS DB			ELVKRILNF	35.52	1130.68	9
TAWLLYDTY	41.24	1144.54	9	1.3	573.28	2	35.9	0	1	10777	191216PK 1954 CL III.mzML	0	0	410	418			P49588|SYAC_HUMAN	Alanine--tRNA ligase cytoplasmic OS=Homo sapiens OX=9606 GN=AARS PE=1 SV=2	PEAKS DB			QNLVKIMSL	35.73	1044.6	9	2.1	523.308	2	27.87	766	1	7159	PK1 1395I EV all.mzML	1	1	124	132			tr|J3KTM9|J3KTM9_HUMAN	Importin subunit beta-1 (Fragment) OS=Homo sapiens OX=9606 GN=KPNB1 PE=1 SV=1	PEAKS DB			AVYPVRSAY	34.38	1024.53	9
YTVPAGMTV	30.35	937.458	9	2.8	469.738	2	26.76	1220	1	8206	191216PK 1954 CL III.mzML	1	1	4467	4475			Q14204|DYHC1_HUMAN	Cytoplasmic dynein 1 heavy chain 1 OS=Homo sapiens OX=9606 GN=DYNC1H1 PE=1 SV=5	PEAKS DB			AENPDIFAV	35.66	974.471	9	5.3	488.245	2	30.97	673	1	7462	PK1 1395I EV all.mzML	1	1	161	169			P30825|CTR1_HUMAN	High affinity cationic amino acid transporter 1 OS=Homo sapiens OX=9606 GN=SLC7A1 PE=1 SV=1	PEAKS DB			KLFDRPQEL	33.14	1144.62	9
REIQVQHPA	28.62	1076.57	9	-2.7	539.292	2	12.36	0	1	3295	191216PK 1954 CL III.mzML	0	0	68	76			tr|Q5SZX9|Q5SZX9_HUMAN	T-complex protein 1 subunit gamma (Fragment) OS=Homo sapiens OX=9606 GN=CCT3 PE=1 SV=1	PEAKS DB			NSAKLHSVL	25.52	967.545	9	0.3	484.78	2	14.43	54.2	1	4616	PK1 1395I EV all.mzML	1	1	604	612			tr|A0A087WVI0|A0A087WVI0_HUMAN	Conserved oligomeric Golgi complex subunit 1 OS=Homo sapiens OX=9606 GN=COG1 PE=1 SV=1	PEAKS DB			KTKEIEQVY	38.96	1136.61	9
EAYTDHATY	41.31	1069.44	9	8.4	535.729	2	15.34	0	1	4088	191216PK 1954 CL III.mzML	0	0	198	206			O15031|PLXB2_HUMAN	Plexin-B2 OS=Homo sapiens OX=9606 GN=PLXNB2 PE=1 SV=3	PEAKS DB			ELLIRKLPF	35.43	1127.71	9	2.7	564.862	2	27.6	6090	1	7120	PK1 1395I EV all.mzML	1	1	60	68			tr|K7EMV3|K7EMV3_HUMAN	Histone H3 OS=Homo sapiens OX=9606 GN=H3F3B PE=1 SV=1	PEAKS DB			EVTEIISQF	32.65	1064.54	9
KEAPPMEKP	26.83	1025.52	9	-1.5	513.767	2	11.98	719	1	3257	191216PK 1954 CL III.mzML	1	1	32	40			tr|K7EM56|K7EM56_HUMAN	40S ribosomal protein S15 OS=Homo sapiens OX=9606 GN=RPS15 PE=1 SV=2	PEAKS DB			AESLQPVAA	35.42	884.46	9	-0.3	443.237	2	20.43	1900	1	5868	PK1 1395I EV all.mzML	1	1	2165	2173			Q8NFC6|BD1L1_HUMAN	Biorientation of chromosomes in cell division protein 1-like 1 OS=Homo sapiens OX=9606 GN=BOD1L1 PE=1 SV=2	PEAKS DB			KPRSPPRAL	31.92	1020.62	9
TAISLFYEL	33.84	1055.55	9	-5.5	528.781	2	38.85	164	1	11193	191216PK 1954 CL III.mzML	1	1	73	81			P13639|EF2_HUMAN	Elongation factor 2 OS=Homo sapiens OX=9606 GN=EEF2 PE=1 SV=4	PEAKS DB			SEQPTLVTA	35.42	944.481	9	0.9	473.248	2	21.6	4210	1	6190	PK1 1395I EV all.mzML	1	1	456	464			Q8IWA0|WDR75_HUMAN	WD repeat-containing protein 75 OS=Homo sapiens OX=9606 GN=WDR75 PE=1 SV=1	PEAKS DB			ISTPVIRTF	31.89	1032.6	9
GSDGSTRVV	42.49	876.43	9	-2.3	439.221	2	11.8	1020	1	3199	191216PK 1954 CL III.mzML	1	1	2510	2518			P15924|DESP_HUMAN	Desmoplakin OS=Homo sapiens OX=9606 GN=DSP PE=1 SV=3	PEAKS DB			ELNQKSATL	35.38	1002.53	9	2	502.276	2	15.45	546	1	4770	PK1 1395I EV all.mzML	1	1	522	530			P33176|KINH_HUMAN	Kinesin-1 heavy chain OS=Homo sapiens OX=9606 GN=KIF5B PE=1 SV=1	PEAKS DB			KPQPRPQTL	30.69	1063.61	9
ISNNRTLEL	36.41	1058.57	9	1.8	530.294	2	19.43	71900	1	5490	191216PK 1954 CL III.mzML	1	1	1758	1766			P15924|DESP_HUMAN	Desmoplakin OS=Homo sapiens OX=9606 GN=DSP PE=1 SV=3	PEAKS DB			AEMPQNYRP	35.37	1104.5	9	1.9	553.259	2	17.33	1080	1	5130	PK1 1395I EV all.mzML	1	1	482	490			Q14258|TRI25_HUMAN	E3 ubiquitin/ISG15 ligase TRIM25 OS=Homo sapiens OX=9606 GN=TRIM25 PE=1 SV=2	PEAKS DB			KIAEQVASF	38.73	991.534	9
RYLEKPMEI	32.3	1177.62	9	3.4	589.817	2	19.21	42500	1	5302	191216PK 1954 CL III.mzML	1	1	93	101			P40763|STAT3_HUMAN	Signal transducer and activator of transcription 3 OS=Homo sapiens OX=9606 GN=STAT3 PE=1 SV=2	PEAKS DB			ALKAKKAVL	35.29	940.643	9	4.2	471.331	2	12.08	42.3	1	4354	PK1 1395I EV all.mzML	1	1	21	29			P62750|RL23A_HUMAN	60S ribosomal protein L23a OS=Homo sapiens OX=9606 GN=RPL23A PE=1 SV=1	PEAKS DB			AIRNAMGSL	33.2	931.491	9
WPVGGDSRF	27.55	1019.48	9	0	510.748	2	23.65	280000	1	7192	191216PK 1954 CL III.mzML	1	1	171	179			Q14451|GRB7_HUMAN	Growth factor receptor-bound protein 7 OS=Homo sapiens OX=9606 GN=GRB7 PE=1 SV=2	PEAKS DB			AEAIRILAA	35.27	926.555	9	0	464.285	2	23.35	3600	1	6532	PK1 1395I EV all.mzML	1	1	66	74			tr|F2Z2I8|F2Z2I8_HUMAN	Stomatin-like protein 2 mitochondrial OS=Homo sapiens OX=9606 GN=STOML2 PE=1 SV=1	PEAKS DB			LTEAPLNPKA	36.08	1052.59	10
GEFGEIEAI	27.55	963.455	9	6.1	482.738	2	30.61	1800	1	9579	191216PK 1954 CL III.mzML	1	1	175	183			tr|D6R9P3|D6R9P3_HUMAN	Heterogeneous nuclear ribonucleoprotein A/B OS=Homo sapiens OX=9606 GN=HNRNPAB PE=1 SV=1	PEAKS DB			TLNIKPVSL	35.08	983.601	9	4.1	492.81	2	25.33	1230	1	6853	PK1 1395I EV all.mzML	1	1	732	740			Q5THK1|PR14L_HUMAN	Protein PRR14L OS=Homo sapiens OX=9606 GN=PRR14L PE=1 SV=1	PEAKS DB			EIIGRDLSGF	33.68	1105.58	10
KTFLFSATM	35.8	1044.53	9	-0.3	523.273	2	27.53	994	1	8527	191216PK 1954 CL III.mzML	1	1	200	208			Q9H0S4|DDX47_HUMAN	Probable ATP-dependent RNA helicase DDX47 OS=Homo sapiens OX=9606 GN=DDX47 PE=1 SV=1	PEAKS DB			ETNLRYLAL	34.77	1091.6	9	-3.2	546.804	2	27.15	71.4	1	7057	PK1 1395I EV all.mzML	1	1	320	328			tr|A0A0G2JQM1|A0A0G2JQM1_HUMAN	AP-2 complex subunit alpha-2 (Fragment) OS=Homo sapiens OX=9606 GN=AP2A2 PE=1 SV=1	PEAKS DB			STYEKALGYF	36.71	1177.57	10
VIFTKFDEV	28.94	1096.58	9	3.2	549.299	2	26.49	5460	1	8069	191216PK 1954 CL III.mzML	1	1	218	226			tr|F8WA11|F8WA11_HUMAN	CLIP-associating protein 1 OS=Homo sapiens OX=9606 GN=CLASP1 PE=1 SV=2	PEAKS DB			LPLHKVKSL	34.72	1033.66	9	-0.9	517.839	2	14.34	247	1	4604	PK1 1395I EV all.mzML	1	1	248	256			tr|H0Y8C4|H0Y8C4_HUMAN	Serine/threonine-protein phosphatase 2A 56 kDa regulatory subunit delta isoform (Fragment) OS=Homo sapiens OX=9606 GN=PPP2R5D PE=1 SV=1	PEAKS DB			RSYSESEKQW	35.04	1298.59	10
IYIWDLNNF	54.54	1196.59	9	-5.3	599.297	2	40.13	418	1	11306	191216PK 1954 CL III.mzML	1	1	147	155			tr|D6RE64|D6RE64_HUMAN	Protein transport protein Sec31A (Fragment) OS=Homo sapiens OX=9606 GN=SEC31A PE=1 SV=8	PEAKS DB			EVLQRGEAL	34.63	1013.55	9	0.9	507.783	2	18.23	4990	1	5347	PK1 1395I EV all.mzML	1	1	30	38			tr|A0A087X1A9|A0A087X1A9_HUMAN	Vesicle-trafficking protein SEC22b (Fragment) OS=Homo sapiens OX=9606 GN=SEC22B PE=1 SV=1	PEAKS DB			ETASGTSLGY	33.85	984.44	10
PYNDYFEYF	26.88	1256.5	9	12.6	629.266	2	36.23	391	1	10835	191216PK 1954 CL III.mzML	1	1	329	337			Q13547|HDAC1_HUMAN	Histone deacetylase 1 OS=Homo sapiens OX=9606 GN=HDAC1 PE=1 SV=1	PEAKS DB			AEIAESVQA	34.49	916.45	9	-1.4	459.232	2	19.71	1240	1	5686	PK1 1395I EV all.mzML	1	1	71	79			Q6PD74|AAGAB_HUMAN	Alpha- and gamma-adaptin-binding protein p34 OS=Homo sapiens OX=9606 GN=AAGAB PE=1 SV=1	PEAKS DB			RPANHRQLTF	33.57	1238.66	10
AYLLNLNHL	36.53	1069.59	9	-3.7	535.801	2	29.29	0	1	9070	191216PK 1954 CL III.mzML	0	0	124	132			tr|G3XAN4|G3XAN4_HUMAN	Translocating chain-associated membrane protein 1 OS=Homo sapiens OX=9606 GN=TRAM1 PE=1 SV=1	PEAKS DB			SELPIVTPA	34.38	925.512	9	5.1	463.766	2	28.45	3510	1	7193	PK1 1395I EV all.mzML	1	1	305	313			P52292|IMA1_HUMAN	Importin subunit alpha-1 OS=Homo sapiens OX=9606 GN=KPNA2 PE=1 SV=1	PEAKS DB			ISQPASGNTF	31.05	1020.49	10
RSSGYPLTI	25.88	992.529	9	0.3	497.272	2	22.38	27000	1	6622	191216PK 1954 CL III.mzML	1	1	139	147			tr|B7Z4B8|B7Z4B8_HUMAN	Heterogeneous nuclear ribonucleoprotein U-like protein 1 OS=Homo sapiens OX=9606 GN=HNRNPUL1 PE=1 SV=1	PEAKS DB			DLKEKKEVV	34.36	1086.63	9	3	544.323	2	12.41	354	1	4370	PK1 1395I EV all.mzML	1	1	63	71			tr|H7C031|H7C031_HUMAN	Prothymosin alpha (Fragment) OS=Homo sapiens OX=9606 GN=PTMA PE=4 SV=1	PEAKS DB			RPTGSVSSTL	29.36	1003.53	10
AYALLLQHL	33.17	1040.6	9	-0.4	521.308	2	30.07	1390	1	9390	191216PK 1954 CL III.mzML	1	1	46	54			tr|A0A0C4DFT5|A0A0C4DFT5_HUMAN	Solute carrier family 26 member 6 OS=Homo sapiens OX=9606 GN=SLC26A6 PE=1 SV=1	PEAKS DB			AEAIPEPVV	34.04	923.496	9	1.8	462.756	2	27.11	978	1	7045	PK1 1395I EV all.mzML	1	1	95	103			tr|B5MBX1|B5MBX1_HUMAN	E3 ubiquitin-protein ligase Jade-2 OS=Homo sapiens OX=9606 GN=JADE2 PE=1 SV=1	PEAKS DB			KTLTDISNQW	34.25	1204.61	10
NAFEELVAF	37.98	1038.5	9	3.6	520.26	2	37.63	10600	1	11062	191216PK 1954 CL III.mzML	1	1	22	30			tr|J3KQ69|J3KQ69_HUMAN	DNA replication licensing factor MCM3 OS=Homo sapiens OX=9606 GN=MCM3 PE=1 SV=3	PEAKS DB			SYLPRSFEY	34.01	1160.55	9	0.1	581.282	2	25.41	467	1	6864	PK1 1395I EV all.mzML	1	1	527	535			tr|A0A494BZV4|A0A494BZV4_HUMAN	Uncharacterized protein (Fragment) OS=Homo sapiens OX=9606 PE=4 SV=1	PEAKS DB			TVLPGEIQGW	39.77	1098.57	10
KYPENFFLL	33.65	1169.61	9	5.7	585.817	2	33.31	45300	1	10455	191216PK 1954 CL III.mzML	1	1	113	121			tr|E9PMD7|E9PMD7_HUMAN	Serine/threonine-protein phosphatase (Fragment) OS=Homo sapiens OX=9606 GN=PPP1CA PE=1 SV=1	PEAKS DB			EEQVRSLEA	33.97	1059.52	9	0	530.767	2	15.9	357	1	4860	PK1 1395I EV all.mzML	1	1	173	181			Q01664|TFAP4_HUMAN	Transcription factor AP-4 OS=Homo sapiens OX=9606 GN=TFAP4 PE=1 SV=2	PEAKS DB			AVTALAARTW	37.8	1058.59	10
SIIGRLLEV	27.39	998.612	9	4.6	500.316	2	31.65	42100	1	9974	191216PK 1954 CL III.mzML	1	1	11	19			tr|E9PMD7|E9PMD7_HUMAN	Serine/threonine-protein phosphatase (Fragment) OS=Homo sapiens OX=9606 GN=PPP1CA PE=1 SV=1	PEAKS DB			DLKEHASSL	33.65	998.503	9	-1.5	500.258	2	14.92	296	1	4678	PK1 1395I EV all.mzML	1	1	284	292			tr|H7C4G9|H7C4G9_HUMAN	ERC protein 2 (Fragment) OS=Homo sapiens OX=9606 GN=ERC2 PE=1 SV=1	PEAKS DB			KTLPADVQNY	33.33	1147.59	10
NVADLHEKY	47.13	1087.53	9	8.6	544.777	2	14.85	0	1	3991	191216PK 1954 CL III.mzML	0	0	250	258			P28074|PSB5_HUMAN	Proteasome subunit beta type-5 OS=Homo sapiens OX=9606 GN=PSMB5 PE=1 SV=3	PEAKS DB			DAHLRPTSL	33.47	1008.54	9	3.3	505.277	2	16.75	4110	1	5015	PK1 1395I EV all.mzML	1	1	415	423			Q9C0C2|TB182_HUMAN	182 kDa tankyrase-1-binding protein OS=Homo sapiens OX=9606 GN=TNKS1BP1 PE=1 SV=4	PEAKS DB			RSLNQTGVQW	32.61	1187.6	10
SEYNMLWHA	47.04	1149.49	9	-0.7	575.753	2	26.18	637	1	7971	191216PK 1954 CL III.mzML	1	1	392	400			tr|B4E1Q4|B4E1Q4_HUMAN	Serine/threonine-protein kinase RIO3 OS=Homo sapiens OX=9606 GN=RIOK3 PE=1 SV=1	PEAKS DB			KIKEKVVTL	33.33	1056.69	9	0.4	529.353	2	14.16	302	1	4572	PK1 1395I EV all.mzML	1	1	620	628			P50443|S26A2_HUMAN	Sulfate transporter OS=Homo sapiens OX=9606 GN=SLC26A2 PE=1 SV=2	PEAKS DB			SPRGSPDGSL	32.06	971.467	10
REIGENHEA	28.21	1053.48	9	-0.3	527.749	2	10.18	0	1	2946	191216PK 1954 CL III.mzML	0	0	2229	2237			tr|C4B7M2|C4B7M2_HUMAN	Spatacsin OS=Homo sapiens OX=9606 GN=SPG11 PE=1 SV=1	PEAKS DB			EEAQHFIKA	33.27	1071.53	9	0.9	536.775	2	15.05	133	1	4711	PK1 1395I EV all.mzML	1	1	26	34			tr|I3L3N1|I3L3N1_HUMAN	AP-4 complex accessory subunit Tepsin (Fragment) OS=Homo sapiens OX=9606 GN=TEPSIN PE=4 SV=1	PEAKS DB			QLSKGQSYSV	27.86	1095.56	10
NYAQVFNKL	46.89	1095.57	9	-4.9	548.79	2	24.84	1120	1	7555	191216PK 1954 CL III.mzML	1	1	34	42			tr|B5MCH7|B5MCH7_HUMAN	Basic leucine zipper and W2 domain-containing protein 2 OS=Homo sapiens OX=9606 GN=BZW2 PE=1 SV=1	PEAKS DB			YFFGEGYTY	33.25	1145.47	9	3	573.744	2	32.84	298	1	7681	PK1 1395I EV all.mzML	1	1	133	141			Q6P6C2|ALKB5_HUMAN	RNA demethylase ALKBH5 OS=Homo sapiens OX=9606 GN=ALKBH5 PE=1 SV=2	PEAKS DB			SPANTRYLFL	43.4	1180.62	10
KENSHFFVA	28.42	1077.52	9	-0.7	539.769	2	16.92	662	1	4377	191216PK 1954 CL III.mzML	1	1	54	62			Q15814|TBCC_HUMAN	Tubulin-specific chaperone C OS=Homo sapiens OX=9606 GN=TBCC PE=1 SV=2	PEAKS DB			EEIQRLYEA	33.2	1149.57	9	2.3	575.792	2	21.02	1120	1	6037	PK1 1395I EV all.mzML	1	1	644	652			tr|A0A087WWW8|A0A087WWW8_HUMAN	Calcineurin-binding protein cabin-1 OS=Homo sapiens OX=9606 GN=CABIN1 PE=1 SV=1	PEAKS DB			EVIDLMIKEY	42.43	1251.64	10
HSGPVIPVY	34.15	967.513	9	-12.5	484.758	2	22.52	31100	1	6652	191216PK 1954 CL III.mzML	1	1	240	248			Q14469|HES1_HUMAN	Transcription factor HES-1 OS=Homo sapiens OX=9606 GN=HES1 PE=1 SV=1	PEAKS DB			SIGDIFLKY	33.17	1054.57	9	1.9	528.293	2	31.63	6770	1	7567	PK1 1395I EV all.mzML	1	1	174	182			tr|H7C3G1|H7C3G1_HUMAN	Protein ECT2 (Fragment) OS=Homo sapiens OX=9606 GN=ECT2 PE=1 SV=1	PEAKS DB			KTFSEHLTSY	40.15	1211.58	10
LPLEEHYRF	25.94	1202.61	9	-3.2	401.875	3	22.03	14000	1	6425	191216PK 1954 CL III.mzML	1	1	34	42			Q9NZN4|EHD2_HUMAN	EH domain-containing protein 2 OS=Homo sapiens OX=9606 GN=EHD2 PE=1 SV=2	PEAKS DB			SVMETFLLY	33.07	1101.54	9	4	551.78	2	38.82	360	1	8706	PK1 1395I EV all.mzML	1	1	476	484			O95382|M3K6_HUMAN	Mitogen-activated protein kinase kinase kinase 6 OS=Homo sapiens OX=9606 GN=MAP3K6 PE=1 SV=3	PEAKS DB			KPRVPPATAF	37.42	1082.62	10
RTIGVMTMV	31.85	1006.53	9	-0.2	504.272	2	24.71	7690	1	7487	191216PK 1954 CL III.mzML	1	1	1278	1286			P07814|SYEP_HUMAN	Bifunctional glutamate/proline--tRNA ligase OS=Homo sapiens OX=9606 GN=EPRS PE=1 SV=5	PEAKS DB			ALLDLSFAY	33.05	1011.53	9	-2	506.77	2	39.44	715	1	8795	PK1 1395I EV all.mzML	1	1	194	202			tr|A0A0G2JH37|A0A0G2JH37_HUMAN	Tapasin OS=Homo sapiens OX=9606 GN=TAPBP PE=1 SV=1	PEAKS DB			TPFGGRLLVL	36.42	1071.64	10
GTNFRVLWV	27.98	1090.59	9	11.7	546.31	2	30.48	242	1	9553	191216PK 1954 CL III.mzML	1	1	59	67			tr|E9PB90|E9PB90_HUMAN	Hexokinase-2 OS=Homo sapiens OX=9606 GN=HK2 PE=1 SV=1	PEAKS DB			MPLLRQEEL	33	1127.6	9	-1.8	564.807	2	24.7	2560	1	6774	PK1 1395I EV all.mzML	1	1	394	402			Q9NZN4|EHD2_HUMAN	EH domain-containing protein 2 OS=Homo sapiens OX=9606 GN=EHD2 PE=1 SV=2	PEAKS DB			KTLTQGGVTY	35.93	1066.57	10
SYQKVIELF	43.94	1125.61	9	1.1	563.811	2	28.85	0	1	8940	191216PK 1954 CL III.mzML	0	0	289	297			Q96KB5|TOPK_HUMAN	Lymphokine-activated killer T-cell-originated protein kinase OS=Homo sapiens OX=9606 GN=PBK PE=1 SV=3	PEAKS DB			FIPFLPLEY	32.95	1137.61	9	3.6	569.815	2	43.84	319	1	9303	PK1 1395I EV all.mzML	1	1	273	281			O14657|TOR1B_HUMAN	Torsin-1B OS=Homo sapiens OX=9606 GN=TOR1B PE=1 SV=2	PEAKS DB			APDGSQRAVL	38.41	1012.53	10
IYLTFPVAM	43.34	1053.56	9	7.5	527.79	2	39.22	215	1	11234	191216PK 1954 CL III.mzML	1	1	11	19			tr|M0QZ55|M0QZ55_HUMAN	Protein PET100 homolog mitochondrial (Fragment) OS=Homo sapiens OX=9606 GN=PET100 PE=4 SV=2	PEAKS DB			AEADAVHLA	32.9	895.44	9	-3.3	448.726	2	17.47	97.1	1	5160	PK1 1395I EV all.mzML	1	1	250	258			O95755|RAB36_HUMAN	Ras-related protein Rab-36 OS=Homo sapiens OX=9606 GN=RAB36 PE=2 SV=2	PEAKS DB			SVLGQLGITK	31.49	1014.61	10
GEARPGPTA	42.82	854.425	9	3.1	428.221	2	11.13	607	1	3049	191216PK 1954 CL III.mzML	1	1	130	138			tr|C9JRJ8|C9JRJ8_HUMAN	Sequestosome-1 (Fragment) OS=Homo sapiens OX=9606 GN=SQSTM1 PE=1 SV=1	PEAKS DB			DLKVKLTEV	32.9	1043.62	9	4.9	522.821	2	22.32	476	1	6362	PK1 1395I EV all.mzML	1	1	232	240			Q9NQZ2|SAS10_HUMAN	Something about silencing protein 10 OS=Homo sapiens OX=9606 GN=UTP3 PE=1 SV=1	PEAKS DB			VTSIQDWVQK	31.3	1202.63	10
RPSVLIVTY	31.12	1046.61	9	-2	524.312	2	24.93	1870	1	7635	191216PK 1954 CL III.mzML	1	1	48	56			Q4ADV7|RIC1_HUMAN	RAB6A-GEF complex partner protein 1 OS=Homo sapiens OX=9606 GN=RIC1 PE=1 SV=2	PEAKS DB			TLADILLYY	32.8	1083.59	9	0.7	542.8	2	41.59	2530	1	9046	PK1 1395I EV all.mzML	1	1	101	109			tr|H0YAL7|H0YAL7_HUMAN	Eukaryotic translation elongation factor 1 epsilon-1 (Fragment) OS=Homo sapiens OX=9606 GN=EEF1E1 PE=4 SV=1	PEAKS DB			EVPPPTVPMDY	44.61	1243.58	11
MALAVRVVY	42.21	1020.58	9	-4.6	511.294	2	26.68	3070	1	8171	191216PK 1954 CL III.mzML	1	1	7	15			tr|M0QYX1|M0QYX1_HUMAN	Selenoprotein W OS=Homo sapiens OX=9606 GN=SELENOW PE=1 SV=2	PEAKS DB			ALSPYALEY	32.79	1025.51	9	-1.7	513.76	2	30.26	244	1	7386	PK1 1395I EV all.mzML	1	1	203	211			tr|Q5TCP6|Q5TCP6_HUMAN	Hemicentin-1 (Fragment) OS=Homo sapiens OX=9606 GN=HMCN1 PE=1 SV=1	PEAKS DB			ETFGGFDSHQM	43.42	1254.5	11
REKAEELAA	26	1015.53	9	-2.4	508.771	2	11.54	4310	1	3128	191216PK 1954 CL III.mzML	1	1	93	101			tr|A0A087WTZ5|A0A087WTZ5_HUMAN	UBX domain-containing protein 1 OS=Homo sapiens OX=9606 GN=UBXN1 PE=1 SV=1	PEAKS DB			YAKEKLESF	32.6	1113.57	9	1.1	557.793	2	16.35	236	1	4944	PK1 1395I EV all.mzML	1	1	12	20			tr|H0YBU4|H0YBU4_HUMAN	Protein-L-isoaspartate O-methyltransferase domain-containing protein 1 (Fragment) OS=Homo sapiens OX=9606 GN=PCMTD1 PE=1 SV=1	PEAKS DB			APSGQHSQAQL	37.15	1122.54	11
GEHYVHVNA	41.84	1024.47	9	3	513.245	2	12.96	514	1	3401	191216PK 1954 CL III.mzML	1	1	1346	1354			P08581|MET_HUMAN	Hepatocyte growth factor receptor OS=Homo sapiens OX=9606 GN=MET PE=1 SV=4	PEAKS DB			AVIEDTWHY	32.59	1132.52	9	3.3	567.269	2	25.24	2060	1	6821	PK1 1395I EV all.mzML	1	1	146	154			tr|D6RDP9|D6RDP9_HUMAN	Methylsterol monooxygenase 1 (Fragment) OS=Homo sapiens OX=9606 GN=MSMO1 PE=1 SV=1	PEAKS DB			QTFLIPEAMTF	33.34	1296.64	11
ASTSRSLAL	28.82	904.498	9	-2.6	453.255	2	16.79	5890	1	4338	191216PK 1954 CL III.mzML	1	1	58	66			O95721|SNP29_HUMAN	Synaptosomal-associated protein 29 OS=Homo sapiens OX=9606 GN=SNAP29 PE=1 SV=1	PEAKS DB			ALHERIQAL	32.57	1049.6	9	2.2	525.808	2	16.71	418	1	5016	PK1 1395I EV all.mzML	1	1	1039	1047			Q08378|GOGA3_HUMAN	Golgin subfamily A member 3 OS=Homo sapiens OX=9606 GN=GOLGA3 PE=1 SV=2	PEAKS DB			SPITHTAQSAL	30.64	1124.58	11
NNNIPPVEF	41.34	1042.51	9	-12.9	522.255	2	29.36	10300	1	9054	191216PK 1954 CL III.mzML	1	1	156	164			Q7Z3B4|NUP54_HUMAN	Nucleoporin p54 OS=Homo sapiens OX=9606 GN=NUP54 PE=1 SV=2	PEAKS DB			AEKDFWELA	32.46	1107.52	9	6	554.773	2	28.81	588	1	7241	PK1 1395I EV all.mzML	1	1	2989	2997			P78527|PRKDC_HUMAN	DNA-dependent protein kinase catalytic subunit OS=Homo sapiens OX=9606 GN=PRKDC PE=1 SV=3	PEAKS DB			RPKPSSSPVIF	34.9	1213.68	11
QYNPHVHQL	40.17	1134.56	9	1.1	568.286	2	13.94	393	1	3691	191216PK 1954 CL III.mzML	1	1	387	395			tr|A0A0A0MSL1|A0A0A0MSL1_HUMAN	Disks large homolog 5 (Fragment) OS=Homo sapiens OX=9606 GN=DLG5 PE=1 SV=1	PEAKS DB			EIQQKVMQV	32.39	1101.59	9	-3.7	551.798	2	19.31	79.8	1	5601	PK1 1395I EV all.mzML	1	1	276	284			Q86VW0|SESD1_HUMAN	SEC14 domain and spectrin repeat-containing protein 1 OS=Homo sapiens OX=9606 GN=SESTD1 PE=1 SV=2	PEAKS DB			KPRTPFTTSQL	28.28	1274.7	11
HESAAHAIV	39.66	933.467	9	8.3	467.745	2	12.32	0	1	3285	191216PK 1954 CL III.mzML	0	0	30	38			tr|F8WE16|F8WE16_HUMAN	Nucleolysin TIA-1 isoform p40 (Fragment) OS=Homo sapiens OX=9606 GN=TIA1 PE=1 SV=1	PEAKS DB			ELHGKMISV	32.32	1012.54	9	1.8	507.277	2	17.25	230	1	5125	PK1 1395I EV all.mzML	1	1	471	479			Q15424|SAFB1_HUMAN	Scaffold attachment factor B1 OS=Homo sapiens OX=9606 GN=SAFB PE=1 SV=4	PEAKS DB			RTLLMENISSW	34.99	1348.68	11
KSVGKGLQV	27.06	914.555	9	3.1	458.286	2	12.82	1540	1	3360	191216PK 1954 CL III.mzML	1	1	716	724			Q13428|TCOF_HUMAN	Treacle protein OS=Homo sapiens OX=9606 GN=TCOF1 PE=1 SV=3	PEAKS DB			EEIQIKEPA	32.25	1055.55	9	4.4	528.784	2	19.27	420	1	5590	PK1 1395I EV all.mzML	1	1	137	145			tr|E9PPN3|E9PPN3_HUMAN	N-terminal kinase-like protein OS=Homo sapiens OX=9606 GN=SCYL1 PE=1 SV=1	PEAKS DB			GTAAVFNAVNW	44.56	1148.56	11
SETSLIGTA	27.17	877.439	9	-2.7	439.726	2	22.25	3900	1	6530	191216PK 1954 CL III.mzML	1	1	10	18			tr|E7EVQ6|E7EVQ6_HUMAN	Squalene monooxygenase OS=Homo sapiens OX=9606 GN=SQLE PE=1 SV=1	PEAKS DB			MMKLIINSL	32.08	1061.6	9	2.2	531.807	2	30.17	2310	1	7392	PK1 1395I EV all.mzML	1	1	1	9			tr|F8W026|F8W026_HUMAN	Endoplasmin (Fragment) OS=Homo sapiens OX=9606 GN=HSP90B1 PE=1 SV=8	PEAKS DB			RVFEDESGKHW	43	1388.65	11
KSFYDARLL	38.75	1111.6	9	3.6	556.811	2	22.51	392	1	6623	191216PK 1954 CL III.mzML	1	1	54	62			Q86V97|KBTB6_HUMAN	Kelch repeat and BTB domain-containing protein 6 OS=Homo sapiens OX=9606 GN=KBTBD6 PE=1 SV=1	PEAKS DB			MEHPYFYTV	32.04	1185.52	9	4.1	593.768	2	25.68	1200	1	6896	PK1 1395I EV all.mzML	1	1	319	327			tr|E7EU96|E7EU96_HUMAN	Casein kinase II subunit alpha OS=Homo sapiens OX=9606 GN=CSNK2A1 PE=1 SV=1	PEAKS DB			MPLGLLAAPPP	38.36	1075.61	11
KNIPMTLEL	38.53	1057.58	9	5.5	529.802	2	27.12	12400	1	8356	191216PK 1954 CL III.mzML	1	1	32	40			tr|A0A1W2PS15|A0A1W2PS15_HUMAN	Transcription elongation factor A protein 1 OS=Homo sapiens OX=9606 GN=TCEA1 PE=1 SV=1	PEAKS DB			YLKVKGNVF	31.99	1066.62	9	1.9	534.317	2	19	4600	1	5515	PK1 1395I EV all.mzML	1	1	121	129			tr|J3QR09|J3QR09_HUMAN	Ribosomal protein L19 OS=Homo sapiens OX=9606 GN=RPL19 PE=1 SV=1	PEAKS DB			TPDTGRILSKL	35.4	1199.69	11
YYPAGTQLF	38.52	1058.51	9	6.9	530.265	2	30.66	3100	1	9647	191216PK 1954 CL III.mzML	1	1	456	464			tr|H0YBR2|H0YBR2_HUMAN	Epithelial-splicing regulatory protein 1 (Fragment) OS=Homo sapiens OX=9606 GN=ESRP1 PE=1 SV=1	PEAKS DB			GVMDYYLKY	31.96	1150.54	9	5.1	576.279	2	28.85	248	1	7252	PK1 1395I EV all.mzML	1	1	347	355			O95365|ZBT7A_HUMAN	Zinc finger and BTB domain-containing protein 7A OS=Homo sapiens OX=9606 GN=ZBTB7A PE=1 SV=1	PEAKS DB			MQKEITALAPST	29.48	1288.67	12
TYPAELNNI	37.8	1033.51	9	1.9	517.762	2	26.49	1250	1	8087	191216PK 1954 CL III.mzML	1	1	795	803			tr|A0A2R8Y7G1|A0A2R8Y7G1_HUMAN	Aryl hydrocarbon receptor OS=Homo sapiens OX=9606 GN=AHR PE=1 SV=1	PEAKS DB			TAHPRIISA	31.81	964.545	9	2.8	483.281	2	13.76	141	1	4514	PK1 1395I EV all.mzML	1	1	217	225			tr|C9JXX4|C9JXX4_HUMAN	Insulin-like growth factor-binding protein 5 (Fragment) OS=Homo sapiens OX=9606 GN=IGFBP5 PE=1 SV=1	PEAKS DB			RPRPGTGLGRVM	35.11	1295.72	12
IVNGHTLLV	37.77	964.571	9	-3.2	483.291	2	22.07	12600	1	6429	191216PK 1954 CL III.mzML	1	1	61	69			tr|A0A1W2PNF7|A0A1W2PNF7_HUMAN	Elongator complex protein 4 (Fragment) OS=Homo sapiens OX=9606 GN=ELP4 PE=1 SV=1	PEAKS DB			TLMERTVSL	31.75	1048.56	9	3.7	525.289	2	23.13	3410	1	6528	PK1 1395I EV all.mzML	1	1	254	262			Q8IWE2|NXP20_HUMAN	Protein NOXP20 OS=Homo sapiens OX=9606 GN=FAM114A1 PE=1 SV=2	PEAKS DB			SPGGVYATRSSAV	40.72	1250.63	13
KVIDTQQKV	37.66	1057.61	9	-10.1	529.808	2	12.38	433	1	3293	191216PK 1954 CL III.mzML	1	1	19	27			tr|E5RGS4|E5RGS4_HUMAN	Prefoldin subunit 1 OS=Homo sapiens OX=9606 GN=PFDN1 PE=1 SV=1	PEAKS DB			SAMVRVISV	31.74	960.543	9	-3.7	481.277	2	23.26	802	1	6563	PK1 1395I EV all.mzML	1	1	156	164			Q6P2E9|EDC4_HUMAN	Enhancer of mRNA-decapping protein 4 OS=Homo sapiens OX=9606 GN=EDC4 PE=1 SV=1	PEAKS DB			SPSSAHSAPSNSL	26.54	1240.57	13
IYIKHPHLF	37.3	1166.66	9	-0.2	584.337	2	19.78	0	1	5559	191216PK 1954 CL III.mzML	0	0	159	167			tr|H7C1J2|H7C1J2_HUMAN	Deoxynucleotidyltransferase terminal-interacting protein 1 (Fragment) OS=Homo sapiens OX=9606 GN=DNTTIP1 PE=1 SV=1	PEAKS DB			DLISRDYSL	31.72	1080.55	9	6.5	541.283	2	27.02	851	1	7049	PK1 1395I EV all.mzML	1	1	238	246			tr|B0QZ77|B0QZ77_HUMAN	MMS19 nucleotide excision repair protein homolog (Fragment) OS=Homo sapiens OX=9606 GN=MMS19 PE=1 SV=1	PEAKS DB			YASGRTTGIVLDSGD	28.11	1510.73	15
KSLSVVTEV	37.17	960.549	9	2.1	481.283	2	19.83	47400	1	5760	191216PK 1954 CL III.mzML	1	1	215	223			Q9UJX5|APC4_HUMAN	Anaphase-promoting complex subunit 4 OS=Homo sapiens OX=9606 GN=ANAPC4 PE=1 SV=2	PEAKS DB			WPLWRLVSL	31.71	1168.68	9	1.4	585.346	2	37.43	11500	1	8460	PK1 1395I EV all.mzML	1	1	2	10			tr|C9JKG1|C9JKG1_HUMAN	Biglycan (Fragment) OS=Homo sapiens OX=9606 GN=BGN PE=1 SV=1	PEAKS DB			EHGPNPIL	19.1	875.45	8
YPTEDYKVY	36.38	1176.53	9	-0.9	589.274	2	20.89	546	1	6084	191216PK 1954 CL III.mzML	1	1	32	40			tr|H3BUK6|H3BUK6_HUMAN	Trafficking protein particle complex subunit 2-like protein OS=Homo sapiens OX=9606 GN=TRAPPC2L PE=1 SV=1	PEAKS DB			HLKQQVSGL	31.63	1008.57	9	-0.3	505.293	2	13.98	877	1	4549	PK1 1395I EV all.mzML	1	1	98	106			tr|A0A096LNZ9|A0A096LNZ9_HUMAN	Ubiquitin-like protein ISG15 (Fragment) OS=Homo sapiens OX=9606 GN=ISG15 PE=1 SV=6	PEAKS DB			AQLLVLYY	31.1	981.553	8
SYIPIFPQL	36.15	1076.59	9	0.8	539.303	2	39.49	237	1	11253	191216PK 1954 CL III.mzML	1	1	224	232			Q6Y1H2|HACD2_HUMAN	Very-long-chain (3R)-3-hydroxyacyl-CoA dehydratase 2 OS=Homo sapiens OX=9606 GN=HACD2 PE=1 SV=1	PEAKS DB			AEGAPQVEA	31.35	870.408	9	3.3	436.213	2	16.89	1200	1	5033	PK1 1395I EV all.mzML	1	1	269	277			tr|C9J813|C9J813_HUMAN	Caldesmon (Fragment) OS=Homo sapiens OX=9606 GN=CALD1 PE=1 SV=1	PEAKS DB			VSQVGKEL	26.33	858.481	8
SYIPLFPQL	36.15	1076.59	9	0.8	539.303	2	39.49	237	1	11253	191216PK 1954 CL III.mzML	1	1	258	266			B0YJ81|HACD1_HUMAN	Very-long-chain (3R)-3-hydroxyacyl-CoA dehydratase 1 OS=Homo sapiens OX=9606 GN=HACD1 PE=1 SV=1	PEAKS DB			SESFVSPEA	31.23	951.418	9	1.4	476.717	2	21.96	3170	1	6330	PK1 1395I EV all.mzML	1	1	162	170			tr|H7C456|H7C456_HUMAN	Microtubule-associated protein 4 (Fragment) OS=Homo sapiens OX=9606 GN=MAP4 PE=1 SV=2	PEAKS DB			HALYMHQL	27.78	1011.5	8
AYVLNIVRF	35.74	1093.63	9	4.8	547.824	2	31.4	0	1	9875	191216PK 1954 CL III.mzML	0	0	44	52			tr|V9GYR2|V9GYR2_HUMAN	Sodium/potassium-transporting ATPase subunit beta (Fragment) OS=Homo sapiens OX=9606 GN=ATP1B1 PE=1 SV=1	PEAKS DB			SLKSKVLSV	31.17	959.601	9	2.3	480.809	2	16.71	1390	1	5006	PK1 1395I EV all.mzML	1	1	100	108			Q147X3|NAA30_HUMAN	N-alpha-acetyltransferase 30 OS=Homo sapiens OX=9606 GN=NAA30 PE=1 SV=1	PEAKS DB			TQTLVREY	26.16	1008.52	8
MPLEDMNEF	35.5	1124.45	9	0.2	563.233	2	31.38	8760	1	9896	191216PK 1954 CL III.mzML	1	1	147	155			P15927|RFA2_HUMAN	Replication protein A 32 kDa subunit OS=Homo sapiens OX=9606 GN=RPA2 PE=1 SV=1	PEAKS DB			AEAPPPKIP	30.96	918.517	9	3.9	460.268	2	17.74	2840	1	5253	PK1 1395I EV all.mzML	1	1	330	338			P45983|MK08_HUMAN	Mitogen-activated protein kinase 8 OS=Homo sapiens OX=9606 GN=MAPK8 PE=1 SV=2	PEAKS DB			PSPFRDSV	25.58	903.445	8
IWDETPLYF	35.42	1182.56	9	6.2	592.291	2	38.03	990	1	11094	191216PK 1954 CL III.mzML	1	1	143	151			tr|B4DLR8|B4DLR8_HUMAN	NAD(P)H dehydrogenase [quinone] 1 OS=Homo sapiens OX=9606 GN=NQO1 PE=1 SV=1	PEAKS DB			AEQINKMEA	30.89	1032.49	9	0.6	517.253	2	14.61	100	1	4643	PK1 1395I EV all.mzML	1	1	275	283			Q9H307|PININ_HUMAN	Pinin OS=Homo sapiens OX=9606 GN=PNN PE=1 SV=5	PEAKS DB			GQWGGGSHY	21.57	947.389	9
RVGDHMMFV	35.39	1090.51	9	1.1	546.26	2	21.76	13000	1	6318	191216PK 1954 CL III.mzML	1	1	110	118			tr|K7EN89|K7EN89_HUMAN	Midnolin (Fragment) OS=Homo sapiens OX=9606 GN=MIDN PE=1 SV=2	PEAKS DB			EEIQGLTTA	30.85	960.476	9	-0.6	481.245	2	23.04	767	1	6512	PK1 1395I EV all.mzML	1	1	132	140			tr|H7C5W8|H7C5W8_HUMAN	Alpha-actinin-1 (Fragment) OS=Homo sapiens OX=9606 GN=ACTN1 PE=1 SV=1	PEAKS DB			GHLENNPAL	19.92	963.477	9
SGSPSALRV	35.11	872.472	9	-1.8	437.242	2	16.21	10700	1	4246	191216PK 1954 CL III.mzML	1	1	74	82			P49788|TIG1_HUMAN	Retinoic acid receptor responder protein 1 OS=Homo sapiens OX=9606 GN=RARRES1 PE=1 SV=2	PEAKS DB			YLLQRAVEV	30.47	1089.62	9	-1.7	545.815	2	24.43	465	1	6743	PK1 1395I EV all.mzML	1	1	286	294			Q13395|TARB1_HUMAN	Probable methyltransferase TARBP1 OS=Homo sapiens OX=9606 GN=TARBP1 PE=1 SV=1	PEAKS DB			PTPPPPPPP	19.8	895.48	9
EAVKQYSSY	34.68	1073.5	9	-10.3	537.753	2	14.83	319	1	3996	191216PK 1954 CL III.mzML	1	1	38	46			tr|A0A1W2PNV9|A0A1W2PNV9_HUMAN	6-phosphofructo-2-kinase/fructose-2 6-bisphosphatase 3 (Fragment) OS=Homo sapiens OX=9606 GN=PFKFB3 PE=1 SV=1	PEAKS DB			SETANYISA	30.42	954.429	9	1.7	478.223	2	20.12	210	1	5814	PK1 1395I EV all.mzML	1	1	284	292			O95376|ARI2_HUMAN	E3 ubiquitin-protein ligase ARIH2 OS=Homo sapiens OX=9606 GN=ARIH2 PE=1 SV=1	PEAKS DB			SFPPPPPPP	19.67	931.48	9
QEYSEFVKA	34.24	1099.52	9	0.1	550.767	2	20.06	17000	1	5703	191216PK 1954 CL III.mzML	1	1	461	469			tr|F8VWZ8|F8VWZ8_HUMAN	Rho GTPase-activating protein 29 OS=Homo sapiens OX=9606 GN=ARHGAP29 PE=1 SV=1	PEAKS DB			ELLFRPTAL	30.29	1058.61	9	0.9	530.314	2	29.21	394	1	7290	PK1 1395I EV all.mzML	1	1	488	496			Q14149|MORC3_HUMAN	MORC family CW-type zinc finger protein 3 OS=Homo sapiens OX=9606 GN=MORC3 PE=1 SV=3	PEAKS DB			GKEKLPRYY	30	1152.63	9
LYDIILKNF	33.87	1137.64	9	10.2	569.835	2	32.43	390	1	10244	191216PK 1954 CL III.mzML	1	1	67	75			tr|H0YKK6|H0YKK6_HUMAN	Proteasome activator complex subunit 1 OS=Homo sapiens OX=9606 GN=PSME1 PE=1 SV=1	PEAKS DB			EALQRALEM	30.18	1059.54	9	-6.1	530.773	2	22.9	88.2	1	6470	PK1 1395I EV all.mzML	1	1	14	22			tr|H7C491|H7C491_HUMAN	AN1-type zinc finger protein 2B (Fragment) OS=Homo sapiens OX=9606 GN=ZFAND2B PE=4 SV=1	PEAKS DB			ATHPPGPAV	26.83	845.439	9
AYSRVQYQF	33.65	1160.56	9	-2.3	581.287	2	20.87	324	1	6083	191216PK 1954 CL III.mzML	1	1	211	219			O75815|BCAR3_HUMAN	Breast cancer anti-estrogen resistance protein 3 OS=Homo sapiens OX=9606 GN=BCAR3 PE=1 SV=1	PEAKS DB			KLLDAYLLY	30.14	1110.63	9	0.6	556.324	2	31.8	1940	1	7578	PK1 1395I EV all.mzML	1	1	25	33			tr|F5H895|F5H895_HUMAN	Dolichyl-diphosphooligosaccharide--protein glycosyltransferase subunit DAD1 OS=Homo sapiens OX=9606 GN=DAD1 PE=1 SV=1	PEAKS DB			GKVRTDITY	26.56	1051.57	9
AETELQRAA	33.64	987.499	9	0.2	494.757	2	13.49	260	1	3597	191216PK 1954 CL III.mzML	1	1	77	85			tr|E5RID3|E5RID3_HUMAN	Protein FAM92A (Fragment) OS=Homo sapiens OX=9606 GN=FAM92A PE=1 SV=1	PEAKS DB			LPDERTISL	29.86	1042.57	9	2.2	522.291	2	24.16	2530	1	6696	PK1 1395I EV all.mzML	1	1	370	378			Q05048|CSTF1_HUMAN	Cleavage stimulation factor subunit 1 OS=Homo sapiens OX=9606 GN=CSTF1 PE=1 SV=1	PEAKS DB			STAPPAHGV	26.51	835.419	9
NYSNIRFQF	33.58	1187.57	9	4.8	594.796	2	27.12	1090	1	8379	191216PK 1954 CL III.mzML	1	1	260	268			Q9Y217|MTMR6_HUMAN	Myotubularin-related protein 6 OS=Homo sapiens OX=9606 GN=MTMR6 PE=1 SV=3	PEAKS DB			VPQAKPVAV	29.83	907.549	9	4.1	454.784	2	16.31	45.9	1	4934	PK1 1395I EV all.mzML	1	1	74	82			tr|C9JUN5|C9JUN5_HUMAN	Coiled-coil domain-containing protein 12 (Fragment) OS=Homo sapiens OX=9606 GN=CCDC12 PE=1 SV=2	PEAKS DB			STSDIITRI	23.39	1004.55	9
HAFVDLHEF	33.27	1113.52	9	3.9	557.772	2	24.26	2760	1	7384	191216PK 1954 CL III.mzML	1	1	149	157			tr|F8W8E2|F8W8E2_HUMAN	Cytohesin-2 (Fragment) OS=Homo sapiens OX=9606 GN=CYTH2 PE=1 SV=1	PEAKS DB			TALPRIFSL	29.74	1016.6	9	3.5	509.31	2	31.71	5780	1	7577	PK1 1395I EV all.mzML	1	1	98	106			tr|A0A0S2Z4R8|A0A0S2Z4R8_HUMAN	Antigen peptide transporter 1 (Fragment) OS=Homo sapiens OX=9606 GN=TAP1 PE=1 SV=1	PEAKS DB			THAPATLEA	22.51	909.456	9
VLPDMFFSF	32.58	1101.52	9	6.7	551.771	2	43.25	0	1	11543	191216PK 1954 CL III.mzML	0	0	150	158			Q9H6T0|ESRP2_HUMAN	Epithelial splicing regulatory protein 2 OS=Homo sapiens OX=9606 GN=ESRP2 PE=1 SV=1	PEAKS DB			EMLTKKSTL	29.39	1049.58	9	-2	525.796	2	14.25	177	1	4583	PK1 1395I EV all.mzML	1	1	25	33			Q12874|SF3A3_HUMAN	Splicing factor 3A subunit 3 OS=Homo sapiens OX=9606 GN=SF3A3 PE=1 SV=1	PEAKS DB			KQASGNIVY	22.21	978.513	9
GETIALFVV	32.56	947.533	9	0.7	474.774	2	37.72	768	1	11052	191216PK 1954 CL III.mzML	1	1	185	193			Q9Y3Q3|TMED3_HUMAN	Transmembrane emp24 domain-containing protein 3 OS=Homo sapiens OX=9606 GN=TMED3 PE=1 SV=1	PEAKS DB			TGLQKVQSL	29.35	972.56	9	-1.6	487.287	2	18.19	1730	1	5316	PK1 1395I EV all.mzML	1	1	181	189			Q969G5|CAVN3_HUMAN	Caveolae-associated protein 3 OS=Homo sapiens OX=9606 GN=CAVIN3 PE=1 SV=3	PEAKS DB			SSHFVPVFV	25.49	1017.53	9
AEAGGMHTV	32.1	871.386	9	4.8	436.702	2	12.87	297	1	3367	191216PK 1954 CL III.mzML	1	1	72	80			tr|C9JRH2|C9JRH2_HUMAN	Regulator of chromosome condensation (Fragment) OS=Homo sapiens OX=9606 GN=RCC1 PE=1 SV=1	PEAKS DB			VLHVKTESL	29.23	1024.59	9	3	513.305	2	16.26	796	1	4913	PK1 1395I EV all.mzML	1	1	121	129			tr|H0Y7D7|H0Y7D7_HUMAN	Cyclic AMP-dependent transcription factor ATF-6 beta OS=Homo sapiens OX=9606 GN=ATF6B PE=1 SV=2	PEAKS DB			YHSPGRNVL	25.13	1041.54	9
GSTEKVLRV	32	987.571	9	-2.5	494.792	2	14.27	0	1	3814	191216PK 1954 CL III.mzML	0	0	116	124			tr|C9JC24|C9JC24_HUMAN	WD repeat-containing protein 48 (Fragment) OS=Homo sapiens OX=9606 GN=WDR48 PE=1 SV=1	PEAKS DB			VPYEKGFAL	29.18	1022.54	9	1.2	512.28	2	24.56	737	1	6756	PK1 1395I EV all.mzML	1	1	382	390			P09960|LKHA4_HUMAN	Leukotriene A-4 hydrolase OS=Homo sapiens OX=9606 GN=LTA4H PE=1 SV=2	PEAKS DB			QQIRSQKGY	24.95	1106.58	9
DPFKDIILY	31.99	1122.6	9	6.7	562.309	2	33.63	2770	1	10474	191216PK 1954 CL III.mzML	1	1	19	27			tr|H0Y503|H0Y503_HUMAN	Basic leucine zipper and W2 domain-containing protein 1 (Fragment) OS=Homo sapiens OX=9606 GN=BZW1 PE=1 SV=1	PEAKS DB			QEMTHMVNA	29.08	1059.45	9	3.3	530.733	2	16.44	105	1	4968	PK1 1395I EV all.mzML	1	1	793	801			tr|Q5TG12|Q5TG12_HUMAN	Receptor-type tyrosine-protein phosphatase kappa OS=Homo sapiens OX=9606 GN=PTPRK PE=1 SV=1	PEAKS DB			PPSPPPPPP	23.94	881.465	9
AEYPDFFAV	31.81	1057.48	9	2.7	529.746	2	36.36	535	1	10864	191216PK 1954 CL III.mzML	1	1	162	170			P52569|CTR2_HUMAN	Cationic amino acid transporter 2 OS=Homo sapiens OX=9606 GN=SLC7A2 PE=1 SV=2	PEAKS DB			YINEKNVAL	29.06	1062.57	9	0.9	532.293	2	19.8	1490	1	5713	PK1 1395I EV all.mzML	1	1	811	819			tr|A0A3B3IRP0|A0A3B3IRP0_HUMAN	Inositol 1 4 5-trisphosphate receptor type 1 (Fragment) OS=Homo sapiens OX=9606 GN=ITPR1 PE=1 SV=1	PEAKS DB			GEPGPEGPAG	23.33	866.377	10
AVNDHVLKV	31.74	993.561	9	-1.9	497.787	2	15.94	1300	1	4196	191216PK 1954 CL III.mzML	1	1	444	452			Q9NSI6|BRWD1_HUMAN	Bromodomain and WD repeat-containing protein 1 OS=Homo sapiens OX=9606 GN=BRWD1 PE=1 SV=4	PEAKS DB			SVLGSLLYY	29.04	1013.54	9	0.9	507.779	2	37.25	1270	1	8452	PK1 1395I EV all.mzML	1	1	23	31			tr|A0A096LPB8|A0A096LPB8_HUMAN	Small integral membrane protein 26 OS=Homo sapiens OX=9606 GN=SMIM26 PE=4 SV=1	PEAKS DB			LLSDPELSAT	21.2	1044.53	10
EAQPIVTKY	31.54	1047.56	9	-2.5	524.786	2	17.8	0	1	4743	191216PK 1954 CL III.mzML	0	0	617	625			tr|H3BQZ7|H3BQZ7_HUMAN	HCG2044799 OS=Homo sapiens OX=9606 GN=HNRNPUL2-BSCL2 PE=4 SV=1	PEAKS DB			KIADRFLLY	29.03	1137.65	9	-0.2	569.834	2	24.97	475	1	6797	PK1 1395I EV all.mzML	1	1	29	37			P61968|LMO4_HUMAN	LIM domain transcription factor LMO4 OS=Homo sapiens OX=9606 GN=LMO4 PE=1 SV=1	PEAKS DB			PALPPDTKAS	25.92	995.529	10
FPATLFDAY	31.29	1043.5	9	2.9	522.757	2	35.77	3500	1	10774	191216PK 1954 CL III.mzML	1	1	100	108			tr|H7C5R1|H7C5R1_HUMAN	Ceruloplasmin (Fragment) OS=Homo sapiens OX=9606 GN=CP PE=1 SV=1	PEAKS DB			QNLERGTAV	28.91	986.514	9	3.4	494.266	2	14.07	727	1	4560	PK1 1395I EV all.mzML	1	1	235	243			O95926|SYF2_HUMAN	Pre-mRNA-splicing factor SYF2 OS=Homo sapiens OX=9606 GN=SYF2 PE=1 SV=1	PEAKS DB			EELEKGIAVIVT	22.54	1299.73	12
YEIDLQKMP	31.12	1135.56	9	-3	568.785	2	26.05	721	1	7913	191216PK 1954 CL III.mzML	1	1	689	697			P09874|PARP1_HUMAN	Poly [ADP-ribose] polymerase 1 OS=Homo sapiens OX=9606 GN=PARP1 PE=1 SV=4	PEAKS DB			ELSARVMEL	28.75	1046.54	9	2.4	524.28	2	25.37	487	1	6861	PK1 1395I EV all.mzML	1	1	353	361			Q8N6R0|EFNMT_HUMAN	eEF1A lysine and N-terminal methyltransferase OS=Homo sapiens OX=9606 GN=EEF1AKNMT PE=1 SV=1	PEAKS DB			GVEGPPGPSGVPG	20.21	1105.54	13
REYMGFIQA	30.75	1113.53	9	5.7	557.774	2	25.1	0	1	7667	191216PK 1954 CL III.mzML	0	0	222	230			tr|X6RAJ1|X6RAJ1_HUMAN	A-kinase anchor protein 17A OS=Homo sapiens OX=9606 GN=AKAP17A PE=1 SV=1	PEAKS DB			ELAQRVAAL	28.7	969.561	9	2	485.789	2	20.93	3610	1	6007	PK1 1395I EV all.mzML	1	1	165	173			tr|H0YEF9|H0YEF9_HUMAN	Liprin-alpha-1 (Fragment) OS=Homo sapiens OX=9606 GN=PPFIA1 PE=1 SV=1	PEAKS DB
HPTSVISGY	30.7	959.471	9	-5	480.74	2	18	5980	1	4787	191216PK 1954 CL III.mzML	1	1	91	99			tr|F5H676|F5H676_HUMAN	T-complex protein 1 subunit alpha (Fragment) OS=Homo sapiens OX=9606 GN=TCP1 PE=1 SV=1	PEAKS DB			AEQVVARVA	28.64	941.529	9	-0.9	471.772	2	15.54	326	1	4788	PK1 1395I EV all.mzML	1	1	250	258			Q9C0C4|SEM4C_HUMAN	Semaphorin-4C OS=Homo sapiens OX=9606 GN=SEMA4C PE=1 SV=2	PEAKS DB
VTNEYQHML	30.68	1133.52	9	5.9	567.769	2	20.18	0	1	5745	191216PK 1954 CL III.mzML	0	0	233	241			Q9UH62|ARMX3_HUMAN	Armadillo repeat-containing X-linked protein 3 OS=Homo sapiens OX=9606 GN=ARMCX3 PE=1 SV=1	PEAKS DB			LLHERVNEL	28.61	1121.62	9	2.4	561.818	2	17.07	186	1	5086	PK1 1395I EV all.mzML	1	1	124	132			Q7Z333|SETX_HUMAN	Probable helicase senataxin OS=Homo sapiens OX=9606 GN=SETX PE=1 SV=4	PEAKS DB
AENVAVPEA	30.63	898.44	9	-1.4	450.226	2	20.01	20600	1	5714	191216PK 1954 CL III.mzML	1	1	4	12			P55884|EIF3B_HUMAN	Eukaryotic translation initiation factor 3 subunit B OS=Homo sapiens OX=9606 GN=EIF3B PE=1 SV=3	PEAKS DB			EIIHRYVEL	28.58	1170.64	9	1.5	586.328	2	22.41	1960	1	6373	PK1 1395I EV all.mzML	1	1	74	82			tr|H7BZG6|H7BZG6_HUMAN	AP complex subunit sigma (Fragment) OS=Homo sapiens OX=9606 GN=AP1S2 PE=1 SV=1	PEAKS DB
VTDAVALRV	30.62	942.55	9	3.9	472.284	2	21.68	0	1	6312	191216PK 1954 CL III.mzML	0	0	29	37			tr|E9PJW6|E9PJW6_HUMAN	Acidic fibroblast growth factor intracellular-binding protein OS=Homo sapiens OX=9606 GN=FIBP PE=1 SV=1	PEAKS DB			ELIHRYVEL	28.58	1170.64	9	1.5	586.328	2	22.41	1960	1	6373	PK1 1395I EV all.mzML	1	1	81	89			tr|A0A2R8YGH5|A0A2R8YGH5_HUMAN	AP complex subunit sigma OS=Homo sapiens OX=9606 GN=AP1S1 PE=1 SV=1	PEAKS DB
ATAPPHVTV	30.59	891.481	9	0.7	446.748	2	17.1	32000	1	4387	191216PK 1954 CL III.mzML	1	1	573	581			Q8N1G4|LRC47_HUMAN	Leucine-rich repeat-containing protein 47 OS=Homo sapiens OX=9606 GN=LRRC47 PE=1 SV=1	PEAKS DB			YAAQRIISL	28.58	1033.59	9	-8.1	517.799	2	24.38	125	1	6735	PK1 1395I EV all.mzML	1	1	480	488			Q7RTS9|DYM_HUMAN	Dymeclin OS=Homo sapiens OX=9606 GN=DYM PE=1 SV=1	PEAKS DB
KSFTFFNSM	30.31	1107.51	9	-2.8	554.759	2	28.29	715	1	8810	191216PK 1954 CL III.mzML	1	1	197	205			P78337|PITX1_HUMAN	Pituitary homeobox 1 OS=Homo sapiens OX=9606 GN=PITX1 PE=1 SV=2	PEAKS DB			AEYINEAAA	28.54	950.434	9	2	476.226	2	19.81	546	1	5725	PK1 1395I EV all.mzML	1	1	66	74			Q96B42|TMM18_HUMAN	Transmembrane protein 18 OS=Homo sapiens OX=9606 GN=TMEM18 PE=1 SV=2	PEAKS DB
RYLDWIKKI	30.04	1233.72	9	-5.9	412.246	3	24.58	6840	1	7464	191216PK 1954 CL III.mzML	1	1	126	134			tr|A0A0A0MQY9|A0A0A0MQY9_HUMAN	Kallikrein-8 OS=Homo sapiens OX=9606 GN=KLK8 PE=1 SV=1	PEAKS DB			DLRTKGFSL	28.51	1035.57	9	1.5	518.794	2	22.19	5090	1	6332	PK1 1395I EV all.mzML	1	1	579	587			P07384|CAN1_HUMAN	Calpain-1 catalytic subunit OS=Homo sapiens OX=9606 GN=CAPN1 PE=1 SV=1	PEAKS DB
VPAEHQVAM	30.02	980.475	9	-0.5	491.245	2	15.25	0	1	4063	191216PK 1954 CL III.mzML	0	0	293	301			tr|A0A3B3ISH6|A0A3B3ISH6_HUMAN	Nucleolar protein 9 (Fragment) OS=Homo sapiens OX=9606 GN=NOP9 PE=1 SV=1	PEAKS DB			EAKQRLQQL	28.46	1112.63	9	-0.5	557.322	2	13.71	223	1	4502	PK1 1395I EV all.mzML	1	1	7	15			Q9P0U1|TOM7_HUMAN	Mitochondrial import receptor subunit TOM7 homolog OS=Homo sapiens OX=9606 GN=TOMM7 PE=1 SV=1	PEAKS DB
AEHKEFITA	29.98	1044.52	9	9.9	523.274	2	14.19	0	1	3794	191216PK 1954 CL III.mzML	0	0	849	857			Q5JTH9|RRP12_HUMAN	RRP12-like protein OS=Homo sapiens OX=9606 GN=RRP12 PE=1 SV=2	PEAKS DB			AEFQVKITA	28.42	1005.55	9	1.2	503.783	2	23.4	1360	1	6551	PK1 1395I EV all.mzML	1	1	579	587			Q6VMQ6|MCAF1_HUMAN	Activating transcription factor 7-interacting protein 1 OS=Homo sapiens OX=9606 GN=ATF7IP PE=1 SV=3	PEAKS DB
AELAQQRAA	29.56	956.504	9	1.3	479.26	2	11.76	550	1	3189	191216PK 1954 CL III.mzML	1	1	72	80			Q5K4L6|S27A3_HUMAN	Solute carrier family 27 member 3 OS=Homo sapiens OX=9606 GN=SLC27A3 PE=2 SV=4	PEAKS DB			AYLDQYLWY	28.32	1233.57	9	2.1	617.794	2	38.23	97.7	1	8636	PK1 1395I EV all.mzML	1	1	920	928			Q6P2Q9|PRP8_HUMAN	Pre-mRNA-processing-splicing factor 8 OS=Homo sapiens OX=9606 GN=PRPF8 PE=1 SV=2	PEAKS DB
SSTAITRQV	29.44	961.519	9	-2.9	481.765	2	14.03	317	1	3759	191216PK 1954 CL III.mzML	1	1	379	387			P10253|LYAG_HUMAN	Lysosomal alpha-glucosidase OS=Homo sapiens OX=9606 GN=GAA PE=1 SV=4	PEAKS DB			TLNTRMESL	28.28	1063.53	9	11.7	532.78	2	20.1	0	1	5806	PK1 1395I EV all.mzML	0	0	1209	1217			tr|G3V5X4|G3V5X4_HUMAN	Nesprin-2 OS=Homo sapiens OX=9606 GN=SYNE2 PE=1 SV=1	PEAKS DB
AYIERMNYI	29.33	1171.57	9	6.2	586.796	2	24.03	0	1	7243	191216PK 1954 CL III.mzML	0	0	385	393			P07947|YES_HUMAN	Tyrosine-protein kinase Yes OS=Homo sapiens OX=9606 GN=YES1 PE=1 SV=3	PEAKS DB			NFTEVHPDY	28.24	1120.48	9	1.7	561.25	2	20.66	238	1	5955	PK1 1395I EV all.mzML	1	1	481	489			P04040|CATA_HUMAN	Catalase OS=Homo sapiens OX=9606 GN=CAT PE=1 SV=3	PEAKS DB
REFVGQLVA	29.2	1017.56	9	0.2	509.788	2	22.56	120000	1	6638	191216PK 1954 CL III.mzML	1	1	54	62			Q6PCB0|VWA1_HUMAN	von Willebrand factor A domain-containing protein 1 OS=Homo sapiens OX=9606 GN=VWA1 PE=1 SV=1	PEAKS DB			SVKEKNISI	28.24	1016.59	9	-0.3	509.3	2	14.34	859	1	4590	PK1 1395I EV all.mzML	1	1	39	47			O75159|SOCS5_HUMAN	Suppressor of cytokine signaling 5 OS=Homo sapiens OX=9606 GN=SOCS5 PE=1 SV=1	PEAKS DB
FGWEEDEDF	29.19	1172.43	9	0.8	587.223	2	32.68	207	1	10325	191216PK 1954 CL III.mzML	1	1	105	113			Q9BWD3|RTL8A_HUMAN	Retrotransposon Gag-like protein 8A OS=Homo sapiens OX=9606 GN=RTL8A PE=1 SV=3	PEAKS DB			HLGVKVFSV	28.12	984.576	9	0.2	493.295	2	22.1	1720	1	6304	PK1 1395I EV all.mzML	1	1	181	189			tr|A0A087X0S5|A0A087X0S5_HUMAN	Collagen alpha-1(VI) chain OS=Homo sapiens OX=9606 GN=COL6A1 PE=1 SV=1	PEAKS DB
SYSHIMALI	29.17	1033.53	9	6.1	517.774	2	28.55	3810	1	8852	191216PK 1954 CL III.mzML	1	1	216	224			tr|A0A087X090|A0A087X090_HUMAN	Farnesyl diphosphate synthase (Farnesyl pyrophosphate synthetase dimethylallyltranstransferase geranyltranstransferase) isoform CRA_a OS=Homo sapiens OX=9606 GN=FDPS PE=1 SV=1	PEAKS DB			VIKEKALTL	28.02	1013.65	9	3.3	507.833	2	17.74	285	1	5226	PK1 1395I EV all.mzML	1	1	421	429			O00507|USP9Y_HUMAN	Probable ubiquitin carboxyl-terminal hydrolase FAF-Y OS=Homo sapiens OX=9606 GN=USP9Y PE=2 SV=2	PEAKS DB
NAIEFMETF	29.06	1100.48	9	0.5	551.25	2	36.09	775	1	10793	191216PK 1954 CL III.mzML	1	1	285	293			Q8N9U0|TAC2N_HUMAN	Tandem C2 domains nuclear protein OS=Homo sapiens OX=9606 GN=TC2N PE=1 SV=2	PEAKS DB			MEEKYIVSA	27.78	1068.52	9	-0.1	535.265	2	19.85	365	1	5752	PK1 1395I EV all.mzML	1	1	660	668			Q86VS8|HOOK3_HUMAN	Protein Hook homolog 3 OS=Homo sapiens OX=9606 GN=HOOK3 PE=1 SV=2	PEAKS DB
ASNSEPLKL	29.03	957.513	9	1.4	479.764	2	18.85	10300	1	5145	191216PK 1954 CL III.mzML	1	1	158	166			tr|E9PBG5|E9PBG5_HUMAN	Regulator of G-protein-signaling 12 OS=Homo sapiens OX=9606 GN=RGS12 PE=1 SV=1	PEAKS DB			AENVAVPEA	27.74	898.44	9	0.2	450.227	2	20.43	20200	1	5855	PK1 1395I EV all.mzML	1	1	4	12			tr|C9JZG1|C9JZG1_HUMAN	Eukaryotic translation initiation factor 3 subunit B (Fragment) OS=Homo sapiens OX=9606 GN=EIF3B PE=1 SV=1	PEAKS DB
GEIQEIVKT	29.02	1015.55	9	4.7	508.787	2	19.94	0	1	5634	191216PK 1954 CL III.mzML	0	0	518	526			P35606|COPB2_HUMAN	Coatomer subunit beta' OS=Homo sapiens OX=9606 GN=COPB2 PE=1 SV=2	PEAKS DB			QLLEKVIEL	27.66	1083.65	9	-0.7	542.834	2	29.62	0	1	7333	PK1 1395I EV all.mzML	0	0	4	12			tr|H0Y525|H0Y525_HUMAN	Ethylmalonyl-CoA decarboxylase (Fragment) OS=Homo sapiens OX=9606 GN=ECHDC1 PE=1 SV=1	PEAKS DB
RNTAQHLTV	28.78	1038.56	9	-6	520.283	2	12.38	407	1	3307	191216PK 1954 CL III.mzML	1	1	466	474			tr|A0A087WUU7|A0A087WUU7_HUMAN	Serine/threonine-protein kinase greatwall (Fragment) OS=Homo sapiens OX=9606 GN=MASTL PE=1 SV=1	PEAKS DB			SERLQFETA	27.56	1079.52	9	-0.4	540.769	2	19.4	240	1	5635	PK1 1395I EV all.mzML	1	1	3534	3542			Q99996|AKAP9_HUMAN	A-kinase anchor protein 9 OS=Homo sapiens OX=9606 GN=AKAP9 PE=1 SV=4	PEAKS DB
NYLSHHLTI	28.72	1096.57	9	1.1	549.291	2	19.97	8090	1	5623	191216PK 1954 CL III.mzML	1	1	111	119			tr|D6RJ02|D6RJ02_HUMAN	Polyadenylate-binding protein-interacting protein 1 (Fragment) OS=Homo sapiens OX=9606 GN=PAIP1 PE=1 SV=1	PEAKS DB			LPPEKVNPL	27.49	1005.59	9	-1.1	503.8	2	20.66	22400	1	5981	PK1 1395I EV all.mzML	1	1	174	182			tr|H0Y4D4|H0Y4D4_HUMAN	3-ketoacyl-CoA thiolase peroxisomal (Fragment) OS=Homo sapiens OX=9606 GN=ACAA1 PE=1 SV=1	PEAKS DB
AFDPTSTLL	28.6	963.491	9	6	482.756	2	32.54	6310	1	10323	191216PK 1954 CL III.mzML	1	1	2	10			tr|A0A087WYP7|A0A087WYP7_HUMAN	Transducin beta-like protein 3 OS=Homo sapiens OX=9606 GN=TBL3 PE=1 SV=1	PEAKS DB			MLANKNASL	27.44	960.506	9	2.1	481.261	2	16.08	418	1	4892	PK1 1395I EV all.mzML	1	1	156	164			tr|G3V2N3|G3V2N3_HUMAN	Paired mesoderm homeobox protein 1 OS=Homo sapiens OX=9606 GN=PRRX1 PE=1 SV=1	PEAKS DB
LPYTVVIHY	28.56	1103.6	9	-4.4	552.806	2	27.66	548	1	8578	191216PK 1954 CL III.mzML	1	1	143	151			Q9NZ08|ERAP1_HUMAN	Endoplasmic reticulum aminopeptidase 1 OS=Homo sapiens OX=9606 GN=ERAP1 PE=1 SV=3	PEAKS DB			QIKQKVDSL	27.4	1057.61	9	0.3	529.814	2	13.76	5350	1	4500	PK1 1395I EV all.mzML	1	1	86	94			tr|G3V5V7|G3V5V7_HUMAN	Heterogeneous nuclear ribonucleoproteins C1/C2 (Fragment) OS=Homo sapiens OX=9606 GN=HNRNPC PE=1 SV=1	PEAKS DB
TVTTVILEV	28.45	973.57	9	-0.1	487.792	2	32.54	8800	1	10324	191216PK 1954 CL III.mzML	1	1	542	550			tr|G5E9W3|G5E9W3_HUMAN	Cleavage and polyadenylation specific factor 3 73kDa isoform CRA_b OS=Homo sapiens OX=9606 GN=CPSF3 PE=1 SV=1	PEAKS DB			AAIGLVIYY	27.3	981.553	9	1.3	491.785	2	35.95	286	1	8220	PK1 1395I EV all.mzML	1	1	129	137			tr|A6NLM8|A6NLM8_HUMAN	Translocon-associated protein subunit delta OS=Homo sapiens OX=9606 GN=SSR4 PE=1 SV=1	PEAKS DB
AESPGVPVA	28.43	825.423	9	-2.5	413.718	2	19.83	4360	1	5566	191216PK 1954 CL III.mzML	1	1	85	93			tr|A0A0C4DFW8|A0A0C4DFW8_HUMAN	Xylosyltransferase 2 OS=Homo sapiens OX=9606 GN=XYLT2 PE=1 SV=1	PEAKS DB			TPILKPVSL	27.28	966.611	9	4.9	484.315	2	25.24	0	1	6842	PK1 1395I EV all.mzML	0	0	680	688			tr|A0A3B3ITI3|A0A3B3ITI3_HUMAN	Histone acetyltransferase (Fragment) OS=Homo sapiens OX=9606 GN=KAT6A PE=1 SV=1	PEAKS DB
RNSDSFLKM	28.18	1096.53	9	-2.5	549.273	2	18.29	415	1	4933	191216PK 1954 CL III.mzML	1	1	52	60			tr|H0Y8H0|H0Y8H0_HUMAN	Probable ATP-dependent RNA helicase DDX60-like (Fragment) OS=Homo sapiens OX=9606 GN=DDX60L PE=1 SV=2	PEAKS DB			QNLIKHSSL	27.25	1038.58	9	-4.5	520.296	2	14.52	121	1	4626	PK1 1395I EV all.mzML	1	1	119	127			Q15386|UBE3C_HUMAN	Ubiquitin-protein ligase E3C OS=Homo sapiens OX=9606 GN=UBE3C PE=1 SV=3	PEAKS DB
GSWDGTLRL	28.11	1003.51	9	0.8	502.762	2	26.76	28100	1	8251	191216PK 1954 CL III.mzML	1	1	81	89			tr|D6RAU2|D6RAU2_HUMAN	Receptor of-activated protein C kinase 1 OS=Homo sapiens OX=9606 GN=RACK1 PE=1 SV=1	PEAKS DB			DLGYRLLAV	27.23	1018.58	9	-0.6	510.298	2	31.46	0	1	7518	PK1 1395I EV all.mzML	0	0	72	80			tr|A0A087WYE6|A0A087WYE6_HUMAN	Zinc finger MIZ domain-containing protein 1 OS=Homo sapiens OX=9606 GN=ZMIZ1 PE=1 SV=1	PEAKS DB
SYNNFFRMF	27.8	1224.54	9	-6.1	613.273	2	32.64	0	1	10326	191216PK 1954 CL III.mzML	0	0	140	148			tr|E5RFR9|E5RFR9_HUMAN	Serine/threonine-protein phosphatase 2A 55 kDa regulatory subunit B alpha isoform (Fragment) OS=Homo sapiens OX=9606 GN=PPP2R2A PE=1 SV=1	PEAKS DB			AVKRKIQAL	27.22	1025.67	9	-0.1	513.843	2	12.27	158	1	4366	PK1 1395I EV all.mzML	1	1	9	17			tr|A0A2R8YGX3|A0A2R8YGX3_HUMAN	Tropomyosin alpha-4 chain OS=Homo sapiens OX=9606 GN=TPM4 PE=1 SV=1	PEAKS DB
FEFEYQTKV	27.76	1189.57	9	5.3	595.793	2	24.89	997	1	7597	191216PK 1954 CL III.mzML	1	1	88	96			tr|C9JM09|C9JM09_HUMAN	Asparagine synthetase [glutamine-hydrolyzing] (Fragment) OS=Homo sapiens OX=9606 GN=ASNS PE=1 SV=8	PEAKS DB			SEAFSVASA	27.12	867.397	9	1.7	434.707	2	22.5	2190	1	6387	PK1 1395I EV all.mzML	1	1	125	133			tr|F2Z3K5|F2Z3K5_HUMAN	Dolichyl-diphosphooligosaccharide--protein glycosyltransferase subunit 2 (Fragment) OS=Homo sapiens OX=9606 GN=RPN2 PE=1 SV=1	PEAKS DB
KELVIPDSA	27.55	970.533	9	1	486.274	2	20.24	14700	1	5739	191216PK 1954 CL III.mzML	1	1	706	714			Q9NZL6|RGL1_HUMAN	Ral guanine nucleotide dissociation stimulator-like 1 OS=Homo sapiens OX=9606 GN=RGL1 PE=1 SV=1	PEAKS DB			LLQQRVAAL	27.05	1010.62	9	0.7	506.32	2	21.24	113	1	6102	PK1 1395I EV all.mzML	1	1	454	462			tr|K7EQ71|K7EQ71_HUMAN	Periplakin (Fragment) OS=Homo sapiens OX=9606 GN=PPL PE=1 SV=1	PEAKS DB
RYQTQPVTL	27.53	1104.59	9	-0.4	553.303	2	19.07	3920	1	5281	191216PK 1954 CL III.mzML	1	1	849	857			O95425|SVIL_HUMAN	Supervillin OS=Homo sapiens OX=9606 GN=SVIL PE=1 SV=2	PEAKS DB			EEQPRFQSA	27.04	1090.5	9	2.3	546.261	2	15.05	3900	1	4703	PK1 1395I EV all.mzML	1	1	13	21			tr|G3V5L1|G3V5L1_HUMAN	Protein max OS=Homo sapiens OX=9606 GN=MAX PE=1 SV=1	PEAKS DB
ATDPTIHTV	27.5	953.482	9	3.7	477.75	2	16.08	0	1	4229	191216PK 1954 CL III.mzML	0	0	450	458			Q9H6U8|ALG9_HUMAN	Alpha-1 2-mannosyltransferase ALG9 OS=Homo sapiens OX=9606 GN=ALG9 PE=1 SV=2	PEAKS DB			NEVVQVHAA	27.02	965.493	9	2.4	483.755	2	15.38	0	1	4769	PK1 1395I EV all.mzML	0	0	200	208			O75362|ZN217_HUMAN	Zinc finger protein 217 OS=Homo sapiens OX=9606 GN=ZNF217 PE=1 SV=1	PEAKS DB
EEFQFIKKA	27.46	1138.6	9	-6.2	570.305	2	19.52	8840	1	5443	191216PK 1954 CL III.mzML	1	1	58	66			P55081|MFAP1_HUMAN	Microfibrillar-associated protein 1 OS=Homo sapiens OX=9606 GN=MFAP1 PE=1 SV=2	PEAKS DB			ATNASVFKY	26.98	999.503	9	0.6	500.759	2	19.85	716	1	5728	PK1 1395I EV all.mzML	1	1	259	267			tr|A0A286YEY3|A0A286YEY3_HUMAN	SLIT-ROBO Rho GTPase-activating protein 2B OS=Homo sapiens OX=9606 GN=SRGAP2B PE=1 SV=1	PEAKS DB
NASRDQVVY	27.43	1050.51	9	4.2	526.264	2	14.65	5160	1	3949	191216PK 1954 CL III.mzML	1	1	11	19			tr|C9JFU4|C9JFU4_HUMAN	Transmembrane channel-like protein 4 (Fragment) OS=Homo sapiens OX=9606 GN=TMC4 PE=1 SV=8	PEAKS DB			VERVPFDAA	26.82	1002.51	9	2.8	502.265	2	20.75	3670	1	5951	PK1 1395I EV all.mzML	1	1	383	391			tr|A0A0A0MS51|A0A0A0MS51_HUMAN	Gelsolin OS=Homo sapiens OX=9606 GN=GSN PE=1 SV=1	PEAKS DB
ASNGSLLKV	27.23	887.508	9	-0.5	444.761	2	19.03	12600	1	5270	191216PK 1954 CL III.mzML	1	1	156	164			tr|C9JMG3|C9JMG3_HUMAN	AP-4 complex subunit mu-1 (Fragment) OS=Homo sapiens OX=9606 GN=AP4M1 PE=1 SV=8	PEAKS DB			AEAPPGVET	26.73	869.413	9	-1.4	435.713	2	17.97	955	1	5250	PK1 1395I EV all.mzML	1	1	185	193			P53990|IST1_HUMAN	IST1 homolog OS=Homo sapiens OX=9606 GN=IST1 PE=1 SV=1	PEAKS DB
RESPFSTSA	27.22	980.456	9	2.7	491.237	2	15.5	792	1	4124	191216PK 1954 CL III.mzML	1	1	382	390			O14980|XPO1_HUMAN	Exportin-1 OS=Homo sapiens OX=9606 GN=XPO1 PE=1 SV=1	PEAKS DB			EELSHLEVA	26.7	1025.5	9	-1.3	513.758	2	21.15	522	1	6074	PK1 1395I EV all.mzML	1	1	216	224			Q86TG7|PEG10_HUMAN	Retrotransposon-derived protein PEG10 OS=Homo sapiens OX=9606 GN=PEG10 PE=1 SV=2	PEAKS DB
TEVSKTPEA	27.17	960.476	9	0.8	481.246	2	11.8	11600	1	3218	191216PK 1954 CL III.mzML	1	1	49	57			tr|Q5H909|Q5H909_HUMAN	Melanoma-associated antigen D2 OS=Homo sapiens OX=9606 GN=MAGED2 PE=1 SV=2	PEAKS DB			NLKEKALSF	26.69	1048.59	9	2.3	525.304	2	18.59	382	1	5423	PK1 1395I EV all.mzML	1	1	948	956			Q6YHK3|CD109_HUMAN	CD109 antigen OS=Homo sapiens OX=9606 GN=CD109 PE=1 SV=2	PEAKS DB
VYSLQQFGF	27.15	1087.53	9	2.4	544.775	2	35.71	0	1	10747	191216PK 1954 CL III.mzML	0	0	259	267			Q96KA5|CLP1L_HUMAN	Cleft lip and palate transmembrane protein 1-like protein OS=Homo sapiens OX=9606 GN=CLPTM1L PE=1 SV=1	PEAKS DB			EEIGKVAAA	26.63	886.476	9	3.6	444.247	2	15.32	1090	1	4736	PK1 1395I EV all.mzML	1	1	25	33			tr|E9PNC7|E9PNC7_HUMAN	Dr1-associated corepressor (Fragment) OS=Homo sapiens OX=9606 GN=DRAP1 PE=1 SV=8	PEAKS DB
TAAAALPAF	26.9	831.449	9	2.2	416.733	2	29.04	847	1	9014	191216PK 1954 CL III.mzML	1	1	4	12			Q15262|PTPRK_HUMAN	Receptor-type tyrosine-protein phosphatase kappa OS=Homo sapiens OX=9606 GN=PTPRK PE=1 SV=2	PEAKS DB			QLHIKVTSL	26.62	1037.62	9	-2.8	519.817	2	20.39	129	1	5901	PK1 1395I EV all.mzML	1	1	55	63			tr|H0YCT1|H0YCT1_HUMAN	Nuclear pore complex protein Nup98-Nup96 (Fragment) OS=Homo sapiens OX=9606 GN=NUP98 PE=1 SV=1	PEAKS DB
TPITIFMEY	26.55	1113.54	9	9	557.783	2	37.14	0	1	10980	191216PK 1954 CL III.mzML	0	0	583	591			P06756|ITAV_HUMAN	Integrin alpha-V OS=Homo sapiens OX=9606 GN=ITGAV PE=1 SV=2	PEAKS DB			AENYLGHTA	26.6	974.446	9	6	488.233	2	15.71	0	1	4828	PK1 1395I EV all.mzML	0	0	178	186			P38646|GRP75_HUMAN	Stress-70 protein mitochondrial OS=Homo sapiens OX=9606 GN=HSPA9 PE=1 SV=2	PEAKS DB
TAYPGQTQY	26.42	1027.46	9	4.7	514.74	2	18.76	1400	1	5129	191216PK 1954 CL III.mzML	1	1	88	96			Q99504|EYA3_HUMAN	Eyes absent homolog 3 OS=Homo sapiens OX=9606 GN=EYA3 PE=1 SV=3	PEAKS DB			SELSRTYLP	26.57	1064.55	9	0.7	533.283	2	22.05	457	1	6296	PK1 1395I EV all.mzML	1	1	1218	1226			Q9UPW5|CBPC1_HUMAN	Cytosolic carboxypeptidase 1 OS=Homo sapiens OX=9606 GN=AGTPBP1 PE=1 SV=3	PEAKS DB
LPFPIIQQY	26.38	1117.62	9	2.7	559.817	2	36.18	214	1	10830	191216PK 1954 CL III.mzML	1	1	192	200			Q9BTX1|NDC1_HUMAN	Nucleoporin NDC1 OS=Homo sapiens OX=9606 GN=NDC1 PE=1 SV=2	PEAKS DB			DIKVKEQSL	26.56	1058.6	9	4.4	530.308	2	16.66	578	1	5017	PK1 1395I EV all.mzML	1	1	164	172			Q9H2P9|DPH5_HUMAN	Diphthine methyl ester synthase OS=Homo sapiens OX=9606 GN=DPH5 PE=1 SV=2	PEAKS DB
VFTYVGALF	26.32	1015.54	9	7.5	508.78	2	38.26	266	1	11128	191216PK 1954 CL III.mzML	1	1	151	159			tr|H7C106|H7C106_HUMAN	Reticulon (Fragment) OS=Homo sapiens OX=9606 GN=RTN4 PE=1 SV=1	PEAKS DB			EVLQRIESL	26.5	1085.61	9	2.5	543.813	2	25.24	1040	1	6832	PK1 1395I EV all.mzML	1	1	187	195			tr|A0A0A0MS18|A0A0A0MS18_HUMAN	DNA repair protein RAD51 homolog 2 OS=Homo sapiens OX=9606 GN=RAD51B PE=1 SV=1	PEAKS DB
QYNPKFQTL	26.29	1137.58	9	5	569.801	2	20.69	1810	1	6002	191216PK 1954 CL III.mzML	1	1	219	227			Q9H869|YYAP1_HUMAN	YY1-associated protein 1 OS=Homo sapiens OX=9606 GN=YY1AP1 PE=1 SV=2	PEAKS DB			ELNSRSSTL	26.49	1005.51	9	1.9	503.763	2	14.56	0	1	4633	PK1 1395I EV all.mzML	0	0	691	699			O15119|TBX3_HUMAN	T-box transcription factor TBX3 OS=Homo sapiens OX=9606 GN=TBX3 PE=1 SV=4	PEAKS DB
KYFEKQFEL	26.23	1230.63	9	-1.2	616.321	2	22.03	3170	1	6441	191216PK 1954 CL III.mzML	1	1	70	78			tr|E5RG62|E5RG62_HUMAN	Putative deoxyribonuclease TATDN1 (Fragment) OS=Homo sapiens OX=9606 GN=TATDN1 PE=1 SV=1	PEAKS DB			EALVRTVAL	26.3	970.581	9	1.5	486.299	2	23.9	5230	1	6657	PK1 1395I EV all.mzML	1	1	343	351			P41226|UBA7_HUMAN	Ubiquitin-like modifier-activating enzyme 7 OS=Homo sapiens OX=9606 GN=UBA7 PE=1 SV=2	PEAKS DB
GETSVRFTA	26.21	966.477	9	1	484.246	2	17.46	13400	1	4540	191216PK 1954 CL III.mzML	1	1	1645	1653			Q7Z6Z7|HUWE1_HUMAN	E3 ubiquitin-protein ligase HUWE1 OS=Homo sapiens OX=9606 GN=HUWE1 PE=1 SV=3	PEAKS DB			VGKVKFASL	26.25	947.58	9	1.6	474.798	2	18.14	188	1	5314	PK1 1395I EV all.mzML	1	1	37	45			tr|Q5TG59|Q5TG59_HUMAN	ER membrane protein complex subunit 1 OS=Homo sapiens OX=9606 GN=EMC1 PE=1 SV=1	PEAKS DB
GYIERPQLI	25.79	1087.6	9	3.2	544.81	2	24.12	1140	1	7323	191216PK 1954 CL III.mzML	1	1	252	260			Q6PIY7|GLD2_HUMAN	Poly(A) RNA polymerase GLD2 OS=Homo sapiens OX=9606 GN=TENT2 PE=1 SV=1	PEAKS DB			QLYDKGLVY	26.09	1097.58	9	2.3	549.796	2	23.67	1830	1	6620	PK1 1395I EV all.mzML	1	1	165	173			P41252|SYIC_HUMAN	Isoleucine--tRNA ligase cytoplasmic OS=Homo sapiens OX=9606 GN=IARS PE=1 SV=2	PEAKS DB
AEIEDPPIP	25.72	979.486	9	2.1	490.751	2	26.94	78100	1	8352	191216PK 1954 CL III.mzML	1	1	251	259			Q92922|SMRC1_HUMAN	SWI/SNF complex subunit SMARCC1 OS=Homo sapiens OX=9606 GN=SMARCC1 PE=1 SV=3	PEAKS DB			EMRHLISSL	26.05	1084.57	9	-3.3	543.29	2	20.89	329	1	5998	PK1 1395I EV all.mzML	1	1	442	450			tr|H3BP71|H3BP71_HUMAN	E3 ubiquitin protein ligase OS=Homo sapiens OX=9606 GN=RNF40 PE=1 SV=2	PEAKS DB
KYQDILNEI	25.69	1134.59	9	-1.1	568.303	2	27.66	2070	1	8579	191216PK 1954 CL III.mzML	1	1	1342	1350			tr|F5H7S7|F5H7S7_HUMAN	Ras GTPase-activating-like protein IQGAP2 OS=Homo sapiens OX=9606 GN=IQGAP2 PE=1 SV=2	PEAKS DB			VLYDRVLKY	25.99	1167.67	9	-1.4	584.839	2	22	0	1	6298	PK1 1395I EV all.mzML	0	0	484	492			Q9UHB9|SRP68_HUMAN	Signal recognition particle subunit SRP68 OS=Homo sapiens OX=9606 GN=SRP68 PE=1 SV=2	PEAKS DB
QEHVPTSSA	25.47	954.441	9	1.8	478.228	2	11.72	1080	1	3167	191216PK 1954 CL III.mzML	1	1	1166	1174			tr|H0Y7R3|H0Y7R3_HUMAN	Serine/threonine-protein kinase WNK2 (Fragment) OS=Homo sapiens OX=9606 GN=WNK2 PE=1 SV=1	PEAKS DB			AEGPAVPSP	25.95	823.408	9	3.2	412.712	2	20.43	103	1	5865	PK1 1395I EV all.mzML	1	1	156	164			tr|H3BME1|H3BME1_HUMAN	F-box/LRR-repeat protein 19 OS=Homo sapiens OX=9606 GN=FBXL19 PE=1 SV=1	PEAKS DB
EAYPDHTQF	25.41	1106.47	9	-1.7	554.24	2	18.53	2690	1	5009	191216PK 1954 CL III.mzML	1	1	132	140			Q9P016|THYN1_HUMAN	Thymocyte nuclear protein 1 OS=Homo sapiens OX=9606 GN=THYN1 PE=1 SV=1	PEAKS DB			AEDLNTRVA	25.94	987.499	9	1.4	494.757	2	15.36	3060	1	4783	PK1 1395I EV all.mzML	1	1	179	187			tr|A0A0A6YYA0|A0A0A6YYA0_HUMAN	Protein TMED7-TICAM2 OS=Homo sapiens OX=9606 GN=TMED7-TICAM2 PE=3 SV=1	PEAKS DB
ASIQQTLKL	25.34	1000.59	9	2.4	501.304	2	23.46	5500	1	7011	191216PK 1954 CL III.mzML	1	1	57	65			tr|H0Y774|H0Y774_HUMAN	SEC14 domain and spectrin repeat-containing protein 1 (Fragment) OS=Homo sapiens OX=9606 GN=SESTD1 PE=1 SV=1	PEAKS DB			QEAEPPLTA	25.78	954.466	9	-0.1	478.24	2	20.7	1280	1	5962	PK1 1395I EV all.mzML	1	1	32	40			Q9UPN9|TRI33_HUMAN	E3 ubiquitin-protein ligase TRIM33 OS=Homo sapiens OX=9606 GN=TRIM33 PE=1 SV=3	PEAKS DB
RTYQEIQEL	25.26	1178.59	9	2.3	590.305	2	20.33	13300	1	5833	191216PK 1954 CL III.mzML	1	1	347	355			Q8IZ52|CHSS2_HUMAN	Chondroitin sulfate synthase 2 OS=Homo sapiens OX=9606 GN=CHPF PE=1 SV=2	PEAKS DB			ELKEKYISL	25.63	1121.63	9	1.7	561.825	2	21.02	468	1	6046	PK1 1395I EV all.mzML	1	1	526	534			Q96CN9|GCC1_HUMAN	GRIP and coiled-coil domain-containing protein 1 OS=Homo sapiens OX=9606 GN=GCC1 PE=1 SV=1	PEAKS DB
ATVPGLLKV	25.09	896.569	9	-8.1	449.288	2	25.11	519	1	7672	191216PK 1954 CL III.mzML	1	1	170	178			tr|C9JZL8|C9JZL8_HUMAN	Myeloid-associated differentiation marker (Fragment) OS=Homo sapiens OX=9606 GN=MYADM PE=1 SV=1	PEAKS DB			SLAVRVNSL	25.47	957.561	9	-0.7	479.787	2	22.1	172	1	6315	PK1 1395I EV all.mzML	1	1	12	20			tr|H0YI32|H0YI32_HUMAN	SCY1-like protein 2 (Fragment) OS=Homo sapiens OX=9606 GN=SCYL2 PE=1 SV=1	PEAKS DB
HPIEGSTTVF	45.9	1086.53	10	3.8	544.279	2	20.22	149000	1	6188	191216 PK 1954 CL I.mzML	1	1	2246	2255			tr|A0A0U1RQF0|A0A0U1RQF0_HUMAN	Fatty acid synthase OS=Homo sapiens OX=9606 GN=FASN PE=1 SV=1	PEAKS DB			ELNLRSNEL	25.43	1086.57	9	1	544.291	2	22.01	462	1	6297	PK1 1395I EV all.mzML	1	1	60	68			tr|E9PMA9|E9PMA9_HUMAN	Ribonuclease inhibitor OS=Homo sapiens OX=9606 GN=RNH1 PE=1 SV=1	PEAKS DB
GEFGGFGSVT	40.34	956.424	10	-0.2	479.222	2	27.51	8730	1	8898	191216 PK 1954 CL I.mzML	1	1	22	31			tr|Q5JP01|Q5JP01_HUMAN	Histone-binding protein RBBP7 (Fragment) OS=Homo sapiens OX=9606 GN=RBBP7 PE=1 SV=1	PEAKS DB			IMLPGVLRY	25.33	1060.61	9	-4.3	531.31	2	30.03	0	1	7358	PK1 1395I EV all.mzML	0	0	102	110			tr|H7C2Q2|H7C2Q2_HUMAN	H/ACA ribonucleoprotein complex subunit DKC1 (Fragment) OS=Homo sapiens OX=9606 GN=DKC1 PE=1 SV=2	PEAKS DB
EYPDRIMNTF	52.78	1284.58	10	6.9	643.305	2	26.17	151000	1	8354	191216 PK 1954 CL I.mzML	1	1	158	167			Q13509|TBB3_HUMAN	Tubulin beta-3 chain OS=Homo sapiens OX=9606 GN=TUBB3 PE=1 SV=2	PEAKS DB			ALLQRLEAL	25.33	1025.62	9	4.4	513.821	2	28.76	290	1	7237	PK1 1395I EV all.mzML	1	1	125	133			Q9P0R6|GSKIP_HUMAN	GSK3B-interacting protein OS=Homo sapiens OX=9606 GN=GSKIP PE=1 SV=2	PEAKS DB
HPDEKSIITY	33.82	1201.6	10	1.8	601.81	2	18.03	1480	1	5224	191216 PK 1954 CL I.mzML	1	1	260	269			Q01082|SPTB2_HUMAN	Spectrin beta chain non-erythrocytic 1 OS=Homo sapiens OX=9606 GN=SPTBN1 PE=1 SV=2	PEAKS DB			EVYSRPSSL	25.27	1036.52	9	2.1	519.268	2	17.79	728	1	5228	PK1 1395I EV all.mzML	1	1	422	430			Q6ZT07|TBCD9_HUMAN	TBC1 domain family member 9 OS=Homo sapiens OX=9606 GN=TBC1D9 PE=2 SV=2	PEAKS DB
AEWKDGLNEA	29.94	1131.52	10	-0.5	566.77	2	19.05	192	1	5683	191216 PK 1954 CL I.mzML	1	1	1777	1786			Q01082|SPTB2_HUMAN	Spectrin beta chain non-erythrocytic 1 OS=Homo sapiens OX=9606 GN=SPTBN1 PE=1 SV=2	PEAKS DB			DLKQKVENL	25.24	1085.61	9	6.9	543.815	2	19.13	617	1	5552	PK1 1395I EV all.mzML	1	1	732	740			P78347|GTF2I_HUMAN	General transcription factor II-I OS=Homo sapiens OX=9606 GN=GTF2I PE=1 SV=2	PEAKS DB
REKEISDDEA	36.96	1190.54	10	1.4	596.282	2	10.89	3450	1	3208	191216 PK 1954 CL I.mzML	1	1	221	230			P08238|HS90B_HUMAN	Heat shock protein HSP 90-beta OS=Homo sapiens OX=9606 GN=HSP90AB1 PE=1 SV=4	PEAKS DB			YITERIIAV	25.23	1076.62	9	4.3	539.321	2	25.73	190	1	6909	PK1 1395I EV all.mzML	1	1	114	122			tr|E9PCX8|E9PCX8_HUMAN	Tensin-3 (Fragment) OS=Homo sapiens OX=9606 GN=TNS3 PE=1 SV=8	PEAKS DB
MPNPEGRYTF	49.88	1210.54	10	3.1	606.284	2	22.41	479000	1	7041	191216 PK 1954 CL I.mzML	1	1	282	291			P04626|ERBB2_HUMAN	Receptor tyrosine-protein kinase erbB-2 OS=Homo sapiens OX=9606 GN=ERBB2 PE=1 SV=1	PEAKS DB			QEAVTRLEA	34.32	1015.53	9	0.8	508.771	2	17.04	4340	1	5116	PK4 1395II EV all.mzML	1	1	1003	1011			Q15149|PLEC_HUMAN	Plectin OS=Homo sapiens OX=9606 GN=PLEC PE=1 SV=3	PEAKS DB
AEIEELTASA	57.51	1032.5	10	1.4	517.259	2	24.56	49400	1	7924	191216 PK 1954 CL I.mzML	1	1	169	178			Q9Y3B1|PLD3B_HUMAN	PRELI domain containing protein 3B OS=Homo sapiens OX=9606 GN=PRELID3B PE=1 SV=2	PEAKS DB			SLLHLGALY	34.01	985.56	9	-0.3	493.785	2	29.76	418	1	8332	PK4 1395II EV all.mzML	1	1	80	88			O00767|ACOD_HUMAN	Acyl-CoA desaturase OS=Homo sapiens OX=9606 GN=SCD PE=1 SV=2	PEAKS DB
LPSPVTAQKY	49.69	1102.6	10	3.4	552.313	2	19.33	4190	1	5747	191216 PK 1954 CL I.mzML	1	1	358	367			P13639|EF2_HUMAN	Elongation factor 2 OS=Homo sapiens OX=9606 GN=EEF2 PE=1 SV=4	PEAKS DB			ITTDVNPYY	39.95	1084.51	9	-1.6	543.258	2	25.35	330	1	7625	PK4 1395II EV all.mzML	1	1	206	214			Q9P2J5|SYLC_HUMAN	Leucine--tRNA ligase cytoplasmic OS=Homo sapiens OX=9606 GN=LARS PE=1 SV=2	PEAKS DB
RYFDPANGKF	40.81	1213.59	10	-0.9	405.538	3	19.95	2020	1	6036	191216 PK 1954 CL I.mzML	1	1	264	273			P13639|EF2_HUMAN	Elongation factor 2 OS=Homo sapiens OX=9606 GN=EEF2 PE=1 SV=4	PEAKS DB			LPHHRVIEV	33	1098.63	9	0.2	550.32	2	14.71	1910	1	4681	PK4 1395II EV all.mzML	1	1	863	871			tr|A0A0G2JP90|A0A0G2JP90_HUMAN	Nodal modulator 1 OS=Homo sapiens OX=9606 GN=NOMO1 PE=1 SV=1	PEAKS DB
FPVAGQKLIY	53.03	1134.64	10	0.9	568.332	2	25.72	4410	1	8300	191216 PK 1954 CL I.mzML	1	1	39	48			P54727|RD23B_HUMAN	UV excision repair protein RAD23 homolog B OS=Homo sapiens OX=9606 GN=RAD23B PE=1 SV=1	PEAKS DB			NEESHFPQA	37.96	1057.45	9	3	529.73	2	16.23	499	1	4963	PK4 1395II EV all.mzML	1	1	507	515			Q9HD67|MYO10_HUMAN	Unconventional myosin-X OS=Homo sapiens OX=9606 GN=MYO10 PE=1 SV=3	PEAKS DB
SDFGSSRPAA	47.18	993.452	10	0.8	497.736	2	13.83	2300	1	4000	191216 PK 1954 CL I.mzML	1	1	131	140			Q7Z5L9|I2BP2_HUMAN	Interferon regulatory factor 2-binding protein 2 OS=Homo sapiens OX=9606 GN=IRF2BP2 PE=1 SV=2	PEAKS DB			ASYEVKELY	53.24	1100.54	9	1	551.275	2	21.97	5780	1	6814	PK4 1395II EV all.mzML	1	1	230	238			O43252|PAPS1_HUMAN	Bifunctional 3'-phosphoadenosine 5'-phosphosulfate synthase 1 OS=Homo sapiens OX=9606 GN=PAPSS1 PE=1 SV=2	PEAKS DB
AEALLHPFFA	36.17	1114.58	10	-0.9	558.3	2	30.86	2660	1	10062	191216 PK 1954 CL I.mzML	1	1	612	621			P49761|CLK3_HUMAN	Dual specificity protein kinase CLK3 OS=Homo sapiens OX=9606 GN=CLK3 PE=1 SV=3	PEAKS DB			TGYLKGYTL	51.23	1014.54	9	3.1	508.276	2	23.5	4010	1	7220	PK4 1395II EV all.mzML	1	1	42	50			tr|A0A0J9YW13|A0A0J9YW13_HUMAN	RNA-binding protein 8A (Fragment) OS=Homo sapiens OX=9606 GN=RBM8A PE=1 SV=1	PEAKS DB
HEIESLYTKL	55.64	1231.64	10	-6.7	616.829	2	21.65	11400	1	6691	191216 PK 1954 CL I.mzML	1	1	1848	1857			tr|F5GWT4|F5GWT4_HUMAN	Serine/threonine-protein kinase WNK1 OS=Homo sapiens OX=9606 GN=WNK1 PE=1 SV=1	PEAKS DB			LAYLRLNTL	34.66	1075.64	9	3.5	538.827	2	28.29	0	1	8148	PK4 1395II EV all.mzML	0	0	657	665			tr|A0A3B3IS71|A0A3B3IS71_HUMAN	Retinoblastoma-associated protein OS=Homo sapiens OX=9606 GN=RB1 PE=1 SV=1	PEAKS DB
GEFGGFGSVS	27.62	942.408	10	-4.5	472.212	2	26.66	2030	1	8631	191216 PK 1954 CL I.mzML	1	1	68	77			tr|C9JPP3|C9JPP3_HUMAN	Histone-binding protein RBBP4 (Fragment) OS=Homo sapiens OX=9606 GN=RBBP4 PE=1 SV=2	PEAKS DB			AEAKFFTES	49.56	1028.48	9	1.5	515.247	2	20.04	9800	1	6169	PK4 1395II EV all.mzML	1	1	246	254			Q7KZF4|SND1_HUMAN	Staphylococcal nuclease domain-containing protein 1 OS=Homo sapiens OX=9606 GN=SND1 PE=1 SV=1	PEAKS DB
HPISDHEATL	48.3	1118.54	10	4.5	560.28	2	14.03	197	1	4062	191216 PK 1954 CL I.mzML	1	1	216	225			Q04826|1B40_HUMAN	HLA class I histocompatibility antigen B-40 alpha chain OS=Homo sapiens OX=9606 GN=HLA-B PE=1 SV=1	PEAKS DB			VLLDYHLNY	47.96	1148.59	9	-4	575.296	2	28.35	0	1	8153	PK4 1395II EV all.mzML	0	0	394	402			tr|A0A087WXI3|A0A087WXI3_HUMAN	Synaptic functional regulator FMR1 OS=Homo sapiens OX=9606 GN=FMR1 PE=1 SV=1	PEAKS DB
FYLEGGFSKF	54.57	1193.58	10	2.7	597.8	2	29.79	6670	1	9704	191216 PK 1954 CL I.mzML	1	1	130	139			Q16828|DUS6_HUMAN	Dual specificity protein phosphatase 6 OS=Homo sapiens OX=9606 GN=DUSP6 PE=1 SV=2	PEAKS DB			AEEFVIVKA	47.62	1004.55	9	2.7	503.284	2	23.83	0	1	7335	PK4 1395II EV all.mzML	0	0	627	635			Q99570|PI3R4_HUMAN	Phosphoinositide 3-kinase regulatory subunit 4 OS=Homo sapiens OX=9606 GN=PIK3R4 PE=1 SV=3	PEAKS DB
LYADVGGKQF	51.74	1096.56	10	-0.3	549.288	2	21.52	2810	1	6637	191216 PK 1954 CL I.mzML	1	1	66	75			P51571|SSRD_HUMAN	Translocon-associated protein subunit delta OS=Homo sapiens OX=9606 GN=SSR4 PE=1 SV=1	PEAKS DB			YAFVRPVIL	46.68	1076.64	9	-7.5	539.32	2	29.66	268	1	8319	PK4 1395II EV all.mzML	1	1	60	68			tr|H3BVG3|H3BVG3_HUMAN	JmjC domain-containing protein 8 OS=Homo sapiens OX=9606 GN=JMJD8 PE=1 SV=1	PEAKS DB
IPIERLYVTY	43.44	1265.7	10	6.1	633.865	2	28	16000	1	9075	191216 PK 1954 CL I.mzML	1	1	128	137			P49588|SYAC_HUMAN	Alanine--tRNA ligase cytoplasmic OS=Homo sapiens OX=9606 GN=AARS PE=1 SV=2	PEAKS DB			DAAIRVWSL	44.67	1029.56	9	-1.8	515.785	2	30.84	105	1	8498	PK4 1395II EV all.mzML	1	1	60	68			tr|A0A087WYP7|A0A087WYP7_HUMAN	Transducin beta-like protein 3 OS=Homo sapiens OX=9606 GN=TBL3 PE=1 SV=1	PEAKS DB
IPFDPKFITY	41.8	1239.65	10	7.6	620.842	2	31.4	6630	1	10231	191216 PK 1954 CL I.mzML	1	1	42	51			Q8N7H5|PAF1_HUMAN	RNA polymerase II-associated factor 1 homolog OS=Homo sapiens OX=9606 GN=PAF1 PE=1 SV=2	PEAKS DB			AEQFKLIQA	43.14	1046.58	9	0.7	524.294	2	23.7	0	1	7304	PK4 1395II EV all.mzML	0	0	43	51			Q5F1R6|DJC21_HUMAN	DnaJ homolog subfamily C member 21 OS=Homo sapiens OX=9606 GN=DNAJC21 PE=1 SV=2	PEAKS DB
LPSEEEGRLY	36.51	1191.58	10	4.1	596.801	2	20.13	11000	1	6109	191216 PK 1954 CL I.mzML	1	1	483	492			Q14451|GRB7_HUMAN	Growth factor receptor-bound protein 7 OS=Homo sapiens OX=9606 GN=GRB7 PE=1 SV=2	PEAKS DB			AEAFGKIVA	42.46	904.502	9	1.9	453.257	2	21.16	3300	1	6586	PK4 1395II EV all.mzML	1	1	35	43			tr|M0R0K9|M0R0K9_HUMAN	Transcription intermediary factor 1-beta (Fragment) OS=Homo sapiens OX=9606 GN=TRIM28 PE=1 SV=1	PEAKS DB
YEVRLTQTVA	43.49	1178.63	10	4.3	590.327	2	21.52	31300	1	6639	191216 PK 1954 CL I.mzML	1	1	88	97			tr|A0A096LNZ9|A0A096LNZ9_HUMAN	Ubiquitin-like protein ISG15 (Fragment) OS=Homo sapiens OX=9606 GN=ISG15 PE=1 SV=6	PEAKS DB			EERPLFPQI	40.82	1127.6	9	-1.3	564.803	2	28.18	5810	1	8139	PK4 1395II EV all.mzML	1	1	473	481			tr|H7C155|H7C155_HUMAN	RAF proto-oncogene serine/threonine-protein kinase (Fragment) OS=Homo sapiens OX=9606 GN=RAF1 PE=1 SV=1	PEAKS DB
VFDEAIRAVL	41.16	1131.63	10	5.4	566.827	2	30.41	7140	1	9948	191216 PK 1954 CL I.mzML	1	1	124	133			tr|J3QLK0|J3QLK0_HUMAN	Ras-related C3 botulinum toxin substrate 3 (Fragment) OS=Homo sapiens OX=9606 GN=RAC3 PE=1 SV=1	PEAKS DB			YLKVLPQEL	40.3	1101.64	9	3.7	551.829	2	26.92	273	1	7901	PK4 1395II EV all.mzML	1	1	222	230			Q9Y2L9|LRCH1_HUMAN	Leucine-rich repeat and calponin homology domain-containing protein 1 OS=Homo sapiens OX=9606 GN=LRCH1 PE=1 SV=3	PEAKS DB
GESIDIITRA	42.19	1073.57	10	0.2	537.796	2	22.86	24200	1	7092	191216 PK 1954 CL I.mzML	1	1	95	104			tr|F5GY55|F5GY55_HUMAN	DNA damage-binding protein 1 OS=Homo sapiens OX=9606 GN=DDB1 PE=1 SV=1	PEAKS DB			NFIEKVEAL	40.29	1061.58	9	5	531.796	2	27.82	1050	1	8107	PK4 1395II EV all.mzML	1	1	782	790			Q9Y5B9|SP16H_HUMAN	FACT complex subunit SPT16 OS=Homo sapiens OX=9606 GN=SUPT16H PE=1 SV=1	PEAKS DB
GEMMVEQRAA	58.17	1120.5	10	-5.1	561.257	2	15.62	469	1	4507	191216 PK 1954 CL I.mzML	1	1	282	291			tr|I3L352|I3L352_HUMAN	ATP-dependent RNA helicase DDX19A (Fragment) OS=Homo sapiens OX=9606 GN=DDX19A PE=1 SV=1	PEAKS DB			TYFAVNANY	39.07	1061.48	9	2	531.747	2	27.49	0	1	8037	PK4 1395II EV all.mzML	0	0	1713	1721			Q460N5|PAR14_HUMAN	Protein mono-ADP-ribosyltransferase PARP14 OS=Homo sapiens OX=9606 GN=PARP14 PE=1 SV=3	PEAKS DB
FPVFSDRVVY	34.23	1227.63	10	-8.3	614.82	2	29.09	472	1	9401	191216 PK 1954 CL I.mzML	1	1	378	387			Q08AF3|SLFN5_HUMAN	Schlafen family member 5 OS=Homo sapiens OX=9606 GN=SLFN5 PE=1 SV=1	PEAKS DB			SEAEIFYNA	39.06	1042.46	9	-3.4	522.234	2	27.01	105	1	7921	PK4 1395II EV all.mzML	1	1	470	478			Q9Y446|PKP3_HUMAN	Plakophilin-3 OS=Homo sapiens OX=9606 GN=PKP3 PE=1 SV=1	PEAKS DB
AEMLYGLIHA	57.69	1116.56	10	4.1	559.294	2	30.06	11000	1	9757	191216 PK 1954 CL I.mzML	1	1	76	85			tr|N0E644|N0E644_HUMAN	Casein kinase II subunit beta OS=Homo sapiens OX=9606 GN=CSNK2B PE=1 SV=1	PEAKS DB			EEIPKIFQI	38.76	1115.62	9	-3.7	558.814	2	31.78	0	1	8656	PK4 1395II EV all.mzML	0	0	1190	1198			Q13464|ROCK1_HUMAN	Rho-associated protein kinase 1 OS=Homo sapiens OX=9606 GN=ROCK1 PE=1 SV=1	PEAKS DB
GETSDGIHRA	42.04	1041.48	10	-0.2	521.752	2	10.4	40.2	1	3160	191216 PK 1954 CL I.mzML	1	1	109	118			Q9C0H2|TTYH3_HUMAN	Protein tweety homolog 3 OS=Homo sapiens OX=9606 GN=TTYH3 PE=1 SV=3	PEAKS DB			QLAQRPVSL	38.35	1010.59	9	-3	506.297	2	19.41	5240	1	5907	PK4 1395II EV all.mzML	1	1	118	126			tr|A0A0G2JNZ5|A0A0G2JNZ5_HUMAN	Glucosylceramidase OS=Homo sapiens OX=9606 GN=GBA PE=1 SV=1	PEAKS DB
SEVTFALHSA	37.85	1060.52	10	2.4	531.271	2	22.14	8560	1	6907	191216 PK 1954 CL I.mzML	1	1	64	73			tr|C9JG97|C9JG97_HUMAN	Angio-associated migratory cell protein OS=Homo sapiens OX=9606 GN=AAMP PE=1 SV=1	PEAKS DB			VEKPVGVAA	38.33	868.502	9	-1.4	435.256	2	15.11	140	1	4735	PK4 1395II EV all.mzML	1	1	132	140			tr|H7C3B5|H7C3B5_HUMAN	Genetic suppressor element 1 (Fragment) OS=Homo sapiens OX=9606 GN=GSE1 PE=1 SV=1	PEAKS DB
REIQVQHPAA	34.65	1147.61	10	5	574.818	2	13.03	640	1	3737	191216 PK 1954 CL I.mzML	1	1	68	77			tr|Q5SZX9|Q5SZX9_HUMAN	T-complex protein 1 subunit gamma (Fragment) OS=Homo sapiens OX=9606 GN=CCT3 PE=1 SV=1	PEAKS DB			SAAPRLFPL	38.18	970.56	9	3	486.287	2	28.09	3450	1	8122	PK4 1395II EV all.mzML	1	1	182	190			P20827|EFNA1_HUMAN	Ephrin-A1 OS=Homo sapiens OX=9606 GN=EFNA1 PE=1 SV=2	PEAKS DB
IEQEKRSEIS	30.12	1217.63	10	-2.3	406.883	3	11.03	9790	1	3226	191216 PK 1954 CL I.mzML	1	1	35	44			P63313|TYB10_HUMAN	Thymosin beta-10 OS=Homo sapiens OX=9606 GN=TMSB10 PE=1 SV=2	PEAKS DB			EALPRIVEL	37.9	1038.61	9	7.5	520.313	2	28.54	10300	1	8177	PK4 1395II EV all.mzML	1	1	568	576			P43304|GPDM_HUMAN	Glycerol-3-phosphate dehydrogenase mitochondrial OS=Homo sapiens OX=9606 GN=GPD2 PE=1 SV=3	PEAKS DB
SEILMQNWDA	52.53	1205.54	10	5.7	603.783	2	30.91	7810	1	10029	191216 PK 1954 CL I.mzML	1	1	175	184			P60228|EIF3E_HUMAN	Eukaryotic translation initiation factor 3 subunit E OS=Homo sapiens OX=9606 GN=EIF3E PE=1 SV=1	PEAKS DB			AEGPPTNPP	37.49	878.413	9	1.5	440.213	2	17.09	0	1	5185	PK4 1395II EV all.mzML	0	0	539	547			tr|A0A087WZ13|A0A087WZ13_HUMAN	Ribonucleoprotein PTB-binding 1 OS=Homo sapiens OX=9606 GN=RAVER1 PE=1 SV=1	PEAKS DB
GEIASGFWQA	51.67	1064.49	10	-1.2	533.256	2	30.41	2130	1	9871	191216 PK 1954 CL I.mzML	1	1	90	99			Q6ZUX7|LHPL2_HUMAN	LHFPL tetraspan subfamily member 2 protein OS=Homo sapiens OX=9606 GN=LHFPL2 PE=2 SV=2	PEAKS DB			NVKEKIYAV	37.2	1062.61	9	1.5	532.31	2	15.87	1660	1	4888	PK4 1395II EV all.mzML	1	1	9	17			tr|F8W6C2|F8W6C2_HUMAN	SPATS2-like protein (Fragment) OS=Homo sapiens OX=9606 GN=SPATS2L PE=1 SV=8	PEAKS DB
SPFYPGKTTY	50.88	1159.55	10	1.6	580.789	2	20.49	2590	1	6296	191216 PK 1954 CL I.mzML	1	1	257	266			P49790|NU153_HUMAN	Nuclear pore complex protein Nup153 OS=Homo sapiens OX=9606 GN=NUP153 PE=1 SV=2	PEAKS DB			AEETCAPSV	37.19	905.38	9	1.4	453.696	2	19.01	142	1	5751	PK4 1395II EV all.mzML	1	1	34	42			tr|F5H437|F5H437_HUMAN	G1/S-specific cyclin-D1 OS=Homo sapiens OX=9606 GN=CCND1 PE=1 SV=1	PEAKS DB
HPNYPYSDEY	34.41	1283.51	10	11.2	642.772	2	19.1	802	1	5687	191216 PK 1954 CL I.mzML	1	1	291	300			tr|S4R3Z2|S4R3Z2_HUMAN	Aldo-keto reductase family 1 member C3 OS=Homo sapiens OX=9606 GN=AKR1C3 PE=1 SV=1	PEAKS DB			QELPTQPEA	36.53	1011.49	9	2.2	506.75	2	20.13	8060	1	6167	PK4 1395II EV all.mzML	1	1	160	168			tr|I3L188|I3L188_HUMAN	FLYWCH-type zinc finger-containing protein 1 (Fragment) OS=Homo sapiens OX=9606 GN=FLYWCH1 PE=1 SV=1	PEAKS DB
GEMAGAFVAV	26.38	950.453	10	2.1	476.237	2	29.39	0	1	9499	191216 PK 1954 CL I.mzML	0	0	67	76			O15431|COPT1_HUMAN	High affinity copper uptake protein 1 OS=Homo sapiens OX=9606 GN=SLC31A1 PE=1 SV=1	PEAKS DB			EEQIKVWTA	36.52	1102.57	9	3.5	552.29	2	23.09	468	1	7137	PK4 1395II EV all.mzML	1	1	372	380			Q96P70|IPO9_HUMAN	Importin-9 OS=Homo sapiens OX=9606 GN=IPO9 PE=1 SV=3	PEAKS DB
AEIKMLYEQL	27.7	1236.64	10	1.3	619.332	2	28.13	608	1	9156	191216 PK 1954 CL I.mzML	1	1	182	191			tr|H7C109|H7C109_HUMAN	Putative ATP-dependent RNA helicase DHX57 (Fragment) OS=Homo sapiens OX=9606 GN=DHX57 PE=1 SV=1	PEAKS DB			EAYEREVSL	36.36	1094.52	9	0.3	548.268	2	20.62	346	1	6356	PK4 1395II EV all.mzML	1	1	92	100			tr|C9JIW8|C9JIW8_HUMAN	Zinc finger protein 3 (Fragment) OS=Homo sapiens OX=9606 GN=ZNF3 PE=1 SV=8	PEAKS DB
AEIKVKLIEA	30.71	1112.68	10	8.3	557.355	2	20.94	4110	1	6483	191216 PK 1954 CL I.mzML	1	1	493	502			Q9BPX3|CND3_HUMAN	Condensin complex subunit 3 OS=Homo sapiens OX=9606 GN=NCAPG PE=1 SV=1	PEAKS DB			GLSALLLRY	35.91	1004.6	9	2	503.307	2	30.48	941	1	8455	PK4 1395II EV all.mzML	1	1	932	940			tr|E9PHY8|E9PHY8_HUMAN	Maestro heat-like repeat-containing protein family member 1 OS=Homo sapiens OX=9606 GN=MROH1 PE=1 SV=1	PEAKS DB
AELDSVFSSA	48.11	1024.47	10	-2.1	513.244	2	29.16	4060	1	9406	191216 PK 1954 CL I.mzML	1	1	357	366			tr|B8ZZY2|B8ZZY2_HUMAN	Arf-GAP domain and FG repeat-containing protein 1 OS=Homo sapiens OX=9606 GN=AGFG1 PE=1 SV=1	PEAKS DB			LPHNRLVSL	35.68	1047.62	9	-3	524.813	2	19.5	642	1	5947	PK4 1395II EV all.mzML	1	1	51	59			Q96CX6|LRC58_HUMAN	Leucine-rich repeat-containing protein 58 OS=Homo sapiens OX=9606 GN=LRRC58 PE=1 SV=2	PEAKS DB
QEFAEGFVKA	48.02	1124.55	10	4.3	563.288	2	22.99	3590	1	7176	191216 PK 1954 CL I.mzML	1	1	134	143			P17535|JUND_HUMAN	Transcription factor jun-D OS=Homo sapiens OX=9606 GN=JUND PE=1 SV=3	PEAKS DB			FYSEVHPHY	35.57	1177.52	9	0.8	589.765	2	17.62	202	1	5325	PK4 1395II EV all.mzML	1	1	489	497			Q9BRR6|ADPGK_HUMAN	ADP-dependent glucokinase OS=Homo sapiens OX=9606 GN=ADPGK PE=1 SV=1	PEAKS DB
GEIESKFNQA	47.99	1121.54	10	3.5	561.78	2	16.51	7440	1	4662	191216 PK 1954 CL I.mzML	1	1	1070	1079			P24928|RPB1_HUMAN	DNA-directed RNA polymerase II subunit RPB1 OS=Homo sapiens OX=9606 GN=POLR2A PE=1 SV=2	PEAKS DB			AEKPLQVAA	35.45	925.523	9	-1	463.767	2	16.28	1860	1	4960	PK4 1395II EV all.mzML	1	1	138	146			tr|A0A3F2YP85|A0A3F2YP85_HUMAN	Myeloid differentiation primary response protein MyD88 OS=Homo sapiens OX=9606 GN=MYD88 PE=1 SV=1	PEAKS DB
GEISALTAEA	47.12	960.476	10	1.2	481.248	2	24.51	67600	1	7897	191216 PK 1954 CL I.mzML	1	1	134	143			P41134|ID1_HUMAN	DNA-binding protein inhibitor ID-1 OS=Homo sapiens OX=9606 GN=ID1 PE=1 SV=3	PEAKS DB			QLFVRAQEL	35.45	1102.61	9	0.2	552.312	2	23.94	3980	1	7352	PK4 1395II EV all.mzML	1	1	2	10			P35544|UBIM_HUMAN	Ubiquitin-like protein FUBI OS=Homo sapiens OX=9606 GN=FAU PE=1 SV=1	PEAKS DB
HAFGGNKASY	46.54	1050.49	10	-5.6	526.251	2	12.31	0	1	3531	191216 PK 1954 CL I.mzML	0	0	541	550			tr|F5H658|F5H658_HUMAN	ATP-dependent RNA helicase DHX8 OS=Homo sapiens OX=9606 GN=DHX8 PE=1 SV=1	PEAKS DB			NIKQKMQEL	35.27	1130.61	9	2.2	566.312	2	15.65	357	1	4845	PK4 1395II EV all.mzML	1	1	69	77			tr|H7C1K5|H7C1K5_HUMAN	Anillin (Fragment) OS=Homo sapiens OX=9606 GN=ANLN PE=1 SV=8	PEAKS DB
FFDPSLLHLL	29.93	1200.65	10	0.6	601.338	2	38.46	1520	1	12083	191216 PK 1954 CL I.mzML	1	1	502	511			Q96S52|PIGS_HUMAN	GPI transamidase component PIG-S OS=Homo sapiens OX=9606 GN=PIGS PE=1 SV=3	PEAKS DB			ALLEYHLSY	35.09	1107.56	9	2.3	554.786	2	27.55	878	1	8048	PK4 1395II EV all.mzML	1	1	359	367			P51116|FXR2_HUMAN	Fragile X mental retardation syndrome-related protein 2 OS=Homo sapiens OX=9606 GN=FXR2 PE=1 SV=2	PEAKS DB
KELYPGQFKP	43.68	1205.64	10	6.2	402.893	3	18.83	1110	1	5563	191216 PK 1954 CL I.mzML	1	1	99	108			tr|C9JZQ0|C9JZQ0_HUMAN	NAD-dependent protein deacetylase sirtuin-2 (Fragment) OS=Homo sapiens OX=9606 GN=SIRT2 PE=1 SV=1	PEAKS DB			TNMLKVVAL	34.85	987.579	9	0.9	494.795	2	27.28	2240	1	7959	PK4 1395II EV all.mzML	1	1	1019	1027			Q9UNY4|TTF2_HUMAN	Transcription termination factor 2 OS=Homo sapiens OX=9606 GN=TTF2 PE=1 SV=2	PEAKS DB
RELQTKINEA	25.84	1200.65	10	3.3	401.226	3	13.12	225	1	3785	191216 PK 1954 CL I.mzML	1	1	213	222			Q9Y224|RTRAF_HUMAN	RNA transcription translation and transport factor protein OS=Homo sapiens OX=9606 GN=RTRAF PE=1 SV=1	PEAKS DB			SPLIRSNSV	34.7	971.54	9	1.8	486.776	2	17.03	336	1	5173	PK4 1395II EV all.mzML	1	1	538	546			P31629|ZEP2_HUMAN	Transcription factor HIVEP2 OS=Homo sapiens OX=9606 GN=HIVEP2 PE=1 SV=2	PEAKS DB
TAWDEADVRF	42.46	1208.55	10	7	605.288	2	26.93	2860	1	8707	191216 PK 1954 CL I.mzML	1	1	54	63			P57057|G6PT2_HUMAN	Glucose-6-phosphate exchanger SLC37A1 OS=Homo sapiens OX=9606 GN=SLC37A1 PE=2 SV=2	PEAKS DB			AEALREVSA	34.55	944.493	9	1.7	473.252	2	16.05	4160	1	4917	PK4 1395II EV all.mzML	1	1	298	306			tr|C9JL73|C9JL73_HUMAN	Vacuolar proton pump subunit B OS=Homo sapiens OX=9606 GN=ATP6V1B1 PE=1 SV=1	PEAKS DB
SPIPFPPLSY	42.17	1116.59	10	2.2	559.304	2	37.24	1760	1	11755	191216 PK 1954 CL I.mzML	1	1	768	777			tr|I3L0J9|I3L0J9_HUMAN	Pre-mRNA-processing-splicing factor 8 (Fragment) OS=Homo sapiens OX=9606 GN=PRPF8 PE=1 SV=8	PEAKS DB			SQMLRAVSL	34.15	1003.55	9	3	502.781	2	23.68	5140	1	7290	PK4 1395II EV all.mzML	1	1	1078	1086			tr|J3KPG5|J3KPG5_HUMAN	Bromodomain adjacent to zinc finger domain protein 2A OS=Homo sapiens OX=9606 GN=BAZ2A PE=1 SV=1	PEAKS DB
AEIDALYKDL	41.86	1149.59	10	5.4	575.809	2	28.9	137	1	9369	191216 PK 1954 CL I.mzML	1	1	720	729			Q8NBP0|TTC13_HUMAN	Tetratricopeptide repeat protein 13 OS=Homo sapiens OX=9606 GN=TTC13 PE=2 SV=3	PEAKS DB			MLATRVFSL	33.9	1036.57	9	-3.7	519.29	2	28.62	642	1	8192	PK4 1395II EV all.mzML	1	1	1	9			tr|H3BPR4|H3BPR4_HUMAN	Cytochrome c oxidase subunit 4 isoform 1 mitochondrial OS=Homo sapiens OX=9606 GN=COX4I1 PE=1 SV=1	PEAKS DB
RELQSQIQEA	26.96	1200.61	10	-0.6	601.315	2	15.59	2200	1	4484	191216 PK 1954 CL I.mzML	1	1	72	81			Q9P2X0|DPM3_HUMAN	Dolichol-phosphate mannosyltransferase subunit 3 OS=Homo sapiens OX=9606 GN=DPM3 PE=1 SV=2	PEAKS DB			FIISRTQAL	33.75	1047.61	9	-3.2	524.807	2	23.63	5820	1	7280	PK4 1395II EV all.mzML	1	1	209	217			Q92973|TNPO1_HUMAN	Transportin-1 OS=Homo sapiens OX=9606 GN=TNPO1 PE=1 SV=2	PEAKS DB
AELYGPFTSA	40.83	1054.5	10	-1.8	528.258	2	29.38	14300	1	9446	191216 PK 1954 CL I.mzML	1	1	293	302			O95400|CD2B2_HUMAN	CD2 antigen cytoplasmic tail-binding protein 2 OS=Homo sapiens OX=9606 GN=CD2BP2 PE=1 SV=1	PEAKS DB			AEIDAHLVA	33.63	937.487	9	0.3	469.749	2	21.66	3910	1	6727	PK4 1395II EV all.mzML	1	1	72	80			tr|H0YJC4|H0YJC4_HUMAN	Proteasome subunit alpha type-6 (Fragment) OS=Homo sapiens OX=9606 GN=PSMA6 PE=1 SV=1	PEAKS DB
GEFGTIPLVL	40.72	1044.59	10	-2.9	523.301	2	39.45	3180	1	12387	191216 PK 1954 CL I.mzML	1	1	400	409			Q9ULM6|CNOT6_HUMAN	CCR4-NOT transcription complex subunit 6 OS=Homo sapiens OX=9606 GN=CNOT6 PE=1 SV=2	PEAKS DB			SIMEKTQSL	33.34	1035.53	9	1.8	518.77	2	18.6	2450	1	5635	PK4 1395II EV all.mzML	1	1	813	821			tr|J3QT83|J3QT83_HUMAN	Collagen alpha-1(XIV) chain (Fragment) OS=Homo sapiens OX=9606 GN=COL14A1 PE=1 SV=1	PEAKS DB
VYNENLVHMI	39.84	1230.61	10	8.9	616.319	2	26.61	4510	1	8562	191216 PK 1954 CL I.mzML	1	1	137	146			O75934|SPF27_HUMAN	Pre-mRNA-splicing factor SPF27 OS=Homo sapiens OX=9606 GN=BCAS2 PE=1 SV=1	PEAKS DB			YLLLKTHQL	33.33	1127.67	9	-1.4	564.839	2	21.21	431	1	6570	PK4 1395II EV all.mzML	1	1	330	338			Q5JVF3|PCID2_HUMAN	PCI domain-containing protein 2 OS=Homo sapiens OX=9606 GN=PCID2 PE=1 SV=2	PEAKS DB
MPVDPNEPTY	38.4	1161.5	10	5.9	581.764	2	23.17	14600	1	7283	191216 PK 1954 CL I.mzML	1	1	17	26			tr|R4GNG1|R4GNG1_HUMAN	Inhibitor of growth protein 4 (Fragment) OS=Homo sapiens OX=9606 GN=ING4 PE=4 SV=1	PEAKS DB			IVSSLRLAY	33.17	1020.6	9	0.5	511.304	2	24.83	0	1	7542	PK4 1395II EV all.mzML	0	0	118	126			tr|H0Y6A0|H0Y6A0_HUMAN	ADP-ribosylation factor GTPase-activating protein 3 (Fragment) OS=Homo sapiens OX=9606 GN=ARFGAP3 PE=1 SV=1	PEAKS DB
YPFKPPKVAF	37.93	1192.66	10	0.4	597.343	2	24.65	12800	1	7933	191216 PK 1954 CL I.mzML	1	1	31	40			tr|D6RAW0|D6RAW0_HUMAN	Ubiquitin-conjugating enzyme E2 D3 (Fragment) OS=Homo sapiens OX=9606 GN=UBE2D3 PE=3 SV=1	PEAKS DB			IRAEPLNSV	33.09	997.556	9	-0.7	499.783	2	18.98	0	1	5775	PK4 1395II EV all.mzML	0	0	65	73			tr|C9JIZ0|C9JIZ0_HUMAN	U6 snRNA-associated Sm-like protein LSm8 OS=Homo sapiens OX=9606 GN=LSM8 PE=1 SV=1	PEAKS DB
AEAILGQNAA	37.89	956.493	10	1.4	479.257	2	20.73	0	1	6411	191216 PK 1954 CL I.mzML	0	0	233	242			tr|I3L4R8|I3L4R8_HUMAN	Replication protein A 70 kDa DNA-binding subunit (Fragment) OS=Homo sapiens OX=9606 GN=RPA1 PE=1 SV=1	PEAKS DB			SGMVKQVAL	33.03	931.516	9	-2.2	466.762	2	19.77	1420	1	6032	PK4 1395II EV all.mzML	1	1	246	254			Q9NX62|IMPA3_HUMAN	Inositol monophosphatase 3 OS=Homo sapiens OX=9606 GN=IMPAD1 PE=1 SV=1	PEAKS DB
GEFRQGLISA	37.35	1076.56	10	1.9	539.292	2	21.03	70900	1	6504	191216 PK 1954 CL I.mzML	1	1	783	792			Q86UK7|ZN598_HUMAN	E3 ubiquitin-protein ligase ZNF598 OS=Homo sapiens OX=9606 GN=ZNF598 PE=1 SV=1	PEAKS DB			DVLTRAEAL	33.01	986.54	9	2.7	494.276	2	24.4	2020	1	7456	PK4 1395II EV all.mzML	1	1	566	574			Q9HA65|TBC17_HUMAN	TBC1 domain family member 17 OS=Homo sapiens OX=9606 GN=TBC1D17 PE=1 SV=2	PEAKS DB
HPVYILKGGY	37.34	1145.62	10	6.7	573.826	2	19.19	219	1	5780	191216 PK 1954 CL I.mzML	1	1	77	86			tr|A0A0C4DG63|A0A0C4DG63_HUMAN	Serine/threonine/tyrosine-interacting-like protein 1 (Fragment) OS=Homo sapiens OX=9606 GN=STYXL1 PE=1 SV=1	PEAKS DB			AEAPQLRPA	32.86	951.514	9	1.4	476.763	2	16.18	2550	1	4940	PK4 1395II EV all.mzML	1	1	542	550			Q63ZY3|KANK2_HUMAN	KN motif and ankyrin repeat domain-containing protein 2 OS=Homo sapiens OX=9606 GN=KANK2 PE=1 SV=1	PEAKS DB
SEVQKGFTAA	37.14	1036.52	10	1.2	519.27	2	15.05	0	1	4358	191216 PK 1954 CL I.mzML	0	0	19	28			Q5TH74|STPG1_HUMAN	O(6)-methylguanine-induced apoptosis 2 OS=Homo sapiens OX=9606 GN=STPG1 PE=1 SV=1	PEAKS DB			DLRTHYSEL	37.98	1132.55	9	-2.8	567.273	2	20.04	1590	1	6050	PK6 1395III EV all.mzML	1	1	1455	1463			Q15149|PLEC_HUMAN	Plectin OS=Homo sapiens OX=9606 GN=PLEC PE=1 SV=3	PEAKS DB
AEMNGKLIAA	37	1016.53	10	1.1	509.277	2	18.47	15100	1	5429	191216 PK 1954 CL I.mzML	1	1	364	373			Q9Y6Y0|NS1BP_HUMAN	Influenza virus NS1A-binding protein OS=Homo sapiens OX=9606 GN=IVNS1ABP PE=1 SV=3	PEAKS DB			AEKFWYDMA	40.61	1159.5	9	-2.7	580.748	2	28.49	0	1	7784	PK6 1395III EV all.mzML	0	0	6006	6014			Q9UPN3|MACF1_HUMAN	Microtubule-actin cross-linking factor 1 isoforms 1/2/3/5 OS=Homo sapiens OX=9606 GN=MACF1 PE=1 SV=4	PEAKS DB
KYLSVQGQLF	34.64	1181.64	10	5.7	591.836	2	26.52	54600	1	8498	191216 PK 1954 CL I.mzML	1	1	175	184			tr|H7C196|H7C196_HUMAN	Mitochondrial carrier homolog 1 (Fragment) OS=Homo sapiens OX=9606 GN=MTCH1 PE=1 SV=1	PEAKS DB			AEIPQIFDA	31.61	1002.5	9	-4.5	502.249	2	33.94	329	1	8210	PK6 1395III EV all.mzML	1	1	817	825			O14980|XPO1_HUMAN	Exportin-1 OS=Homo sapiens OX=9606 GN=XPO1 PE=1 SV=1	PEAKS DB
GEAEAFAIGA	34.48	934.44	10	3	468.231	2	26.34	10700	1	8525	191216 PK 1954 CL I.mzML	1	1	79	88			tr|A0A140T9W4|A0A140T9W4_HUMAN	Flotillin-1 (Fragment) OS=Homo sapiens OX=9606 GN=FLOT1 PE=1 SV=1	PEAKS DB			YYSGLIYTY	37.23	1141.53	9	-1	571.765	2	32.7	536	1	8120	PK6 1395III EV all.mzML	1	1	105	113			P35579|MYH9_HUMAN	Myosin-9 OS=Homo sapiens OX=9606 GN=MYH9 PE=1 SV=4	PEAKS DB
REAEHLYHTL	33.65	1267.63	10	-4.1	423.551	3	14.32	20000	1	4110	191216 PK 1954 CL I.mzML	1	1	519	528			tr|F8WA11|F8WA11_HUMAN	CLIP-associating protein 1 OS=Homo sapiens OX=9606 GN=CLASP1 PE=1 SV=2	PEAKS DB			AELEKHMAA	34.1	998.486	9	-0.4	500.243	2	14.03	104	1	4699	PK6 1395III EV all.mzML	1	1	544	552			tr|F8W7S5|F8W7S5_HUMAN	Ribosome-binding protein 1 OS=Homo sapiens OX=9606 GN=RRBP1 PE=1 SV=1	PEAKS DB
YYFEGIKQTF	33.59	1294.62	10	-4.5	648.319	2	27.77	0	1	8998	191216 PK 1954 CL I.mzML	0	0	117	126			tr|H0YJU2|H0YJU2_HUMAN	Activator of 90 kDa heat shock protein ATPase homolog 1 (Fragment) OS=Homo sapiens OX=9606 GN=AHSA1 PE=1 SV=1	PEAKS DB			SPPPPLCPP	28.68	903.452	9	-3.4	452.725	2	19.46	1340	1	5868	PK6 1395III EV all.mzML	1	1	423	431			Q9UMN6|KMT2B_HUMAN	Histone-lysine N-methyltransferase 2B OS=Homo sapiens OX=9606 GN=KMT2B PE=1 SV=1	PEAKS DB
YPLEVTKLIY	32.87	1237.7	10	7.1	619.863	2	30.73	485	1	9992	191216 PK 1954 CL I.mzML	1	1	63	72			tr|E7EVE9|E7EVE9_HUMAN	General transcription and DNA repair factor IIH helicase subunit XPD OS=Homo sapiens OX=9606 GN=ERCC2 PE=1 SV=1	PEAKS DB			AEQEYNATV	31.77	1023.45	9	-3.6	512.723	2	19.19	305	1	5801	PK6 1395III EV all.mzML	1	1	317	325			tr|C9J879|C9J879_HUMAN	Lysine-specific demethylase 4C OS=Homo sapiens OX=9606 GN=KDM4C PE=1 SV=2	PEAKS DB
GEVGSGFKVA	32.01	949.487	10	1.4	475.754	2	18.34	7540	1	5420	191216 PK 1954 CL I.mzML	1	1	324	333			P49748|ACADV_HUMAN	Very long-chain specific acyl-CoA dehydrogenase mitochondrial OS=Homo sapiens OX=9606 GN=ACADVL PE=1 SV=1	PEAKS DB			EAMLRNKEL	30.41	1102.58	9	11.3	552.296	2	16.28	0	1	5074	PK6 1395III EV all.mzML	0	0	1214	1222			P49454|CENPF_HUMAN	Centromere protein F OS=Homo sapiens OX=9606 GN=CENPF PE=1 SV=3	PEAKS DB
RELDPSLVSA	31.72	1085.57	10	-3.8	543.794	2	21.25	4230	1	6574	191216 PK 1954 CL I.mzML	1	1	423	432			tr|H7C2B5|H7C2B5_HUMAN	Telomere-associated protein RIF1 (Fragment) OS=Homo sapiens OX=9606 GN=RIF1 PE=1 SV=1	PEAKS DB			SIAPRMMSV	29.01	990.499	9	6.4	496.253	2	23.37	745	1	7217	PK6 1395III EV all.mzML	1	1	1059	1067			tr|C9J4M6|C9J4M6_HUMAN	DNA-directed RNA polymerase subunit beta OS=Homo sapiens OX=9606 GN=POLR2B PE=1 SV=3	PEAKS DB
HPWFGMEQEY	30.7	1322.54	10	6.5	662.284	2	26.79	25700	1	8744	191216 PK 1954 CL I.mzML	1	1	128	137			P15104|GLNA_HUMAN	Glutamine synthetase OS=Homo sapiens OX=9606 GN=GLUL PE=1 SV=4	PEAKS DB			LAALKPLAA	30.7	866.559	9	-7.4	434.277	2	23.07	0	1	7112	PK6 1395III EV all.mzML	0	0	153	161			tr|A0A140T9T7|A0A140T9T7_HUMAN	Antigen peptide transporter 1 OS=Homo sapiens OX=9606 GN=TAP1 PE=1 SV=1	PEAKS DB
FPHQPSALGY	28.93	1115.54	10	-3.5	558.778	2	21.96	1080	1	6811	191216 PK 1954 CL I.mzML	1	1	31	40			tr|J3QRV5|J3QRV5_HUMAN	Lethal(2) giant larvae protein homolog 2 OS=Homo sapiens OX=9606 GN=LLGL2 PE=1 SV=1	PEAKS DB			AEEADLIQA	32	958.461	9	-0.3	480.231	2	25.03	557	1	7430	PK6 1395III EV all.mzML	1	1	826	834			Q9P2E3|ZNFX1_HUMAN	NFX1-type zinc finger-containing protein 1 OS=Homo sapiens OX=9606 GN=ZNFX1 PE=2 SV=2	PEAKS DB
VAAEAVARSP	28.91	969.524	10	10.6	485.777	2	21.17	0	1	6559	191216 PK 1954 CL I.mzML	0	0	33	42			Q9UKY4|POMT2_HUMAN	Protein O-mannosyl-transferase 2 OS=Homo sapiens OX=9606 GN=POMT2 PE=1 SV=2	PEAKS DB			AEVIQAFSA	42.69	934.476	9	0.3	468.239	2	28.5	165	1	7780	PK6 1395III EV all.mzML	1	1	21	29			tr|F5GXW5|F5GXW5_HUMAN	Protein C10 OS=Homo sapiens OX=9606 GN=C12orf57 PE=1 SV=1	PEAKS DB
RELGHGQPEA	28.37	1092.53	10	-4.3	547.273	2	11.11	0	1	3247	191216 PK 1954 CL I.mzML	0	0	427	436			Q8WUI4|HDAC7_HUMAN	Histone deacetylase 7 OS=Homo sapiens OX=9606 GN=HDAC7 PE=1 SV=2	PEAKS DB			ALNPYQYQY	41.75	1158.53	9	2.6	580.268	2	27.46	217	1	7689	PK6 1395III EV all.mzML	1	1	69	77			P56178|DLX5_HUMAN	Homeobox protein DLX-5 OS=Homo sapiens OX=9606 GN=DLX5 PE=1 SV=2	PEAKS DB
LPLSLIFDIY	28.33	1192.67	10	6	597.351	2	45.96	133	1	13219	191216 PK 1954 CL I.mzML	1	1	40	49			Q15392|DHC24_HUMAN	Delta(24)-sterol reductase OS=Homo sapiens OX=9606 GN=DHCR24 PE=1 SV=2	PEAKS DB			SENLYSIAC	40.28	998.438	9	-2.6	500.218	2	29.58	0	1	7871	PK6 1395III EV all.mzML	0	0	769	777			P12110|CO6A2_HUMAN	Collagen alpha-2(VI) chain OS=Homo sapiens OX=9606 GN=COL6A2 PE=1 SV=4	PEAKS DB
VTSIAKAPAV	27.83	955.57	10	-2.1	478.794	2	21.38	140000	1	6762	191216 PK 1954 CL I.mzML	1	1	3334	3343			Q9NU22|MDN1_HUMAN	Midasin OS=Homo sapiens OX=9606 GN=MDN1 PE=1 SV=2	PEAKS DB			DALQRSVQL	39.24	1028.56	9	-1.7	515.28	2	23.15	1840	1	7211	PK6 1395III EV all.mzML	1	1	652	660			Q14764|MVP_HUMAN	Major vault protein OS=Homo sapiens OX=9606 GN=MVP PE=1 SV=4	PEAKS DB
RERPPEEVAA	27.13	1152.59	10	2.9	577.306	2	12.5	16200	1	3561	191216 PK 1954 CL I.mzML	1	1	183	192			tr|A0A087WYS0|A0A087WYS0_HUMAN	MICOS complex subunit MIC60 OS=Homo sapiens OX=9606 GN=IMMT PE=1 SV=1	PEAKS DB			DMNIRDQPF	39.05	1134.51	9	7.9	568.26	2	26.14	0	1	7549	PK6 1395III EV all.mzML	0	0	16	24			tr|H3BLY3|H3BLY3_HUMAN	Corepressor-interacting with RBPJ 1 (Fragment) OS=Homo sapiens OX=9606 GN=CIR1 PE=1 SV=1	PEAKS DB
AEAAAAVVAA	26.96	842.45	10	2.9	422.235	2	19.1	8710	1	5668	191216 PK 1954 CL I.mzML	1	1	249	258			tr|H0YG38|H0YG38_HUMAN	Pre-mRNA-processing factor 40 homolog A (Fragment) OS=Homo sapiens OX=9606 GN=PRPF40A PE=1 SV=1	PEAKS DB			AEIEETLQA	39.03	1002.49	9	0.3	502.244	2	24.54	369	1	7371	PK6 1395III EV all.mzML	1	1	33	41			Q8ND90|PNMA1_HUMAN	Paraneoplastic antigen Ma1 OS=Homo sapiens OX=9606 GN=PNMA1 PE=1 SV=2	PEAKS DB
SHSELQVPTP	26.94	1093.54	10	-2.5	547.779	2	20.8	16400	1	6334	191216 PK 1954 CL I.mzML	1	1	491	500			Q08AM6|VAC14_HUMAN	Protein VAC14 homolog OS=Homo sapiens OX=9606 GN=VAC14 PE=1 SV=1	PEAKS DB			AEYLQPKAA	38.86	989.518	9	-2	495.758	2	17.08	2710	1	5235	PK6 1395III EV all.mzML	1	1	210	218			Q03167|TGBR3_HUMAN	Transforming growth factor beta receptor type 3 OS=Homo sapiens OX=9606 GN=TGFBR3 PE=1 SV=3	PEAKS DB
LPTEPPYTAY	26.92	1150.55	10	2.4	576.289	2	26.66	22900	1	8559	191216 PK 1954 CL I.mzML	1	1	36	45			Q15056|IF4H_HUMAN	Eukaryotic translation initiation factor 4H OS=Homo sapiens OX=9606 GN=EIF4H PE=1 SV=5	PEAKS DB			EEALPVTTA	38.23	929.471	9	-1.9	465.735	2	24.31	1630	1	7318	PK6 1395III EV all.mzML	1	1	6	14			Q92522|H1X_HUMAN	Histone H1x OS=Homo sapiens OX=9606 GN=H1FX PE=1 SV=1	PEAKS DB
VPWHEEVVQF	26.68	1268.62	10	4.1	635.322	2	27.87	309	1	9035	191216 PK 1954 CL I.mzML	1	1	395	404			tr|A0A087WWV6|A0A087WWV6_HUMAN	S-adenosyl-L-methionine-dependent tRNA 4-demethylwyosine synthase OS=Homo sapiens OX=9606 GN=TYW1B PE=1 SV=1	PEAKS DB			SEQVFKVAS	38	993.513	9	-0.4	497.757	2	19.68	520	1	5964	PK6 1395III EV all.mzML	1	1	58	66			tr|A0A140T9B1|A0A140T9B1_HUMAN	Flotillin-1 (Fragment) OS=Homo sapiens OX=9606 GN=FLOT1 PE=1 SV=1	PEAKS DB
VAARAAGSTV	26.26	901.498	10	-13.1	451.753	2	11.97	0	1	3435	191216 PK 1954 CL I.mzML	0	0	22	31			P60468|SC61B_HUMAN	Protein transport protein Sec61 subunit beta OS=Homo sapiens OX=9606 GN=SEC61B PE=1 SV=2	PEAKS DB			TESSHFYSA	37.77	1027.42	9	0.3	514.712	2	16.59	543	1	5119	PK6 1395III EV all.mzML	1	1	561	569			Q9BY84|DUS16_HUMAN	Dual specificity protein phosphatase 16 OS=Homo sapiens OX=9606 GN=DUSP16 PE=1 SV=1	PEAKS DB
SYDPTIENTF	55.4	1185.52	10	0.5	593.765	2	28.19	2220	1	9021	191216PK 1954 CL II.mzML	1	1	34	43			Q15382|RHEB_HUMAN	GTP-binding protein Rheb OS=Homo sapiens OX=9606 GN=RHEB PE=1 SV=1	PEAKS DB			AENPDWPHA	37.61	1035.44	9	-1.4	518.72	2	20.27	6560	1	6121	PK6 1395III EV all.mzML	1	1	197	205			tr|A0A0G2JQD6|A0A0G2JQD6_HUMAN	Extracellular serine/threonine protein kinase FAM20C (Fragment) OS=Homo sapiens OX=9606 GN=FAM20C PE=1 SV=1	PEAKS DB
SYMLVNENRF	54.08	1271.6	10	3.7	636.806	2	24.65	7520	1	7660	191216PK 1954 CL II.mzML	1	1	73	82			O95751|LDOC1_HUMAN	Protein LDOC1 OS=Homo sapiens OX=9606 GN=LDOC1 PE=1 SV=1	PEAKS DB			FSNARALEM	37.23	1037.5	9	5.3	519.751	2	21.24	0	1	6486	PK6 1395III EV all.mzML	0	0	175	183			tr|E7ET52|E7ET52_HUMAN	Zinc finger protein ZFPM2 OS=Homo sapiens OX=9606 GN=ZFPM2 PE=1 SV=1	PEAKS DB
GELKTQMTSA	52.65	1064.52	10	8.1	533.268	2	14.75	0	1	4122	191216PK 1954 CL II.mzML	0	0	202	211			P78527|PRKDC_HUMAN	DNA-dependent protein kinase catalytic subunit OS=Homo sapiens OX=9606 GN=PRKDC PE=1 SV=3	PEAKS DB			NVMGEQFSY	36.78	1073.45	9	1.7	537.725	2	28.32	283	1	7766	PK6 1395III EV all.mzML	1	1	217	225			tr|A0A0C4DGX8|A0A0C4DGX8_HUMAN	ATPase H+ transporting lysosomal accessory protein 1 isoform CRA_c OS=Homo sapiens OX=9606 GN=ATP6AP1 PE=1 SV=1	PEAKS DB
EAWASKDATY	41.57	1140.51	10	5.7	571.263	2	18.02	0	1	5006	191216PK 1954 CL II.mzML	0	0	591	600			P33993|MCM7_HUMAN	DNA replication licensing factor MCM7 OS=Homo sapiens OX=9606 GN=MCM7 PE=1 SV=4	PEAKS DB			AENYDIPSA	36.3	978.429	9	0.2	490.215	2	23.95	490	1	7263	PK6 1395III EV all.mzML	1	1	318	326			tr|Q5JRR6|Q5JRR6_HUMAN	Ubiquitin-like modifier-activating enzyme 1 OS=Homo sapiens OX=9606 GN=UBA1 PE=1 SV=1	PEAKS DB
YPFKPPKITF	40.16	1236.69	10	0.9	413.236	3	26.53	14900	1	8267	191216PK 1954 CL II.mzML	1	1	61	70			P68036|UB2L3_HUMAN	Ubiquitin-conjugating enzyme E2 L3 OS=Homo sapiens OX=9606 GN=UBE2L3 PE=1 SV=1	PEAKS DB			AEIISEIRA	36.01	1000.56	9	-0.6	501.277	2	23.77	0	1	7251	PK6 1395III EV all.mzML	0	0	837	845			Q9Y6K5|OAS3_HUMAN	2'-5'-oligoadenylate synthase 3 OS=Homo sapiens OX=9606 GN=OAS3 PE=1 SV=3	PEAKS DB
YPFKPPKVTF	38.18	1222.67	10	1.2	408.565	3	24.79	62700	1	7757	191216PK 1954 CL II.mzML	1	1	39	48			tr|A0A087X283|A0A087X283_HUMAN	Ubiquitin-conjugating enzyme E2 E2 OS=Homo sapiens OX=9606 GN=UBE2E2 PE=3 SV=1	PEAKS DB			MELERIVSA	36.01	1046.54	9	-3.1	524.27	2	25.48	169	1	7491	PK6 1395III EV all.mzML	1	1	1	9			Q9H467|CUED2_HUMAN	CUE domain-containing protein 2 OS=Homo sapiens OX=9606 GN=CUEDC2 PE=1 SV=1	PEAKS DB
SASPVSDVSY	37.42	1010.46	10	-1.7	506.232	2	21.97	5320	1	6613	191216PK 1954 CL II.mzML	1	1	275	284			Q8IZW8|TENS4_HUMAN	Tensin-4 OS=Homo sapiens OX=9606 GN=TNS4 PE=1 SV=3	PEAKS DB			DIHHKVLSL	34.03	1060.6	9	-0.1	531.301	2	17.8	3030	1	5415	PK6 1395III EV all.mzML	1	1	60	68			tr|D6RBM9|D6RBM9_HUMAN	Ras GTPase-activating protein-binding protein 2 (Fragment) OS=Homo sapiens OX=9606 GN=G3BP2 PE=1 SV=8	PEAKS DB
FPWGDGNHTL	37.42	1142.51	10	6.3	572.266	2	26.52	9710	1	8261	191216PK 1954 CL II.mzML	1	1	84	93			P12074|CX6A1_HUMAN	Cytochrome c oxidase subunit 6A1 mitochondrial OS=Homo sapiens OX=9606 GN=COX6A1 PE=1 SV=4	PEAKS DB			EEQPISVNA	33.88	985.472	9	-1.6	493.735	2	22.02	1680	1	6765	PK6 1395III EV all.mzML	1	1	772	780			tr|A0A1B0GV73|A0A1B0GV73_HUMAN	Rho GTPase-activating protein 21 OS=Homo sapiens OX=9606 GN=ARHGAP21 PE=1 SV=1	PEAKS DB
EAMRIGAEVY	36.05	1137.55	10	1.5	569.78	2	22.37	3290	1	6808	191216PK 1954 CL II.mzML	1	1	180	189			tr|K7EM90|K7EM90_HUMAN	Alpha-enolase (Fragment) OS=Homo sapiens OX=9606 GN=ENO1 PE=1 SV=1	PEAKS DB			EGKLRLVEI	31.74	1055.63	9	-5	528.814	2	23.01	806	1	7105	PK6 1395III EV all.mzML	1	1	299	307			Q16851|UGPA_HUMAN	UTP--glucose-1-phosphate uridylyltransferase OS=Homo sapiens OX=9606 GN=UGP2 PE=1 SV=5	PEAKS DB
KEPPPPYVSA	35.6	1083.56	10	10.2	542.791	2	17.17	0	1	4650	191216PK 1954 CL II.mzML	0	0	308	317			Q86VI4|LAP4B_HUMAN	Lysosomal-associated transmembrane protein 4B OS=Homo sapiens OX=9606 GN=LAPTM4B PE=1 SV=2	PEAKS DB			FQKVKEWSL	31.63	1163.63	9	0.1	582.816	2	22.16	2910	1	6803	PK6 1395III EV all.mzML	1	1	405	413			tr|A0A0B4J206|A0A0B4J206_HUMAN	E3 ubiquitin-protein ligase MARCH6 OS=Homo sapiens OX=9606 GN=MARCH6 PE=1 SV=1	PEAKS DB
VYTVVDEMFL	27.24	1214.59	10	13.9	608.31	2	38.63	89	1	11164	191216PK 1954 CL III.mzML	1	1	60	69			tr|M0R1S0|M0R1S0_HUMAN	AP-2 complex subunit sigma OS=Homo sapiens OX=9606 GN=AP2S1 PE=1 SV=1	PEAKS DB			GVAERSWLY	31.55	1079.54	9	-1.5	540.769	2	25.25	578	1	7465	PK6 1395III EV all.mzML	1	1	214	222			tr|E7ENS2|E7ENS2_HUMAN	Menin (Fragment) OS=Homo sapiens OX=9606 GN=MEN1 PE=1 SV=1	PEAKS DB
LETTALFVAA	33.63	1034.56	10	-2.6	518.288	2	32.41	406	1	10202	191216PK 1954 CL III.mzML	1	1	205	214			P04844|RPN2_HUMAN	Dolichyl-diphosphooligosaccharide--protein glycosyltransferase subunit 2 OS=Homo sapiens OX=9606 GN=RPN2 PE=1 SV=3	PEAKS DB			FINARNWTL	31.15	1133.6	9	4.9	567.801	2	28.55	56.5	1	7795	PK6 1395III EV all.mzML	1	1	1326	1334			O15067|PUR4_HUMAN	Phosphoribosylformylglycinamidine synthase OS=Homo sapiens OX=9606 GN=PFAS PE=1 SV=4	PEAKS DB
AAWEEVGDTF	51.78	1123.48	10	1.6	562.749	2	30.75	929	1	9665	191216PK 1954 CL III.mzML	1	1	771	780			Q9UBF2|COPG2_HUMAN	Coatomer subunit gamma-2 OS=Homo sapiens OX=9606 GN=COPG2 PE=1 SV=1	PEAKS DB			GVMDRGYSY	31.12	1046.45	9	-0.1	524.224	2	20.72	5740	1	6313	PK6 1395III EV all.mzML	1	1	196	204			P28074|PSB5_HUMAN	Proteasome subunit beta type-5 OS=Homo sapiens OX=9606 GN=PSMB5 PE=1 SV=3	PEAKS DB
LPIGDVATQY	34.72	1075.55	10	2.5	538.786	2	27.79	20400	1	8597	191216PK 1954 CL III.mzML	1	1	293	302			Q99832|TCPH_HUMAN	T-complex protein 1 subunit eta OS=Homo sapiens OX=9606 GN=CCT7 PE=1 SV=2	PEAKS DB			YAQIRTIAI	31.05	1047.61	9	-1.8	524.803	2	25.57	643	1	7497	PK6 1395III EV all.mzML	1	1	588	596			P53396|ACLY_HUMAN	ATP-citrate synthase OS=Homo sapiens OX=9606 GN=ACLY PE=1 SV=3	PEAKS DB
SYASLQQNKW	32.89	1223.59	10	2.2	612.805	2	20.5	161	1	5897	191216PK 1954 CL III.mzML	1	1	908	917			tr|C4B7M2|C4B7M2_HUMAN	Spatacsin OS=Homo sapiens OX=9606 GN=SPG11 PE=1 SV=1	PEAKS DB			VEREDFVEA	30.34	1092.51	9	-9.9	547.248	2	19.86	621	1	6009	PK6 1395III EV all.mzML	1	1	412	420			Q969K4|ABTB1_HUMAN	Ankyrin repeat and BTB/POZ domain-containing protein 1 OS=Homo sapiens OX=9606 GN=ABTB1 PE=1 SV=1	PEAKS DB
SEADIRGFVA	26.93	1063.53	10	1.7	532.773	2	22.7	3790	1	6705	191216PK 1954 CL III.mzML	1	1	50	59			tr|A0A494BZZ4|A0A494BZZ4_HUMAN	Thymidine phosphorylase (Fragment) OS=Homo sapiens OX=9606 GN=TYMP PE=1 SV=1	PEAKS DB			QANIRLTSL	30.3	1014.58	9	0.8	508.291	2	23.77	1540	1	7244	PK6 1395III EV all.mzML	1	1	1720	1728			tr|Q5T3Q7|Q5T3Q7_HUMAN	HEAT repeat-containing protein 1 OS=Homo sapiens OX=9606 GN=HEATR1 PE=1 SV=1	PEAKS DB
FPFEKGSVQY	40.86	1200.58	10	5.7	601.301	2	24.26	8950	1	7407	191216PK 1954 CL III.mzML	1	1	66	75			tr|D6RDA2|D6RDA2_HUMAN	Protein DEK (Fragment) OS=Homo sapiens OX=9606 GN=DEK PE=1 SV=1	PEAKS DB			FIAQKILAL	30.27	1015.64	9	-0.7	508.821	2	30.82	278	1	7979	PK6 1395III EV all.mzML	1	1	400	408			tr|H7C5R8|H7C5R8_HUMAN	Protein mono-ADP-ribosyltransferase PARP14 (Fragment) OS=Homo sapiens OX=9606 GN=PARP14 PE=1 SV=1	PEAKS DB
KEAEDGFRKA	39.56	1149.58	10	0.3	575.796	2	10.48	0	1	2973	191216PK 1954 CL III.mzML	0	0	132	141			tr|B0QYG7|B0QYG7_HUMAN	Protein kinase C and casein kinase substrate in neurons protein 2 (Fragment) OS=Homo sapiens OX=9606 GN=PACSIN2 PE=1 SV=1	PEAKS DB			MMSQKIQQL	30.25	1105.56	9	1	553.781	2	20.49	247	1	6206	PK6 1395III EV all.mzML	1	1	64	72			tr|H3BMQ1|H3BMQ1_HUMAN	Prefoldin subunit 5 OS=Homo sapiens OX=9606 GN=PFDN5 PE=1 SV=1	PEAKS DB
VPVSVVSDSY	35.04	1050.52	10	2.6	526.27	2	24.77	0	1	7546	191216PK 1954 CL III.mzML	0	0	272	281			P43490|NAMPT_HUMAN	Nicotinamide phosphoribosyltransferase OS=Homo sapiens OX=9606 GN=NAMPT PE=1 SV=1	PEAKS DB			AEKYIMTSA	29.92	1012.49	9	-0.8	507.245	2	18.65	478	1	5622	PK6 1395III EV all.mzML	1	1	384	392			Q13099|IFT88_HUMAN	Intraflagellar transport protein 88 homolog OS=Homo sapiens OX=9606 GN=IFT88 PE=1 SV=2	PEAKS DB
AELADVLTEA	29.52	1030.52	10	0.8	516.267	2	30.79	1940	1	9645	191216PK 1954 CL III.mzML	1	1	162	171			P40227|TCPZ_HUMAN	T-complex protein 1 subunit zeta OS=Homo sapiens OX=9606 GN=CCT6A PE=1 SV=3	PEAKS DB			VIIEKTYSL	29.74	1064.61	9	2.6	533.307	2	24.49	911	1	7358	PK6 1395III EV all.mzML	1	1	524	532			Q86TB9|PATL1_HUMAN	Protein PAT1 homolog 1 OS=Homo sapiens OX=9606 GN=PATL1 PE=1 SV=2	PEAKS DB
GELAGERVAA	29.09	971.504	10	-0.7	486.759	2	15.41	448	1	4103	191216PK 1954 CL III.mzML	1	1	142	151			Q6NSJ2|PHLB3_HUMAN	Pleckstrin homology-like domain family B member 3 OS=Homo sapiens OX=9606 GN=PHLDB3 PE=2 SV=3	PEAKS DB			NLKLKLHSF	29.33	1098.65	9	-0.8	550.326	2	19.55	406	1	5903	PK6 1395III EV all.mzML	1	1	43	51			tr|H0YEU5|H0YEU5_HUMAN	Histone-binding protein RBBP4 (Fragment) OS=Homo sapiens OX=9606 GN=RBBP4 PE=1 SV=1	PEAKS DB
VSNVSAAVMV	28.28	975.506	10	-0.3	488.76	2	18.27	15900	1	4885	191216PK 1954 CL III.mzML	1	1	3185	3194			tr|E7EP17|E7EP17_HUMAN	Dynein heavy chain 9 axonemal OS=Homo sapiens OX=9606 GN=DNAH9 PE=1 SV=1	PEAKS DB			FSKMKALAV	29.08	993.568	9	-11.1	497.779	2	19.01	351	1	5743	PK6 1395III EV all.mzML	1	1	277	285			Q01082|SPTB2_HUMAN	Spectrin beta chain non-erythrocytic 1 OS=Homo sapiens OX=9606 GN=SPTBN1 PE=1 SV=2	PEAKS DB
RELTPQVVSA	28.05	1098.6	10	3.4	550.311	2	19.02	6910	1	5219	191216PK 1954 CL III.mzML	1	1	669	678			P18206|VINC_HUMAN	Vinculin OS=Homo sapiens OX=9606 GN=VCL PE=1 SV=4	PEAKS DB			LLNKQPSLL	28.52	1024.63	9	-7.4	513.31	2	24.89	99.4	1	7424	PK6 1395III EV all.mzML	1	1	92	100			tr|D6RGY5|D6RGY5_HUMAN	T-complex protein 11 homolog (Fragment) OS=Homo sapiens OX=9606 GN=TCP11 PE=1 SV=1	PEAKS DB
HEIGPSLYAA	27.33	1056.52	10	-6.6	529.266	2	21.33	0	1	6205	191216PK 1954 CL III.mzML	0	0	958	967			Q86TI0|TBCD1_HUMAN	TBC1 domain family member 1 OS=Homo sapiens OX=9606 GN=TBC1D1 PE=1 SV=2	PEAKS DB			LLNEKNISL	28.25	1042.6	9	-4.9	522.298	2	24.67	154	1	7393	PK6 1395III EV all.mzML	1	1	750	758			tr|H0YJ97|H0YJ97_HUMAN	Thyroid receptor-interacting protein 11 (Fragment) OS=Homo sapiens OX=9606 GN=TRIP11 PE=1 SV=1	PEAKS DB
REMENIIATV	25.6	1174.6	10	6.6	588.312	2	24.53	32400	1	7415	191216PK 1954 CL III.mzML	1	1	1594	1603			Q8N3C0|ASCC3_HUMAN	Activating signal cointegrator 1 complex subunit 3 OS=Homo sapiens OX=9606 GN=ASCC3 PE=1 SV=3	PEAKS DB			QEKVVQVSA	28.22	986.54	9	-3.8	494.268	2	16.29	0	1	5076	PK6 1395III EV all.mzML	0	0	118	126			tr|C9JQZ4|C9JQZ4_HUMAN	Regulator of chromosome condensation (Fragment) OS=Homo sapiens OX=9606 GN=RCC1 PE=1 SV=1	PEAKS DB
HPNLVVGGTY	25.31	1055.54	10	0.1	528.777	2	20.73	8350	1	6035	191216PK 1954 CL III.mzML	1	1	257	266			tr|A0A0A0MTG2|A0A0A0MTG2_HUMAN	Cytoplasmic dynein 1 intermediate chain 1 OS=Homo sapiens OX=9606 GN=DYNC1I1 PE=1 SV=1	PEAKS DB			AEEAARLSVA	38.53	1015.53	10	1.4	508.773	2	16.83	2930	1	5099	PK1 1395I EV all.mzML	1	1	2414	2423			Q15149|PLEC_HUMAN	Plectin OS=Homo sapiens OX=9606 GN=PLEC PE=1 SV=3	PEAKS DB
GEHIATEITA	25.03	1040.51	10	11.7	521.27	2	18	711	1	4792	191216PK 1954 CL III.mzML	1	1	904	913			tr|A0A0A0MSK6|A0A0A0MSK6_HUMAN	Rho GTPase-activating protein 5 OS=Homo sapiens OX=9606 GN=ARHGAP5 PE=1 SV=1	PEAKS DB			AEQAERYDDM	48.55	1226.49	10	0	614.251	2	15.68	359	1	4823	PK1 1395I EV all.mzML	1	1	13	22			P63104|1433Z_HUMAN	14-3-3 protein zeta/delta OS=Homo sapiens OX=9606 GN=YWHAZ PE=1 SV=1	PEAKS DB
FPASFPNRQY	24.94	1225.59	10	4.5	613.804	2	22.38	0	1	6608	191216PK 1954 CL III.mzML	0	0	129	138			tr|A0A0S2Z6F0|A0A0S2Z6F0_HUMAN	Histocompatibility 13 isoform 2 OS=Homo sapiens OX=9606 GN=HM13 PE=1 SV=1	PEAKS DB			AEKFPSTETA	41.54	1079.51	10	0.9	540.764	2	15.95	447	1	4868	PK1 1395I EV all.mzML	1	1	1086	1095			tr|E7EPN9|E7EPN9_HUMAN	Protein PRRC2C OS=Homo sapiens OX=9606 GN=PRRC2C PE=1 SV=1	PEAKS DB
AARSAAASNYV	53.66	1079.54	11	6.6	540.782	2	14.28	5750	1	4148	191216 PK 1954 CL I.mzML	1	1	199	209			O14493|CLD4_HUMAN	Claudin-4 OS=Homo sapiens OX=9606 GN=CLDN4 PE=1 SV=1	PEAKS DB			AEEQAAVVTA	35	987.487	10	5.8	494.754	2	18.14	2140	1	5346	PK1 1395I EV all.mzML	1	1	985	994			Q9BYK8|HELZ2_HUMAN	Helicase with zinc finger domain 2 OS=Homo sapiens OX=9606 GN=HELZ2 PE=1 SV=6	PEAKS DB
GEFGGFGSVTG	49.4	1013.45	11	1.3	507.733	2	27.6	4230	1	8962	191216 PK 1954 CL I.mzML	1	1	22	32			tr|Q5JP01|Q5JP01_HUMAN	Histone-binding protein RBBP7 (Fragment) OS=Homo sapiens OX=9606 GN=RBBP7 PE=1 SV=1	PEAKS DB			AEYLLGPLYA	34.09	1108.58	10	-1.1	555.297	2	35.76	135	1	8188	PK1 1395I EV all.mzML	1	1	389	398			Q13535|ATR_HUMAN	Serine/threonine-protein kinase ATR OS=Homo sapiens OX=9606 GN=ATR PE=1 SV=3	PEAKS DB
TYLPTNASLSF	48.27	1212.6	11	5.5	607.315	2	32.48	78800	1	10699	191216 PK 1954 CL I.mzML	1	1	63	73			P04626|ERBB2_HUMAN	Receptor tyrosine-protein kinase erbB-2 OS=Homo sapiens OX=9606 GN=ERBB2 PE=1 SV=1	PEAKS DB			VFMFPVGLYY	47.98	1234.61	10	-4.2	618.309	2	43.3	233	1	9193	PK1 1395I EV all.mzML	1	1	368	377			P46977|STT3A_HUMAN	Dolichyl-diphosphooligosaccharide--protein glycosyltransferase subunit STT3A OS=Homo sapiens OX=9606 GN=STT3A PE=1 SV=2	PEAKS DB
LPYRATENDIY	39.82	1353.66	11	5.2	677.842	2	21.43	3610	1	6627	191216 PK 1954 CL I.mzML	1	1	296	306			tr|E9PCY7|E9PCY7_HUMAN	Heterogeneous nuclear ribonucleoprotein H OS=Homo sapiens OX=9606 GN=HNRNPH1 PE=1 SV=1	PEAKS DB			YVFDGTNPPY	34.2	1171.52	10	-0.3	586.766	2	28.94	158	1	7269	PK1 1395I EV all.mzML	1	1	73	82			tr|H7C0X7|H7C0X7_HUMAN	Methionine adenosyltransferase 2 subunit beta (Fragment) OS=Homo sapiens OX=9606 GN=MAT2B PE=1 SV=1	PEAKS DB
MPVGPDAILRY	56.71	1230.64	11	4.9	616.335	2	28.71	79800	1	9288	191216 PK 1954 CL I.mzML	1	1	923	933			tr|A0A0G2JL47|A0A0G2JL47_HUMAN	Large proline-rich protein BAG6 OS=Homo sapiens OX=9606 GN=BAG6 PE=1 SV=1	PEAKS DB			YFEYIEENKY	29.7	1396.62	10	-1.2	699.316	2	25.37	270	1	6855	PK1 1395I EV all.mzML	1	1	34	43			tr|Q5RI18|Q5RI18_HUMAN	Heterogeneous nuclear ribonucleoprotein U OS=Homo sapiens OX=9606 GN=HNRNPU PE=1 SV=9	PEAKS DB
VYSQIPAAVKL	56.49	1187.69	11	1.4	594.857	2	25.68	4470	1	8227	191216 PK 1954 CL I.mzML	1	1	1803	1813			tr|E7EMW7|E7EMW7_HUMAN	E3 ubiquitin-protein ligase UBR5 OS=Homo sapiens OX=9606 GN=UBR5 PE=1 SV=1	PEAKS DB			AEEEPNRIPS	40.02	1140.54	10	8.4	571.283	2	15.22	0	1	4733	PK1 1395I EV all.mzML	0	0	1869	1878			Q14676|MDC1_HUMAN	Mediator of DNA damage checkpoint protein 1 OS=Homo sapiens OX=9606 GN=MDC1 PE=1 SV=3	PEAKS DB
MPAVKAIIYQY	59.8	1295.69	11	3.1	648.86	2	27.38	17500	1	8854	191216 PK 1954 CL I.mzML	1	1	324	334			tr|E9PNM1|E9PNM1_HUMAN	Squalene synthase OS=Homo sapiens OX=9606 GN=FDFT1 PE=1 SV=1	PEAKS DB			AEAILGQNAA	39.98	956.493	10	1.8	479.255	2	21.24	4970	1	6142	PK1 1395I EV all.mzML	1	1	233	242			tr|I3L4R8|I3L4R8_HUMAN	Replication protein A 70 kDa DNA-binding subunit (Fragment) OS=Homo sapiens OX=9606 GN=RPA1 PE=1 SV=1	PEAKS DB
RPFEENGACKY	61.93	1312.59	11	-1.3	438.538	3	15.35	23300	1	4411	191216 PK 1954 CL I.mzML	2	2	99	109			tr|G3V2D5|G3V2D5_HUMAN	mRNA decay activator protein ZFP36L1 (Fragment) OS=Homo sapiens OX=9606 GN=ZFP36L1 PE=1 SV=1	PEAKS DB			SEAPYPAPPA	39.86	998.471	10	0	500.243	2	21.56	2010	1	6179	PK1 1395I EV all.mzML	1	1	2011	2020			Q6UB99|ANR11_HUMAN	Ankyrin repeat domain-containing protein 11 OS=Homo sapiens OX=9606 GN=ANKRD11 PE=1 SV=3	PEAKS DB
APWIESQDWAY	35.66	1364.6	11	5.7	683.316	2	34.23	533	1	11000	191216 PK 1954 CL I.mzML	1	1	35	45			P40763|STAT3_HUMAN	Signal transducer and activator of transcription 3 OS=Homo sapiens OX=9606 GN=STAT3 PE=1 SV=2	PEAKS DB			AEKPAVPETA	39.3	1011.52	10	0.8	506.769	2	14.88	698	1	4680	PK1 1395I EV all.mzML	1	1	299	308			Q9NPF5|DMAP1_HUMAN	DNA methyltransferase 1-associated protein 1 OS=Homo sapiens OX=9606 GN=DMAP1 PE=1 SV=1	PEAKS DB
AEMELQAKLTA	64.9	1203.62	11	-1	602.818	2	22.86	8000	1	7094	191216 PK 1954 CL I.mzML	1	1	391	401			Q15583|TGIF1_HUMAN	Homeobox protein TGIF1 OS=Homo sapiens OX=9606 GN=TGIF1 PE=1 SV=3	PEAKS DB			FFPSIYDVKY	37.82	1277.63	10	0.8	639.824	2	31.35	158	1	7507	PK1 1395I EV all.mzML	1	1	24	33			tr|B7Z9U0|B7Z9U0_HUMAN	cDNA FLJ78954 highly similar to CCR4-NOT transcription complex subunit 8 OS=Homo sapiens OX=9606 GN=CNOT8 PE=1 SV=1	PEAKS DB
REYNWNVKNKA	42.44	1420.72	11	0.6	474.584	3	13.21	4240	1	3789	191216 PK 1954 CL I.mzML	1	1	293	303			Q8N7H5|PAF1_HUMAN	RNA polymerase II-associated factor 1 homolog OS=Homo sapiens OX=9606 GN=PAF1 PE=1 SV=2	PEAKS DB			AEAGGYLHTA	37.4	988.461	10	0.7	495.238	2	16.22	622	1	4912	PK1 1395I EV all.mzML	1	1	87	96			Q3KQZ1|S2535_HUMAN	Solute carrier family 25 member 35 OS=Homo sapiens OX=9606 GN=SLC25A35 PE=2 SV=1	PEAKS DB
WPVGGDSRFVF	44.18	1265.62	11	6	633.824	2	31.77	313000	1	10353	191216 PK 1954 CL I.mzML	1	1	171	181			Q14451|GRB7_HUMAN	Growth factor receptor-bound protein 7 OS=Homo sapiens OX=9606 GN=GRB7 PE=1 SV=2	PEAKS DB			AEETAATISA	37.06	962.456	10	6.6	482.238	2	18.19	396	1	5339	PK1 1395I EV all.mzML	1	1	41	50			tr|H7C3G6|H7C3G6_HUMAN	Myosin phosphatase Rho-interacting protein (Fragment) OS=Homo sapiens OX=9606 GN=MPRIP PE=1 SV=2	PEAKS DB
HETDLHSSHTP	48.57	1259.55	11	-4	420.859	3	10.71	70.3	1	3185	191216 PK 1954 CL I.mzML	1	1	748	758			Q5SRE5|NU188_HUMAN	Nucleoporin NUP188 homolog OS=Homo sapiens OX=9606 GN=NUP188 PE=1 SV=1	PEAKS DB			MESTATAAVA	26.88	950.438	10	2.5	476.227	2	17.34	426	1	5137	PK1 1395I EV all.mzML	1	1	3	12			P49321|NASP_HUMAN	Nuclear autoantigenic sperm protein OS=Homo sapiens OX=9606 GN=NASP PE=1 SV=2	PEAKS DB
AEHDSILAEKA	56.17	1182.59	11	6.2	592.308	2	14.63	591	1	4252	191216 PK 1954 CL I.mzML	1	1	7	17			tr|D6RBR8|D6RBR8_HUMAN	Threonine--tRNA ligase cytoplasmic (Fragment) OS=Homo sapiens OX=9606 GN=TARS PE=1 SV=1	PEAKS DB			QEQIEAIHKA	35.71	1165.61	10	0.3	583.812	2	13.8	777	1	4520	PK1 1395I EV all.mzML	1	1	523	532			Q15459|SF3A1_HUMAN	Splicing factor 3A subunit 1 OS=Homo sapiens OX=9606 GN=SF3A1 PE=1 SV=1	PEAKS DB
VPESSLAGHSF	52.88	1129.54	11	1.3	565.781	2	20.36	5110	1	6210	191216 PK 1954 CL I.mzML	1	1	93	103			P55854|SUMO3_HUMAN	Small ubiquitin-related modifier 3 OS=Homo sapiens OX=9606 GN=SUMO3 PE=1 SV=2	PEAKS DB			AEAPSPAPTP	34.52	936.455	10	0.5	469.235	2	17.92	247	1	5268	PK1 1395I EV all.mzML	1	1	557	566			tr|H0YCG0|H0YCG0_HUMAN	Protein scribble homolog (Fragment) OS=Homo sapiens OX=9606 GN=SCRIB PE=1 SV=1	PEAKS DB
KEFGAVSKVDF	52.77	1225.63	11	-0.9	613.827	2	20.49	1080	1	6318	191216 PK 1954 CL I.mzML	1	1	36	46			tr|D6RF65|D6RF65_HUMAN	U3 small nucleolar RNA-associated protein 15 homolog (Fragment) OS=Homo sapiens OX=9606 GN=UTP15 PE=1 SV=1	PEAKS DB			AEEGPGVPAA	33.33	896.424	10	3	449.221	2	18.5	8410	1	5450	PK1 1395I EV all.mzML	1	1	1827	1836			Q92508|PIEZ1_HUMAN	Piezo-type mechanosensitive ion channel component 1 OS=Homo sapiens OX=9606 GN=PIEZO1 PE=1 SV=4	PEAKS DB
GEVELVSGVVA	50.73	1057.57	11	6	529.796	2	28.98	4640	1	9392	191216 PK 1954 CL I.mzML	1	1	81	91			tr|K7ESA3|K7ESA3_HUMAN	Synaptic vesicle membrane protein VAT-1 homolog (Fragment) OS=Homo sapiens OX=9606 GN=VAT1 PE=1 SV=1	PEAKS DB			AEAPGHYPAA	32.18	982.451	10	5.7	492.236	2	14.43	388	1	4609	PK1 1395I EV all.mzML	1	1	107	116			tr|H0YEV2|H0YEV2_HUMAN	Src substrate cortactin (Fragment) OS=Homo sapiens OX=9606 GN=CTTN PE=1 SV=1	PEAKS DB
TEWVGATTDWS	34.81	1251.54	11	4	626.783	2	29.52	5560	1	9598	191216 PK 1954 CL I.mzML	1	1	285	295			P08865|RSSA_HUMAN	40S ribosomal protein SA OS=Homo sapiens OX=9606 GN=RPSA PE=1 SV=4	PEAKS DB			AEEEAAVVAA	31.23	958.461	10	0.9	480.238	2	19.41	0	1	5631	PK1 1395I EV all.mzML	0	0	535	544			O15417|TNC18_HUMAN	Trinucleotide repeat-containing gene 18 protein OS=Homo sapiens OX=9606 GN=TNRC18 PE=1 SV=3	PEAKS DB
TFDVAPSRLDF	25.7	1266.62	11	8.9	634.328	2	28.98	0	1	9381	191216 PK 1954 CL I.mzML	0	0	134	144			tr|A0A0G2JP90|A0A0G2JP90_HUMAN	Nodal modulator 1 OS=Homo sapiens OX=9606 GN=NOMO1 PE=1 SV=1	PEAKS DB			AEQQALRLEV	31.05	1155.62	10	4.3	578.822	2	23.31	353	1	6545	PK1 1395I EV all.mzML	1	1	51	60			tr|K7EK20|K7EK20_HUMAN	Histone-arginine methyltransferase CARM1 (Fragment) OS=Homo sapiens OX=9606 GN=CARM1 PE=1 SV=1	PEAKS DB
GEADSAVLKLP	46.43	1098.59	11	5.8	550.309	2	25.27	339	1	8125	191216 PK 1954 CL I.mzML	1	1	390	400			Q5VT97|SYDE2_HUMAN	Rho GTPase-activating protein SYDE2 OS=Homo sapiens OX=9606 GN=SYDE2 PE=1 SV=2	PEAKS DB			AEAAAAVVAA	31.04	842.45	10	1.3	422.233	2	19.49	2450	1	5630	PK1 1395I EV all.mzML	1	1	249	258			tr|H0YG38|H0YG38_HUMAN	Pre-mRNA-processing factor 40 homolog A (Fragment) OS=Homo sapiens OX=9606 GN=PRPF40A PE=1 SV=1	PEAKS DB
RELAQQVQQVA	31.56	1268.68	11	2.9	635.354	2	17.94	10200	1	5183	191216 PK 1954 CL I.mzML	1	1	177	187			tr|J3KTA4|J3KTA4_HUMAN	Probable ATP-dependent RNA helicase DDX5 OS=Homo sapiens OX=9606 GN=DDX5 PE=1 SV=1	PEAKS DB			SEALPSDIAA	29.59	972.476	10	1.9	487.246	2	24.47	2470	1	6738	PK1 1395I EV all.mzML	1	1	56	65			tr|A0A1W2PRR2|A0A1W2PRR2_HUMAN	ATP-dependent RNA helicase DDX24 OS=Homo sapiens OX=9606 GN=DDX24 PE=1 SV=1	PEAKS DB
GEIPVVAIRTA	45.28	1124.66	11	0.6	563.338	2	24.74	4720	1	7928	191216 PK 1954 CL I.mzML	1	1	321	331			P30101|PDIA3_HUMAN	Protein disulfide-isomerase A3 OS=Homo sapiens OX=9606 GN=PDIA3 PE=1 SV=4	PEAKS DB			MYYYNGKAVY	28.55	1270.57	10	11.9	636.299	2	21.78	120	1	6249	PK1 1395I EV all.mzML	1	1	16	25			tr|A0A0D9SFZ1|A0A0D9SFZ1_HUMAN	Transcription factor 4 OS=Homo sapiens OX=9606 GN=TCF4 PE=1 SV=1	PEAKS DB
NPVEDKDAVAF	43.13	1203.58	11	0.2	602.799	2	21.16	2400	1	6555	191216 PK 1954 CL I.mzML	1	1	155	165			P40199|CEAM6_HUMAN	Carcinoembryonic antigen-related cell adhesion molecule 6 OS=Homo sapiens OX=9606 GN=CEACAM6 PE=1 SV=3	PEAKS DB			AEQPWPPLPA	28.09	1104.56	10	2.1	553.289	2	31.58	2520	1	7534	PK1 1395I EV all.mzML	1	1	1167	1176			Q9NQ11|AT132_HUMAN	Cation-transporting ATPase 13A2 OS=Homo sapiens OX=9606 GN=ATP13A2 PE=1 SV=2	PEAKS DB
VYMPASSYQSL	42.94	1244.57	11	2.2	623.299	2	27.51	210	1	8953	191216 PK 1954 CL I.mzML	1	1	193	203			tr|C9JTA1|C9JTA1_HUMAN	Protein FAM126B (Fragment) OS=Homo sapiens OX=9606 GN=FAM126B PE=1 SV=1	PEAKS DB			EAAAAAAFAE	26.69	920.424	10	-5.7	461.217	2	20.43	5390	1	5898	PK1 1395I EV all.mzML	1	1	88	97			O75398|DEAF1_HUMAN	Deformed epidermal autoregulatory factor 1 homolog OS=Homo sapiens OX=9606 GN=DEAF1 PE=1 SV=1	PEAKS DB
LPYKATENDIY	41.84	1325.65	11	9	663.842	2	21.21	1550	1	6565	191216 PK 1954 CL I.mzML	1	1	296	306			P52597|HNRPF_HUMAN	Heterogeneous nuclear ribonucleoprotein F OS=Homo sapiens OX=9606 GN=HNRNPF PE=1 SV=3	PEAKS DB			AEELASGHLA	25.68	996.488	10	-4.9	499.249	2	17.29	410	1	5113	PK1 1395I EV all.mzML	1	1	476	485			Q96S52|PIGS_HUMAN	GPI transamidase component PIG-S OS=Homo sapiens OX=9606 GN=PIGS PE=1 SV=3	PEAKS DB
GEYVSLGKVEA	40.33	1150.59	11	1.6	576.304	2	21.7	1710	1	6737	191216 PK 1954 CL I.mzML	1	1	589	599			O95573|ACSL3_HUMAN	Long-chain-fatty-acid--CoA ligase 3 OS=Homo sapiens OX=9606 GN=ACSL3 PE=1 SV=3	PEAKS DB			EEEAATRIPA	42.05	1085.54	10	-1.6	543.772	2	16.68	249	1	5058	PK4 1395II EV all.mzML	1	1	629	638			Q13409|DC1I2_HUMAN	Cytoplasmic dynein 1 intermediate chain 2 OS=Homo sapiens OX=9606 GN=DYNC1I2 PE=1 SV=3	PEAKS DB
TAAPTTATTAA	40.12	975.487	11	-0.7	488.753	2	14.52	0	1	4210	191216 PK 1954 CL I.mzML	0	0	50	60			tr|F8VV13|F8VV13_HUMAN	Mucin-like protein 1 OS=Homo sapiens OX=9606 GN=MUCL1 PE=1 SV=1	PEAKS DB			YFVTFPYPYM	49.84	1326.6	10	-2.9	664.302	2	40.35	57.9	1	9384	PK4 1395II EV all.mzML	1	1	46	55			Q9P2J5|SYLC_HUMAN	Leucine--tRNA ligase cytoplasmic OS=Homo sapiens OX=9606 GN=LARS PE=1 SV=2	PEAKS DB
NYPETLGRLLI	39.86	1287.72	11	5.8	644.874	2	31.45	4170	1	10253	191216 PK 1954 CL I.mzML	1	1	424	434			tr|K7EJ08|K7EJ08_HUMAN	SEC14-like protein 1 (Fragment) OS=Homo sapiens OX=9606 GN=SEC14L1 PE=1 SV=1	PEAKS DB			GTSSYTAQEY	35.39	1105.46	10	1.3	553.734	2	18.42	169	1	5578	PK4 1395II EV all.mzML	1	1	646	655			tr|A0A1X7SBZ2|A0A1X7SBZ2_HUMAN	Probable ATP-dependent RNA helicase DDX17 OS=Homo sapiens OX=9606 GN=DDX17 PE=1 SV=1	PEAKS DB
SAAAAAAAAAY	39.68	907.44	11	-14.1	454.723	2	18.75	0	1	5544	191216 PK 1954 CL I.mzML	0	0	397	407			tr|H0YKH0|H0YKH0_HUMAN	Transducin-like enhancer protein 3 OS=Homo sapiens OX=9606 GN=TLE3 PE=1 SV=1	PEAKS DB			YYDPNSQYYY	34.79	1374.54	10	-3	688.273	2	26.33	499	1	7824	PK4 1395II EV all.mzML	1	1	589	598			P98175|RBM10_HUMAN	RNA-binding protein 10 OS=Homo sapiens OX=9606 GN=RBM10 PE=1 SV=3	PEAKS DB
MPVPGHDVEAY	39.36	1213.54	11	13.1	607.79	2	20.96	193	1	6507	191216 PK 1954 CL I.mzML	1	1	62	72			Q9P0T7|TMEM9_HUMAN	Transmembrane protein 9 OS=Homo sapiens OX=9606 GN=TMEM9 PE=1 SV=1	PEAKS DB			YYRYPTGESY	51.97	1297.56	10	-1.9	649.784	2	19.86	10100	1	6044	PK4 1395II EV all.mzML	1	1	354	363			tr|F2Z2I2|F2Z2I2_HUMAN	6-phosphofructo-2-kinase/fructose-2 6-bisphosphatase 3 OS=Homo sapiens OX=9606 GN=PFKFB3 PE=1 SV=1	PEAKS DB
GEYRGSDFTAA	38.17	1172.51	11	5.7	587.268	2	16.64	2660	1	4698	191216 PK 1954 CL I.mzML	1	1	192	202			O96008|TOM40_HUMAN	Mitochondrial import receptor subunit TOM40 homolog OS=Homo sapiens OX=9606 GN=TOMM40 PE=1 SV=1	PEAKS DB			AEKLYPLPSA	44	1087.59	10	-0.8	544.8	2	23.41	5110	1	7247	PK4 1395II EV all.mzML	1	1	34	43			tr|F2Z2L8|F2Z2L8_HUMAN	DnaJ homolog subfamily B member 14 OS=Homo sapiens OX=9606 GN=DNAJB14 PE=1 SV=1	PEAKS DB
REFLWQEGHSA	38.01	1358.64	11	7.8	680.334	2	19.5	1910	1	5859	191216 PK 1954 CL I.mzML	1	1	1165	1175			P07814|SYEP_HUMAN	Bifunctional glutamate/proline--tRNA ligase OS=Homo sapiens OX=9606 GN=EPRS PE=1 SV=5	PEAKS DB			SFMDPASALY	41.15	1100.48	10	5.2	551.25	2	34.14	216	1	8915	PK4 1395II EV all.mzML	1	1	30	39			P28070|PSB4_HUMAN	Proteasome subunit beta type-4 OS=Homo sapiens OX=9606 GN=PSMB4 PE=1 SV=4	PEAKS DB
NPENLATLERY	35.78	1318.65	11	4.1	660.339	2	23.22	1510	1	7263	191216 PK 1954 CL I.mzML	1	1	22	32			tr|K7ES31|K7ES31_HUMAN	Eukaryotic translation initiation factor 3 subunit K OS=Homo sapiens OX=9606 GN=EIF3K PE=1 SV=1	PEAKS DB			AEISSKSPVA	38.65	987.524	10	9.1	494.772	2	15.2	425	1	4754	PK4 1395II EV all.mzML	1	1	235	244			tr|M0R248|M0R248_HUMAN	Delta(3 5)-Delta(2 4)-dienoyl-CoA isomerase mitochondrial (Fragment) OS=Homo sapiens OX=9606 GN=ECH1 PE=1 SV=1	PEAKS DB
KYMPNVKVAVF	35.71	1294.71	11	2.5	648.367	2	23.57	881	1	7452	191216 PK 1954 CL I.mzML	1	1	38	48			tr|A0A140T9K2|A0A140T9K2_HUMAN	Spliceosome RNA helicase DDX39B (Fragment) OS=Homo sapiens OX=9606 GN=DDX39B PE=1 SV=1	PEAKS DB			AFDEIVALGY	37.9	1096.54	10	-5.8	549.274	2	35.99	246	1	9043	PK4 1395II EV all.mzML	1	1	112	121			tr|Q6P1Q5|Q6P1Q5_HUMAN	Coatomer subunit delta OS=Homo sapiens OX=9606 GN=ARCN1 PE=1 SV=1	PEAKS DB
GEALGGSFWEA	35	1122.5	11	8.6	562.264	2	31.58	2040	1	10290	191216 PK 1954 CL I.mzML	1	1	9	19			tr|E9PJ33|E9PJ33_HUMAN	Protein kinase C and casein kinase substrate in neurons protein 3 (Fragment) OS=Homo sapiens OX=9606 GN=PACSIN3 PE=1 SV=1	PEAKS DB			AEAFLRQQQA	34.91	1160.59	10	0.7	581.302	2	17.39	73.6	1	5276	PK4 1395II EV all.mzML	1	1	676	685			Q14692|BMS1_HUMAN	Ribosome biogenesis protein BMS1 homolog OS=Homo sapiens OX=9606 GN=BMS1 PE=1 SV=1	PEAKS DB
RELLIIGGVAA	34.86	1110.68	11	2.1	556.349	2	28.04	10500	1	9092	191216 PK 1954 CL I.mzML	1	1	319	329			Q92499|DDX1_HUMAN	ATP-dependent RNA helicase DDX1 OS=Homo sapiens OX=9606 GN=DDX1 PE=1 SV=2	PEAKS DB			AESAPLPVSA	34.77	940.486	10	-3.1	471.247	2	23.86	180	1	7320	PK4 1395II EV all.mzML	1	1	39	48			O95674|CDS2_HUMAN	Phosphatidate cytidylyltransferase 2 OS=Homo sapiens OX=9606 GN=CDS2 PE=1 SV=1	PEAKS DB
REVSVQQQIAA	30.68	1227.66	11	10.9	614.846	2	17.04	859	1	4813	191216 PK 1954 CL I.mzML	1	1	117	127			Q96HB5|CC120_HUMAN	Coiled-coil domain-containing protein 120 OS=Homo sapiens OX=9606 GN=CCDC120 PE=1 SV=1	PEAKS DB			YYYDPTTGLY	40.07	1254.54	10	13.3	628.279	2	32.05	0	1	8062	PK6 1395III EV all.mzML	0	0	470	479			P52756|RBM5_HUMAN	RNA-binding protein 5 OS=Homo sapiens OX=9606 GN=RBM5 PE=1 SV=2	PEAKS DB
KEAEAQLWWAA	28.48	1301.64	11	9	651.837	2	28.45	1850	1	9250	191216 PK 1954 CL I.mzML	1	1	185	195			tr|D3DSE6|D3DSE6_HUMAN	Chromosome 21 open reading frame 59 isoform CRA_b OS=Homo sapiens OX=9606 GN=CFAP298 PE=4 SV=1	PEAKS DB			AEQEPTAEQL	35.06	1114.51	10	4.6	558.259	2	21.21	243	1	6456	PK6 1395III EV all.mzML	1	1	2	11			tr|J3KS60|J3KS60_HUMAN	Rho GDP-dissociation inhibitor 1 OS=Homo sapiens OX=9606 GN=ARHGDIA PE=1 SV=1	PEAKS DB
GESDDSILRLA	27.65	1174.58	11	-4	588.299	2	26.49	4040	1	8479	191216 PK 1954 CL I.mzML	1	1	63	73			tr|Q8WVC2|Q8WVC2_HUMAN	40S ribosomal protein S21 OS=Homo sapiens OX=9606 GN=RPS21 PE=1 SV=1	PEAKS DB			AEQEYNATVA	28.36	1094.49	10	-4.4	548.241	2	18.83	502	1	5681	PK6 1395III EV all.mzML	1	1	317	326			tr|C9J879|C9J879_HUMAN	Lysine-specific demethylase 4C OS=Homo sapiens OX=9606 GN=KDM4C PE=1 SV=2	PEAKS DB
YPSRIGSIINY	27.65	1281.67	11	3.1	641.848	2	25.76	7340	1	8245	191216 PK 1954 CL I.mzML	1	1	188	198			tr|A0A0C4DGF0|A0A0C4DGF0_HUMAN	Endoplasmic reticulum metallopeptidase 1 OS=Homo sapiens OX=9606 GN=ERMP1 PE=1 SV=1	PEAKS DB			AEAPGPPAMA	34	910.422	10	-1.4	456.211	2	21.75	627	1	6643	PK6 1395III EV all.mzML	1	1	6	15			tr|A0A3F2YP85|A0A3F2YP85_HUMAN	Myeloid differentiation primary response protein MyD88 OS=Homo sapiens OX=9606 GN=MYD88 PE=1 SV=1	PEAKS DB
VYVDLGGSHVF	27.23	1191.59	11	11.6	596.813	2	27.82	601	1	9014	191216 PK 1954 CL I.mzML	1	1	352	362			Q14692|BMS1_HUMAN	Ribosome biogenesis protein BMS1 homolog OS=Homo sapiens OX=9606 GN=BMS1 PE=1 SV=1	PEAKS DB			AEIASSLPAA	32.86	928.486	10	-4.7	465.242	2	25.21	349	1	7463	PK6 1395III EV all.mzML	1	1	1272	1281			A2VDJ0|T131L_HUMAN	Transmembrane protein 131-like OS=Homo sapiens OX=9606 GN=TMEM131L PE=1 SV=2	PEAKS DB
YAWESSAGGSF	54.38	1160.48	11	-3.4	581.242	2	27.95	0	1	8897	191216PK 1954 CL II.mzML	0	0	155	165			P08238|HS90B_HUMAN	Heat shock protein HSP 90-beta OS=Homo sapiens OX=9606 GN=HSP90AB1 PE=1 SV=4	PEAKS DB			QEARPPLVSA	32.39	1066.58	10	-2	534.287	2	19.32	5280	1	5886	PK6 1395III EV all.mzML	1	1	103	112			Q92802|N42L2_HUMAN	NEDD4-binding protein 2-like 2 OS=Homo sapiens OX=9606 GN=N4BP2L2 PE=1 SV=1	PEAKS DB
SEADIRGFVAA	38.46	1134.57	11	-2.9	568.287	2	23.4	9990	1	7155	191216PK 1954 CL II.mzML	1	1	50	60			tr|C9JGI3|C9JGI3_HUMAN	Thymidine phosphorylase (Fragment) OS=Homo sapiens OX=9606 GN=TYMP PE=1 SV=1	PEAKS DB			GAPPPPPPGH	30.72	922.466	10	-9.4	462.229	2	19.68	1810	1	5846	PK6 1395III EV all.mzML	1	1	753	762			Q8IX07|FOG1_HUMAN	Zinc finger protein ZFPM1 OS=Homo sapiens OX=9606 GN=ZFPM1 PE=1 SV=2	PEAKS DB
GEIIIDGINIA	48.73	1126.62	11	-10	564.311	2	35.9	2090	1	11160	191216PK 1954 CL II.mzML	1	1	1033	1043			tr|A0A0A0MS99|A0A0A0MS99_HUMAN	Multidrug resistance-associated protein 1 OS=Homo sapiens OX=9606 GN=ABCC1 PE=1 SV=1	PEAKS DB			AEAEALARSA	30.24	987.499	10	-1.3	494.749	2	16.46	4130	1	5090	PK6 1395III EV all.mzML	1	1	828	837			Q9BXP2|S12A9_HUMAN	Solute carrier family 12 member 9 OS=Homo sapiens OX=9606 GN=SLC12A9 PE=1 SV=1	PEAKS DB
MPVRGPDVEAY	42.39	1232.59	11	-0.1	617.298	2	21.25	666	1	6404	191216PK 1954 CL II.mzML	1	1	1	11			tr|E9PMI7|E9PMI7_HUMAN	Transmembrane protein 9B (Fragment) OS=Homo sapiens OX=9606 GN=TMEM9B PE=1 SV=1	PEAKS DB			AEPTVPAVPA	28.4	950.507	10	-1.2	476.253	2	25.34	3260	1	7482	PK6 1395III EV all.mzML	1	1	7	16			tr|M0R0T3|M0R0T3_HUMAN	Required for excision 1-B domain-containing protein OS=Homo sapiens OX=9606 GN=REX1BD PE=1 SV=1	PEAKS DB
GEYAGFDETQP	42.1	1212.49	11	1.5	607.253	2	23.31	1540	1	7080	191216PK 1954 CL II.mzML	1	1	141	151			tr|C9JBI3|C9JBI3_HUMAN	Phosphoserine phosphatase (Fragment) OS=Homo sapiens OX=9606 GN=PSPH PE=1 SV=1	PEAKS DB			AEEAARLSVAA	44.39	1086.57	11	1.4	544.292	2	18.14	1640	1	5307	PK1 1395I EV all.mzML	1	1	2414	2424			Q15149|PLEC_HUMAN	Plectin OS=Homo sapiens OX=9606 GN=PLEC PE=1 SV=3	PEAKS DB
AEVDPDTILKA	39.55	1170.61	11	-3.4	586.31	2	25.23	0	1	7895	191216PK 1954 CL II.mzML	0	0	391	401			Q9BY77|PDIP3_HUMAN	Polymerase delta-interacting protein 3 OS=Homo sapiens OX=9606 GN=POLDIP3 PE=1 SV=2	PEAKS DB			AEEEAATRIPA	47.6	1156.57	11	3	579.295	2	16.89	738	1	5039	PK1 1395I EV all.mzML	1	1	628	638			Q13409|DC1I2_HUMAN	Cytoplasmic dynein 1 intermediate chain 2 OS=Homo sapiens OX=9606 GN=DYNC1I2 PE=1 SV=3	PEAKS DB
IPIPSTGSVEM	37.78	1129.57	11	1.9	565.791	2	28.99	15000	1	9212	191216PK 1954 CL II.mzML	1	1	456	466			O43278|SPIT1_HUMAN	Kunitz-type protease inhibitor 1 OS=Homo sapiens OX=9606 GN=SPINT1 PE=1 SV=2	PEAKS DB			VEKLFAEDTEA	43.23	1250.6	11	-2.9	626.307	2	21.33	338	1	6127	PK1 1395I EV all.mzML	1	1	477	487			tr|F8W9L0|F8W9L0_HUMAN	Hypoxia-inducible factor 1-alpha OS=Homo sapiens OX=9606 GN=HIF1A PE=1 SV=1	PEAKS DB
GEFGEIEAIEL	42.14	1205.58	11	1.5	603.799	2	36.05	765	1	10806	191216PK 1954 CL III.mzML	1	1	175	185			tr|D6R9P3|D6R9P3_HUMAN	Heterogeneous nuclear ribonucleoprotein A/B OS=Homo sapiens OX=9606 GN=HNRNPAB PE=1 SV=1	PEAKS DB			QELLYVVPFVA	34.04	1276.71	11	-3.3	639.359	2	40.98	689	1	8981	PK1 1395I EV all.mzML	1	1	1230	1240			A5YKK6|CNOT1_HUMAN	CCR4-NOT transcription complex subunit 1 OS=Homo sapiens OX=9606 GN=CNOT1 PE=1 SV=2	PEAKS DB
GEMASAQYITA	40.55	1140.51	11	4.5	571.266	2	23.59	2210	1	7087	191216PK 1954 CL III.mzML	1	1	98	108			tr|A6NJA2|A6NJA2_HUMAN	Ubiquitin carboxyl-terminal hydrolase OS=Homo sapiens OX=9606 GN=USP14 PE=1 SV=2	PEAKS DB			GTLSNPEVFNY	50.32	1239.58	11	2	620.797	2	29.26	1190	1	7296	PK1 1395I EV all.mzML	1	1	58	68			tr|Q5TD05|Q5TD05_HUMAN	Ribosyldihydronicotinamide dehydrogenase [quinone] (Fragment) OS=Homo sapiens OX=9606 GN=NQO2 PE=1 SV=1	PEAKS DB
SPVNSSKQPSY	53.43	1192.57	11	6.6	597.297	2	13.66	0	1	3627	191216PK 1954 CL III.mzML	0	0	32	42			tr|I3L0Y5|I3L0Y5_HUMAN	ATP synthase F(0) complex subunit C1 mitochondrial (Fragment) OS=Homo sapiens OX=9606 GN=ATP5MC1 PE=1 SV=1	PEAKS DB			AEQDPDELNKA	45.04	1228.56	11	4.5	615.289	2	14.79	1610	1	4659	PK1 1395I EV all.mzML	1	1	52	62			tr|H7C4D5|H7C4D5_HUMAN	POM121 and ZP3 fusion protein (Fragment) OS=Homo sapiens OX=9606 GN=POMZP3 PE=4 SV=1	PEAKS DB
SPEGRLYQVEY	37.56	1339.64	11	0.9	670.828	2	22.16	2420	1	6486	191216PK 1954 CL III.mzML	1	1	17	27			P60900|PSA6_HUMAN	Proteasome subunit alpha type-6 OS=Homo sapiens OX=9606 GN=PSMA6 PE=1 SV=1	PEAKS DB			SEHTGPGWESA	42.95	1156.48	11	4.3	579.249	2	15.81	1150	1	4846	PK1 1395I EV all.mzML	1	1	64	74			Q8N0X7|SPART_HUMAN	Spartin OS=Homo sapiens OX=9606 GN=SPART PE=1 SV=1	PEAKS DB
GELKLADFGLA	46.19	1132.61	11	0.1	567.314	2	30.84	2470	1	9666	191216PK 1954 CL III.mzML	1	1	55	65			tr|H0YAZ9|H0YAZ9_HUMAN	Cyclin-dependent kinase 16 (Fragment) OS=Homo sapiens OX=9606 GN=CDK16 PE=1 SV=1	PEAKS DB			AEHDLWHIIKF	42.53	1407.73	11	3.2	470.252	3	28.76	655	1	7227	PK1 1395I EV all.mzML	1	1	58	68			tr|H0YDW9|H0YDW9_HUMAN	Cyclin-dependent kinase 19 (Fragment) OS=Homo sapiens OX=9606 GN=CDK19 PE=1 SV=1	PEAKS DB
LPDGTSLTQTF	29.14	1178.58	11	3.7	590.3	2	29.84	0	1	9314	191216PK 1954 CL III.mzML	0	0	161	171			tr|A0A087WTZ5|A0A087WTZ5_HUMAN	UBX domain-containing protein 1 OS=Homo sapiens OX=9606 GN=UBXN1 PE=1 SV=1	PEAKS DB			SEEPAEILPPA	31.22	1151.57	11	-1.7	576.792	2	27.38	1230	1	7090	PK1 1395I EV all.mzML	1	1	10	20			O60239|3BP5_HUMAN	SH3 domain-binding protein 5 OS=Homo sapiens OX=9606 GN=SH3BP5 PE=1 SV=2	PEAKS DB
VPEEGGATHVY	32.44	1157.54	11	-3.5	579.773	2	15.99	0	1	4212	191216PK 1954 CL III.mzML	0	0	19	29			tr|E9PPN7|E9PPN7_HUMAN	A-kinase-interacting protein 1 (Fragment) OS=Homo sapiens OX=9606 GN=AKIP1 PE=1 SV=1	PEAKS DB			FYPFPVPPLLY	41.8	1351.72	11	-1	676.867	2	45.77	197	1	9660	PK1 1395I EV all.mzML	1	1	36	46			tr|Q5JW28|Q5JW28_HUMAN	Double-stranded RNA-binding protein Staufen homolog 1 (Fragment) OS=Homo sapiens OX=9606 GN=STAU1 PE=1 SV=1	PEAKS DB
HAVDVDSGSVY	27.05	1147.51	11	5.1	574.768	2	18.27	491	1	4915	191216PK 1954 CL III.mzML	1	1	894	904			tr|E7EX83|E7EX83_HUMAN	Mitogen-activated protein kinase kinase kinase kinase 4 OS=Homo sapiens OX=9606 GN=MAP4K4 PE=1 SV=1	PEAKS DB			AEAVYRAVTIA	41.47	1162.63	11	-1.9	582.323	2	22.23	320	1	6344	PK1 1395I EV all.mzML	1	1	133	143			tr|Q5T0Q6|Q5T0Q6_HUMAN	Dihydropyrimidinase-related protein 4 OS=Homo sapiens OX=9606 GN=DPYSL4 PE=1 SV=1	PEAKS DB
KEYGQIESVRF	25.17	1354.69	11	0.7	678.352	2	20.82	1490	1	6023	191216PK 1954 CL III.mzML	1	1	206	216			P42696|RBM34_HUMAN	RNA-binding protein 34 OS=Homo sapiens OX=9606 GN=RBM34 PE=1 SV=2	PEAKS DB			AESADIARAEV	40.75	1130.56	11	4.5	566.288	2	18.5	305	1	5413	PK1 1395I EV all.mzML	1	1	103	113			tr|H0YEW7|H0YEW7_HUMAN	SAC3 domain-containing protein 1 (Fragment) OS=Homo sapiens OX=9606 GN=SAC3D1 PE=1 SV=1	PEAKS DB
RPAPPPISGGGY	73.13	1167.6	12	7.4	584.816	2	18.57	3200	1	5435	191216 PK 1954 CL I.mzML	1	1	60	71			P02675|FIBB_HUMAN	Fibrinogen beta chain OS=Homo sapiens OX=9606 GN=FGB PE=1 SV=2	PEAKS DB			AEQDELSQRLA	39.52	1258.62	11	2.1	630.316	2	19.58	378	1	5666	PK1 1395I EV all.mzML	1	1	183	193			Q7LBR1|CHM1B_HUMAN	Charged multivesicular body protein 1b OS=Homo sapiens OX=9606 GN=CHMP1B PE=1 SV=1	PEAKS DB
SELGNQSPSTSS	57.01	1192.52	12	-1.4	597.27	2	14.32	718	1	4134	191216 PK 1954 CL I.mzML	1	1	186	197			tr|H0YD16|H0YD16_HUMAN	Torsin-1A-interacting protein 1 (Fragment) OS=Homo sapiens OX=9606 GN=TOR1AIP1 PE=1 SV=1	PEAKS DB			AVIENPEMLKY	39.44	1305.66	11	5.1	653.842	2	25.28	147	1	6849	PK1 1395I EV all.mzML	1	1	394	404			P54198|HIRA_HUMAN	Protein HIRA OS=Homo sapiens OX=9606 GN=HIRA PE=1 SV=2	PEAKS DB
TENSTSAPAAKP	54.57	1172.57	12	2.9	587.295	2	11.78	277	1	3392	191216 PK 1954 CL I.mzML	1	1	2	13			P07305|H10_HUMAN	Histone H1.0 OS=Homo sapiens OX=9606 GN=H1F0 PE=1 SV=3	PEAKS DB			AEQEPTAEQLA	38.85	1185.55	11	-0.3	593.783	2	20.35	1170	1	5863	PK1 1395I EV all.mzML	1	1	2	12			tr|J3KS60|J3KS60_HUMAN	Rho GDP-dissociation inhibitor 1 OS=Homo sapiens OX=9606 GN=ARHGDIA PE=1 SV=1	PEAKS DB
AEVQVQAPPVVA	50.7	1206.66	12	4.6	604.343	2	26.03	8190	1	8404	191216 PK 1954 CL I.mzML	1	1	72	83			tr|E7EVY0|E7EVY0_HUMAN	Mitochondrial inner membrane protein OXA1L OS=Homo sapiens OX=9606 GN=OXA1L PE=1 SV=1	PEAKS DB			EEAFHQGLISA	37.86	1200.58	11	1.4	601.297	2	22.99	1780	1	6473	PK1 1395I EV all.mzML	1	1	1678	1688			Q9UPN3|MACF1_HUMAN	Microtubule-actin cross-linking factor 1 isoforms 1/2/3/5 OS=Homo sapiens OX=9606 GN=MACF1 PE=1 SV=4	PEAKS DB
SESPARGPSGSP	46.43	1127.52	12	-8.2	564.766	2	11.83	271	1	3401	191216 PK 1954 CL I.mzML	1	1	381	392			O43237|DC1L2_HUMAN	Cytoplasmic dynein 1 light intermediate chain 2 OS=Homo sapiens OX=9606 GN=DYNC1LI2 PE=1 SV=1	PEAKS DB			AEAGPLASVPA	36.97	981.513	11	2.2	491.765	2	25.19	1410	1	6819	PK1 1395I EV all.mzML	1	1	277	287			Q96H79|ZCCHL_HUMAN	Zinc finger CCCH-type antiviral protein 1-like OS=Homo sapiens OX=9606 GN=ZC3HAV1L PE=1 SV=2	PEAKS DB
VQTKGTGASGSF	43.36	1138.56	12	8.4	570.296	2	13.55	0	1	3909	191216 PK 1954 CL I.mzML	0	0	94	105			P16403|H12_HUMAN	Histone H1.2 OS=Homo sapiens OX=9606 GN=HIST1H1C PE=1 SV=2	PEAKS DB			AESGTPSLTAA	35.72	1003.48	11	2	502.749	2	20.07	1080	1	5786	PK1 1395I EV all.mzML	1	1	131	141			tr|E9PEZ1|E9PEZ1_HUMAN	Cullin-9 OS=Homo sapiens OX=9606 GN=CUL9 PE=1 SV=1	PEAKS DB
SFPPPPSSGASF	37.28	1176.55	12	-8.9	589.278	2	27.1	0	1	8805	191216 PK 1954 CL I.mzML	0	0	706	717			tr|H7BXG7|H7BXG7_HUMAN	Protein transport protein Sec31A OS=Homo sapiens OX=9606 GN=SEC31A PE=1 SV=1	PEAKS DB			AEQMFQGIILF	35.01	1295.66	11	-2.5	648.835	2	42.27	139	1	9085	PK1 1395I EV all.mzML	1	1	20	30			Q9Y6A9|SPCS1_HUMAN	Signal peptidase complex subunit 1 OS=Homo sapiens OX=9606 GN=SPCS1 PE=1 SV=4	PEAKS DB
TEIDARAGTFQA	26.36	1278.62	12	13.8	640.33	2	20.31	385	1	6214	191216 PK 1954 CL I.mzML	1	1	1366	1377			tr|A0A0D9SF54|A0A0D9SF54_HUMAN	Spectrin alpha chain non-erythrocytic 1 OS=Homo sapiens OX=9606 GN=SPTAN1 PE=1 SV=1	PEAKS DB			AEILNGKEISA	34.74	1143.61	11	7.3	572.818	2	20.3	318	1	5862	PK1 1395I EV all.mzML	1	1	4	14			tr|V9GYY3|V9GYY3_HUMAN	C-1-tetrahydrofolate synthase cytoplasmic OS=Homo sapiens OX=9606 GN=MTHFD1 PE=1 SV=2	PEAKS DB
GEAPSNPSVPVA	48.23	1123.55	12	0.8	562.781	2	20.94	6680	1	6255	191216PK 1954 CL II.mzML	1	1	1026	1037			Q9Y613|FHOD1_HUMAN	FH1/FH2 domain-containing protein 1 OS=Homo sapiens OX=9606 GN=FHOD1 PE=1 SV=3	PEAKS DB			SELELSAHNAA	33.73	1140.54	11	-1.8	571.277	2	18.05	88.4	1	5299	PK1 1395I EV all.mzML	1	1	118	128			tr|A0A075B7G8|A0A075B7G8_HUMAN	Amyloid-beta A4 precursor protein-binding family B member 1 OS=Homo sapiens OX=9606 GN=APBB1 PE=1 SV=7	PEAKS DB
APFEGLGKVYIY	47.97	1355.71	12	-7.8	678.856	2	30.38	608	1	9778	191216PK 1954 CL II.mzML	1	1	14	25			tr|H0YA32|H0YA32_HUMAN	Integrin alpha-3 (Fragment) OS=Homo sapiens OX=9606 GN=ITGA3 PE=1 SV=1	PEAKS DB			LYYDPNSQYYY	32.94	1487.62	11	-6.4	744.815	2	29.94	0	1	7353	PK1 1395I EV all.mzML	0	0	478	488			P52756|RBM5_HUMAN	RNA-binding protein 5 OS=Homo sapiens OX=9606 GN=RBM5 PE=1 SV=2	PEAKS DB
YPADKISILTTY	45.54	1383.73	12	14	692.879	2	28.5	361	1	9108	191216PK 1954 CL II.mzML	1	1	1219	1230			O60306|AQR_HUMAN	RNA helicase aquarius OS=Homo sapiens OX=9606 GN=AQR PE=1 SV=4	PEAKS DB			AENIASSLHVA	30.72	1110.57	11	-7.6	556.287	2	22.05	164	1	6310	PK1 1395I EV all.mzML	1	1	280	290			Q14264|ENR1_HUMAN	Endogenous retrovirus group 3 member 1 Env polyprotein OS=Homo sapiens OX=9606 GN=ERV3-1 PE=2 SV=2	PEAKS DB
SEVVLNTPQPSA	41.54	1240.63	12	2.9	621.322	2	23.13	2390	1	7009	191216PK 1954 CL II.mzML	1	1	110	121			tr|E9PJZ0|E9PJZ0_HUMAN	Neuroblast differentiation-associated protein AHNAK (Fragment) OS=Homo sapiens OX=9606 GN=AHNAK PE=1 SV=1	PEAKS DB			AERDALNIETA	28.08	1201.59	11	0.4	601.804	2	20.07	2710	1	5789	PK1 1395I EV all.mzML	1	1	35	45			tr|H0YMT9|H0YMT9_HUMAN	Annexin (Fragment) OS=Homo sapiens OX=9606 GN=ANXA2 PE=1 SV=1	PEAKS DB
GEPESAGPSRAV	30.05	1155.55	12	6.5	578.787	2	13.49	0	1	3588	191216PK 1954 CL III.mzML	0	0	71	82			tr|Q5HY57|Q5HY57_HUMAN	Emerin OS=Homo sapiens OX=9606 GN=EMD PE=1 SV=1	PEAKS DB			FYLSTPENYHY	47.24	1432.63	11	0.1	717.319	2	26.74	0	1	7886	PK4 1395II EV all.mzML	0	0	278	288			Q9HD67|MYO10_HUMAN	Unconventional myosin-X OS=Homo sapiens OX=9606 GN=MYO10 PE=1 SV=3	PEAKS DB
YSAARSAAASNYV	71.19	1329.63	13	4.7	665.829	2	17.04	2240	1	4814	191216 PK 1954 CL I.mzML	1	1	197	209			O14493|CLD4_HUMAN	Claudin-4 OS=Homo sapiens OX=9606 GN=CLDN4 PE=1 SV=1	PEAKS DB			IMATPEQVGKM	53.29	1203.6	11	6.3	602.808	2	21.25	435	1	6578	PK4 1395II EV all.mzML	1	1	402	412			tr|B1AHC9|B1AHC9_HUMAN	X-ray repair cross-complementing protein 6 OS=Homo sapiens OX=9606 GN=XRCC6 PE=1 SV=1	PEAKS DB
LPFGCSKEEIVQF	27.36	1495.74	13	11.7	748.889	2	30.82	380	1	10009	191216 PK 1954 CL I.mzML	1	1	118	130			tr|E9PCY7|E9PCY7_HUMAN	Heterogeneous nuclear ribonucleoprotein H OS=Homo sapiens OX=9606 GN=HNRNPH1 PE=1 SV=1	PEAKS DB			YYYDPLAGTYY	46.01	1387.6	11	-0.8	694.803	2	34.6	34.5	1	8949	PK4 1395II EV all.mzML	1	1	666	676			tr|E9PGM9|E9PGM9_HUMAN	RNA-binding protein 6 OS=Homo sapiens OX=9606 GN=RBM6 PE=1 SV=1	PEAKS DB
FEANGANGSKAVA	43.96	1234.59	13	4.7	618.31	2	13.96	126	1	4027	191216 PK 1954 CL I.mzML	1	1	339	351			Q7Z5L9|I2BP2_HUMAN	Interferon regulatory factor 2-binding protein 2 OS=Homo sapiens OX=9606 GN=IRF2BP2 PE=1 SV=2	PEAKS DB			GNYSGAAEYLY	38.25	1206.52	11	0.9	604.265	2	27.32	757	1	7964	PK4 1395II EV all.mzML	1	1	141	151			tr|H0YBR5|H0YBR5_HUMAN	Eukaryotic translation initiation factor 3 subunit E (Fragment) OS=Homo sapiens OX=9606 GN=EIF3E PE=1 SV=1	PEAKS DB
VLQENSSDFQSNIA	36.07	1550.72	14	14.1	776.383	2	24.34	335	1	7758	191216 PK 1954 CL I.mzML	1	1	416	429			tr|E9PCY7|E9PCY7_HUMAN	Heterogeneous nuclear ribonucleoprotein H OS=Homo sapiens OX=9606 GN=HNRNPH1 PE=1 SV=1	PEAKS DB			VYYNEASSHKY	37.33	1359.61	11	-0.5	454.208	3	14.62	189	1	4645	PK4 1395II EV all.mzML	1	1	49	59			tr|G3V5W4|G3V5W4_HUMAN	Tubulin beta-3 chain OS=Homo sapiens OX=9606 GN=TUBB3 PE=1 SV=1	PEAKS DB
GQQGGGSEPAAAAA	38.19	1170.53	14	2.3	586.275	2	13.07	514	1	3723	191216 PK 1954 CL I.mzML	1	1	4	17			tr|A0A0J9YVP6|A0A0J9YVP6_HUMAN	Poly(U)-binding-splicing factor PUF60 (Fragment) OS=Homo sapiens OX=9606 GN=PUF60 PE=1 SV=1	PEAKS DB			AEAEFYRQVSA	39.22	1269.6	11	3.9	635.8	2	21.7	49.1	1	6660	PK6 1395III EV all.mzML	1	1	563	573			tr|H7C2V9|H7C2V9_HUMAN	BCL-6 corepressor (Fragment) OS=Homo sapiens OX=9606 GN=BCOR PE=1 SV=1	PEAKS DB
HSFGGGTGSGFTSL	27.18	1310.59	14	5.1	656.308	2	23.3	6400	1	7305	191216 PK 1954 CL I.mzML	1	1	139	152			Q9BQE3|TBA1C_HUMAN	Tubulin alpha-1C chain OS=Homo sapiens OX=9606 GN=TUBA1C PE=1 SV=1	PEAKS DB			AELAYTLEPAA	53.55	1147.58	11	2.6	574.789	2	29.6	330	1	7875	PK6 1395III EV all.mzML	1	1	203	213			Q24JP5|T132A_HUMAN	Transmembrane protein 132A OS=Homo sapiens OX=9606 GN=TMEM132A PE=1 SV=1	PEAKS DB
SEMQVIEQETPVSA	53.4	1546.72	14	8.6	774.377	2	27.29	2560	1	8855	191216 PK 1954 CL I.mzML	1	1	44	57			tr|H0YDN9|H0YDN9_HUMAN	ADP-ribosylation factor GTPase-activating protein 2 (Fragment) OS=Homo sapiens OX=9606 GN=ARFGAP2 PE=1 SV=1	PEAKS DB			AEMELQAKLTA	43.67	1203.62	11	-2.2	602.806	2	24.27	352	1	7330	PK6 1395III EV all.mzML	1	1	391	401			Q15583|TGIF1_HUMAN	Homeobox protein TGIF1 OS=Homo sapiens OX=9606 GN=TGIF1 PE=1 SV=3	PEAKS DB
TPYEEGLHSVDVTY	52.58	1608.73	14	1.7	805.374	2	25.15	0	1	7679	191216PK 1954 CL III.mzML	0	0	1295	1308			tr|Q60FE5|Q60FE5_HUMAN	Filamin-A OS=Homo sapiens OX=9606 GN=FLNA PE=1 SV=1	PEAKS DB			AESWGTGRAVA	35.32	1103.54	11	-2.3	552.766	2	18.51	0	1	5597	PK6 1395III EV all.mzML	0	0	64	74			tr|H3BTP7|H3BTP7_HUMAN	60S ribosomal protein L4 (Fragment) OS=Homo sapiens OX=9606 GN=RPL4 PE=1 SV=1	PEAKS DB
EEVVSREV	29.74	945.477	8	-3.8	473.744	2	15.83	1070	1	4971	PK2 1395I CL all.mzML	1	1	67	74			P02545|LMNA_HUMAN	Prelamin-A/C OS=Homo sapiens OX=9606 GN=LMNA PE=1 SV=1	PEAKS DB			AEKIASIGQTA	28.49	1087.59	11	-1.5	544.792	2	17.93	209	1	5461	PK6 1395III EV all.mzML	1	1	428	438			tr|B8ZZI9|B8ZZI9_HUMAN	Aftiphilin (Fragment) OS=Homo sapiens OX=9606 GN=AFTPH PE=1 SV=2	PEAKS DB
FTKVKPLL	40.34	944.606	8	3.5	473.312	2	18.82	39500	1	5752	PK2 1395I CL all.mzML	1	1	831	838			P35579|MYH9_HUMAN	Myosin-9 OS=Homo sapiens OX=9606 GN=MYH9 PE=1 SV=4	PEAKS DB			YYYDGDIGNYYY	54.03	1567.61	12	4.8	784.818	2	32.16	3070	1	7613	PK1 1395I EV all.mzML	1	1	4	15			tr|H3BM24|H3BM24_HUMAN	Histone deacetylase 2 (Fragment) OS=Homo sapiens OX=9606 GN=HDAC2 PE=1 SV=1	PEAKS DB
LAKLMATL	31.66	859.52	8	-2.5	430.766	2	24.44	8870	1	8052	PK2 1395I CL all.mzML	1	1	654	661			P35579|MYH9_HUMAN	Myosin-9 OS=Homo sapiens OX=9606 GN=MYH9 PE=1 SV=4	PEAKS DB			YYYDGDVGNYYY	36.05	1553.6	12	8.1	777.813	2	30.53	2350	1	7412	PK1 1395I EV all.mzML	1	1	13	24			tr|Q5TEE2|Q5TEE2_HUMAN	Histone deacetylase 1 (Fragment) OS=Homo sapiens OX=9606 GN=HDAC1 PE=1 SV=1	PEAKS DB
MNKYKVVL	41.59	993.568	8	2.4	497.793	2	17.62	29700	1	5365	PK2 1395I CL all.mzML	1	1	426	433			P69849|NOMO3_HUMAN	Nodal modulator 3 OS=Homo sapiens OX=9606 GN=NOMO3 PE=3 SV=2	PEAKS DB			QEQLVEAGRLVA	31.34	1311.71	12	3.9	656.867	2	23.76	500	1	6635	PK1 1395I EV all.mzML	1	1	733	744			Q9Y490|TLN1_HUMAN	Talin-1 OS=Homo sapiens OX=9606 GN=TLN1 PE=1 SV=3	PEAKS DB
TAIRHHVL	36.16	945.551	8	0.6	473.783	2	12.89	2570	1	4351	PK2 1395I CL all.mzML	1	1	662	669			P69849|NOMO3_HUMAN	Nodal modulator 3 OS=Homo sapiens OX=9606 GN=NOMO3 PE=3 SV=2	PEAKS DB			YFYDPDVGNFHY	51.95	1535.64	12	3.7	768.828	2	30.17	16500	1	7365	PK1 1395I EV all.mzML	2	2	7	18			tr|E7EW19|E7EW19_HUMAN	Histone deacetylase 3 OS=Homo sapiens OX=9606 GN=HDAC3 PE=1 SV=1	PEAKS DB
AEKAFVSV	38.37	849.46	8	1.6	425.738	2	19.36	32600	1	5980	PK2 1395I CL all.mzML	1	1	565	572			O15438|MRP3_HUMAN	Canalicular multispecific organic anion transporter 2 OS=Homo sapiens OX=9606 GN=ABCC3 PE=1 SV=3	PEAKS DB			LFWGGSVQGDYY	50.38	1390.62	12	7.1	696.322	2	34.44	16.2	1	7958	PK1 1395I EV all.mzML	1	1	82	93			Q16674|MIA_HUMAN	Melanoma-derived growth regulatory protein OS=Homo sapiens OX=9606 GN=MIA PE=1 SV=1	PEAKS DB
YNHVKQLL	35.62	1013.57	8	2.3	507.791	2	16.23	1040	1	5089	PK2 1395I CL all.mzML	1	1	627	634			Q9HAV4|XPO5_HUMAN	Exportin-5 OS=Homo sapiens OX=9606 GN=XPO5 PE=1 SV=1	PEAKS DB			AEAEPGADPPRA	34.61	1179.55	12	6.9	590.787	2	14.38	687	1	4607	PK1 1395I EV all.mzML	1	1	55	66			tr|A0A3B3ITT1|A0A3B3ITT1_HUMAN	Ras-related protein Rab-12 OS=Homo sapiens OX=9606 GN=RAB12 PE=1 SV=1	PEAKS DB
EAIFKPVM	32.58	933.499	8	-3.1	467.755	2	24.98	1420	1	8172	PK2 1395I CL all.mzML	1	1	238	245			Q13547|HDAC1_HUMAN	Histone deacetylase 1 OS=Homo sapiens OX=9606 GN=HDAC1 PE=1 SV=1	PEAKS DB			AEQEEAAALRQA	47.86	1285.63	12	-7	643.816	2	16.61	68.2	1	5003	PK1 1395I EV all.mzML	1	1	671	682			tr|E9PPE7|E9PPE7_HUMAN	Protein mono-ADP-ribosyltransferase PARP10 OS=Homo sapiens OX=9606 GN=PARP10 PE=1 SV=1	PEAKS DB
MAKKHLEI	30.85	968.548	8	-0.2	485.281	2	13.29	123	1	4397	PK2 1395I CL all.mzML	1	1	621	628			P08238|HS90B_HUMAN	Heat shock protein HSP 90-beta OS=Homo sapiens OX=9606 GN=HSP90AB1 PE=1 SV=4	PEAKS DB			AEISPGSLPVTA	44.62	1140.6	12	1.8	571.31	2	27.78	528	1	7149	PK1 1395I EV all.mzML	1	1	566	577			Q96RT1|ERBIN_HUMAN	Erbin OS=Homo sapiens OX=9606 GN=ERBIN PE=1 SV=2	PEAKS DB
ELLQKIEV	29.73	970.57	8	-4.9	486.29	2	25.11	1690	1	8216	PK2 1395I CL all.mzML	1	1	236	243			tr|A0A0A0MSM0|A0A0A0MSM0_HUMAN	Heat shock protein 105 kDa OS=Homo sapiens OX=9606 GN=HSPH1 PE=1 SV=1	PEAKS DB			SFIDVDDERWHY	30.39	1580.69	12	0	791.352	2	27.42	42.6	1	7106	PK1 1395I EV all.mzML	1	1	190	201			O14929|HAT1_HUMAN	Histone acetyltransferase type B catalytic subunit OS=Homo sapiens OX=9606 GN=HAT1 PE=1 SV=1	PEAKS DB
HGYVKQSL	31.65	930.492	8	1.8	466.254	2	13.6	743	1	4449	PK2 1395I CL all.mzML	1	1	89	96			O43813|LANC1_HUMAN	Glutathione S-transferase LANCL1 OS=Homo sapiens OX=9606 GN=LANCL1 PE=1 SV=1	PEAKS DB			AEAEAGVAVEVR	39.15	1199.61	12	1.8	600.807	2	19.55	65.7	1	5926	PK6 1395III EV all.mzML	1	1	5	16			tr|E9PPE7|E9PPE7_HUMAN	Protein mono-ADP-ribosyltransferase PARP10 OS=Homo sapiens OX=9606 GN=PARP10 PE=1 SV=1	PEAKS DB
TPFIRPVM	32.7	959.526	8	0.2	480.771	2	24.89	57000	1	8154	PK2 1395I CL all.mzML	1	1	536	543			O95373|IPO7_HUMAN	Importin-7 OS=Homo sapiens OX=9606 GN=IPO7 PE=1 SV=1	PEAKS DB			EYLPSQITILTTY	46.83	1540.8	13	-2.6	771.407	2	37.87	921	1	8552	PK1 1395I EV all.mzML	1	1	1148	1160			Q9P2E3|ZNFX1_HUMAN	NFX1-type zinc finger-containing protein 1 OS=Homo sapiens OX=9606 GN=ZNFX1 PE=2 SV=2	PEAKS DB
YALPHAIL	30.25	896.512	8	3.9	449.265	2	26.81	583	1	8635	PK2 1395I CL all.mzML	1	1	169	176			P60709|ACTB_HUMAN	Actin cytoplasmic 1 OS=Homo sapiens OX=9606 GN=ACTB PE=1 SV=1	PEAKS DB			VFIGTGATGATLY	50.31	1269.66	13	1.9	635.839	2	31.26	11700	1	7478	PK1 1395I EV all.mzML	1	1	20	32			O00483|NDUA4_HUMAN	Cytochrome c oxidase subunit NDUFA4 OS=Homo sapiens OX=9606 GN=NDUFA4 PE=1 SV=1	PEAKS DB
HRKAKYLL	45.99	1027.63	8	-0.3	514.822	2	13.07	437	1	4371	PK2 1395I CL all.mzML	1	1	68	75			tr|E5RJW1|E5RJW1_HUMAN	Double-strand-break repair protein rad21 homolog (Fragment) OS=Homo sapiens OX=9606 GN=RAD21 PE=1 SV=1	PEAKS DB			SENSYVSPRILTA	42.48	1435.73	13	5.1	718.876	2	24.34	826	1	6727	PK1 1395I EV all.mzML	1	1	255	267			tr|F5H6W4|F5H6W4_HUMAN	E3 ubiquitin-protein ligase MARCH7 OS=Homo sapiens OX=9606 GN=MARCH7 PE=1 SV=1	PEAKS DB
QQIQKVVM	33.19	972.543	8	-1.6	487.278	2	17.88	8470	1	5465	PK2 1395I CL all.mzML	1	1	112	119			tr|J3KS25|J3KS25_HUMAN	Eukaryotic initiation factor 4A-I (Fragment) OS=Homo sapiens OX=9606 GN=EIF4A1 PE=1 SV=8	PEAKS DB			AEQGYEVAQSNAA	39.61	1336.59	13	1.1	669.303	2	17.97	107	1	5278	PK1 1395I EV all.mzML	1	1	582	594			Q9UBV2|SE1L1_HUMAN	Protein sel-1 homolog 1 OS=Homo sapiens OX=9606 GN=SEL1L PE=1 SV=3	PEAKS DB
DLIEKVVI	31.34	927.564	8	0.2	464.789	2	29.32	948	1	9107	PK2 1395I CL all.mzML	1	1	452	459			tr|H7BXG7|H7BXG7_HUMAN	Protein transport protein Sec31A OS=Homo sapiens OX=9606 GN=SEC31A PE=1 SV=1	PEAKS DB			STLEHGTSLKTLY	39.53	1448.75	13	1.2	483.925	3	19.98	16100	1	5763	PK1 1395I EV all.mzML	1	1	86	98			tr|H0Y6T0|H0Y6T0_HUMAN	Nuclear receptor coactivator 7 OS=Homo sapiens OX=9606 GN=NCOA7 PE=1 SV=2	PEAKS DB
MPKVHIEF	40.64	999.521	8	2.5	500.769	2	23.18	67600	1	7628	PK2 1395I CL all.mzML	1	1	203	210			tr|H0Y394|H0Y394_HUMAN	Vigilin (Fragment) OS=Homo sapiens OX=9606 GN=HDLBP PE=1 SV=1	PEAKS DB			RSIPAYLAETLYY	28.3	1558.8	13	7.8	780.415	2	31.89	2460	1	7568	PK1 1395I EV all.mzML	1	1	185	197			tr|D6RBL5|D6RBL5_HUMAN	Annexin OS=Homo sapiens OX=9606 GN=ANXA5 PE=1 SV=1	PEAKS DB
NTKLKTTL	36.11	917.555	8	-4.1	459.783	2	14.18	397	1	4562	PK2 1395I CL all.mzML	1	1	178	185			tr|E9PNP0|E9PNP0_HUMAN	Protein BCAP (Fragment) OS=Homo sapiens OX=9606 GN=ODF2L PE=1 SV=1	PEAKS DB			REQDIYLPIANVA	30.89	1500.79	13	5	751.397	2	31.25	101	1	8005	PK6 1395III EV all.mzML	1	1	53	65			P25208|NFYB_HUMAN	Nuclear transcription factor Y subunit beta OS=Homo sapiens OX=9606 GN=NFYB PE=1 SV=2	PEAKS DB
TALKKYVL	36.03	934.585	8	5.8	468.303	2	17.35	1770	1	5331	PK2 1395I CL all.mzML	1	1	221	228			tr|B0QZK4|B0QZK4_HUMAN	Heterochromatin protein 1-binding protein 3 (Fragment) OS=Homo sapiens OX=9606 GN=HP1BP3 PE=1 SV=1	PEAKS DB			SGPSIVHR	40.75	851.461	8	-3	426.735	2	9.76	196	1	2935	190823_Pankaj_1806EV.mzML	1	1	365	372			P60709|ACTB_HUMAN	Actin cytoplasmic 1 OS=Homo sapiens OX=9606 GN=ACTB PE=1 SV=1	PEAKS DB
DAVVKHVL	35.86	879.518	8	-2	440.765	2	16.86	12800	1	5246	PK2 1395I CL all.mzML	1	1	64	71			tr|A0A3B3IU78|A0A3B3IU78_HUMAN	Coatomer subunit alpha (Fragment) OS=Homo sapiens OX=9606 GN=COPA PE=1 SV=1	PEAKS DB			NAISLPTI	33.75	827.475	8	0.5	414.744	2	27.79	1980	1	7391	190823_Pankaj_1806EV.mzML	1	1	105	112			tr|C9JEZ4|C9JEZ4_HUMAN	Cdc42 effector protein 3 (Fragment) OS=Homo sapiens OX=9606 GN=CDC42EP3 PE=1 SV=8	PEAKS DB
HVKPKPEL	35.03	946.56	8	1.1	474.288	2	12.52	499	1	4323	PK2 1395I CL all.mzML	1	1	508	515			tr|A0A0D9SFF3|A0A0D9SFF3_HUMAN	Zinc finger protein 40 OS=Homo sapiens OX=9606 GN=HIVEP1 PE=1 SV=1	PEAKS DB			DAYVLPKL	31.79	917.522	8	5.6	459.769	2	24.44	3590	1	6762	190823_Pankaj_1806EV.mzML	1	1	60	67			P62854|RS26_HUMAN	40S ribosomal protein S26 OS=Homo sapiens OX=9606 GN=RPS26 PE=1 SV=3	PEAKS DB
HGLFKSTL	34.68	901.502	8	0.9	451.759	2	17.71	2990	1	5389	PK2 1395I CL all.mzML	1	1	191	198			tr|H7C189|H7C189_HUMAN	Ubiquitin carboxyl-terminal hydrolase (Fragment) OS=Homo sapiens OX=9606 GN=USP4 PE=1 SV=1	PEAKS DB			DAANFRTV	32.61	892.44	8	0.9	447.226	2	13.93	9050	1	3987	190823_Pankaj_1806EV.mzML	1	1	247	254			tr|E9PDF6|E9PDF6_HUMAN	Unconventional myosin-Ib OS=Homo sapiens OX=9606 GN=MYO1B PE=1 SV=1	PEAKS DB
LPYIKQEV	34.68	988.559	8	0.5	495.287	2	22.02	145000	1	7110	PK2 1395I CL all.mzML	1	1	153	160			tr|C9J4M6|C9J4M6_HUMAN	DNA-directed RNA polymerase subunit beta OS=Homo sapiens OX=9606 GN=POLR2B PE=1 SV=3	PEAKS DB			DAAEIRLV	34.01	885.492	8	5.1	443.754	2	20.14	2280	1	5680	190823_Pankaj_1806EV.mzML	1	1	415	422			P19338|NUCL_HUMAN	Nucleolin OS=Homo sapiens OX=9606 GN=NCL PE=1 SV=3	PEAKS DB
TAVVKHVL	33.84	865.538	8	1.3	433.777	2	14.81	159	1	4749	PK2 1395I CL all.mzML	1	1	854	861			Q96L73|NSD1_HUMAN	Histone-lysine N-methyltransferase H3 lysine-36 and H4 lysine-20 specific OS=Homo sapiens OX=9606 GN=NSD1 PE=1 SV=1	PEAKS DB			YPFKPPKV	43.05	974.559	8	3.5	488.287	2	15.82	18900	1	4536	190823_Pankaj_1806EV.mzML	1	1	31	38			tr|D6RAW0|D6RAW0_HUMAN	Ubiquitin-conjugating enzyme E2 D3 (Fragment) OS=Homo sapiens OX=9606 GN=UBE2D3 PE=3 SV=1	PEAKS DB
NLMDRKVL	33.75	987.553	8	3.1	494.786	2	19.14	1830	1	5904	PK2 1395I CL all.mzML	1	1	192	199			Q7Z2W4|ZCCHV_HUMAN	Zinc finger CCCH-type antiviral protein 1 OS=Homo sapiens OX=9606 GN=ZC3HAV1 PE=1 SV=3	PEAKS DB			MPPLVIKV	38.87	895.557	8	1.7	448.785	2	24.48	8040	1	6809	190823_Pankaj_1806EV.mzML	1	1	745	752			tr|H0YD14|H0YD14_HUMAN	Myoferlin (Fragment) OS=Homo sapiens OX=9606 GN=MYOF PE=1 SV=1	PEAKS DB
HEKPKYVL	33.26	1012.57	8	-0.5	507.292	2	14.09	353	1	4541	PK2 1395I CL all.mzML	1	1	18	25			tr|K7EIZ0|K7EIZ0_HUMAN	Echinoderm microtubule-associated protein-like 2 (Fragment) OS=Homo sapiens OX=9606 GN=EML2 PE=1 SV=1	PEAKS DB			KQYKAVVY	36.75	997.56	8	-0.1	499.786	2	10.83	440	1	3092	190823_Pankaj_1806EV.mzML	1	1	67	74			P63096|GNAI1_HUMAN	Guanine nucleotide-binding protein G(i) subunit alpha-1 OS=Homo sapiens OX=9606 GN=GNAI1 PE=1 SV=2	PEAKS DB
EAFVRHIL	33.26	983.555	8	0.3	492.785	2	20.44	130000	1	6489	PK2 1395I CL all.mzML	1	1	106	113			tr|G3V1Y7|G3V1Y7_HUMAN	Myosin light polypeptide 6 OS=Homo sapiens OX=9606 GN=MYL6 PE=1 SV=1	PEAKS DB			TPVRLPSI	34.34	881.533	8	1.7	441.773	2	20.77	1590	1	5801	190823_Pankaj_1806EV.mzML	1	1	311	318			P10914|IRF1_HUMAN	Interferon regulatory factor 1 OS=Homo sapiens OX=9606 GN=IRF1 PE=1 SV=2	PEAKS DB
HPKYKTEL	33.12	1014.55	8	2.5	508.283	2	12.8	7350	1	4342	PK2 1395I CL all.mzML	1	1	128	135			tr|G3V2D5|G3V2D5_HUMAN	mRNA decay activator protein ZFP36L1 (Fragment) OS=Homo sapiens OX=9606 GN=ZFP36L1 PE=1 SV=1	PEAKS DB			DPPPVLRV	32.87	891.518	8	3.2	446.766	2	20.23	5110	1	5733	190823_Pankaj_1806EV.mzML	1	1	56	63			Q14244|MAP7_HUMAN	Ensconsin OS=Homo sapiens OX=9606 GN=MAP7 PE=1 SV=1	PEAKS DB
ALRVKTSL	33.04	886.56	8	-0.2	444.287	2	16.19	8290	1	5061	PK2 1395I CL all.mzML	1	1	469	476			tr|B5MD58|B5MD58_HUMAN	Sterol regulatory element-binding protein 1 OS=Homo sapiens OX=9606 GN=SREBF1 PE=1 SV=1	PEAKS DB			PHHRVIEV	32.7	985.546	8	-1.8	493.778	2	11.33	125	1	3202	190823_Pankaj_1806EV.mzML	1	1	864	871			tr|A0A0G2JP90|A0A0G2JP90_HUMAN	Nodal modulator 1 OS=Homo sapiens OX=9606 GN=NOMO1 PE=1 SV=1	PEAKS DB
AAAVRHVL	32.37	835.503	8	-1.9	418.758	2	13.83	0	1	4506	PK2 1395I CL all.mzML	0	0	39	46			tr|E9PIX0|E9PIX0_HUMAN	Protein HGH1 homolog OS=Homo sapiens OX=9606 GN=HGH1 PE=1 SV=1	PEAKS DB			LPYLVPKL	31.96	941.595	8	3.6	471.805	2	25.98	970	1	7081	190823_Pankaj_1806EV.mzML	1	1	2077	2084			Q92616|GCN1_HUMAN	eIF-2-alpha kinase activator GCN1 OS=Homo sapiens OX=9606 GN=GCN1 PE=1 SV=6	PEAKS DB
YAMKKTQL	31.99	981.532	8	-2.9	491.772	2	14.32	0	1	4601	PK2 1395I CL all.mzML	0	0	92	99			tr|H0YKX1|H0YKX1_HUMAN	RNA polymerase-associated protein RTF1 homolog (Fragment) OS=Homo sapiens OX=9606 GN=RTF1 PE=1 SV=1	PEAKS DB			TYETTLEK	40.41	983.481	8	-3.9	492.746	2	14.9	786	1	4568	PK 1806 II EV all.mzML	1	1	184	191			tr|C9JKR2|C9JKR2_HUMAN	Albumin isoform CRA_k OS=Homo sapiens OX=9606 GN=ALB PE=1 SV=1	PEAKS DB
FQKTKNLL	31.92	990.586	8	1.7	496.301	2	15.61	2460	1	4933	PK2 1395I CL all.mzML	1	1	152	159			tr|K7EQQ1|K7EQQ1_HUMAN	Cleft lip and palate transmembrane protein 1 (Fragment) OS=Homo sapiens OX=9606 GN=CLPTM1 PE=1 SV=1	PEAKS DB			DAIRTSEI	25.74	903.466	8	2.3	452.741	2	17.87	740	1	5201	PK 1806 II EV all.mzML	1	1	74	81			tr|X6R6F3|X6R6F3_HUMAN	Uncharacterized protein C1orf43 OS=Homo sapiens OX=9606 GN=C1orf43 PE=1 SV=1	PEAKS DB
LNKVKTSL	31.69	901.56	8	2.6	451.788	2	14.18	308	1	4569	PK2 1395I CL all.mzML	1	1	189	196			tr|H0Y4R8|H0Y4R8_HUMAN	Nuclear autoantigen Sp-100 (Fragment) OS=Homo sapiens OX=9606 GN=SP100 PE=1 SV=1	PEAKS DB			DTIEIITDR	38.63	1074.56	9	3.6	538.285	2	20.23	32800	1	5711	190823_Pankaj_1806EV.mzML	1	1	139	147			tr|A0A087WUI2|A0A087WUI2_HUMAN	Heterogeneous nuclear ribonucleoproteins A2/B1 OS=Homo sapiens OX=9606 GN=HNRNPA2B1 PE=1 SV=1	PEAKS DB
EAHARIHL	31.68	945.514	8	0	473.764	2	13.79	0	1	4497	PK2 1395I CL all.mzML	0	0	707	714			tr|H0Y8E6|H0Y8E6_HUMAN	DNA helicase (Fragment) OS=Homo sapiens OX=9606 GN=MCM2 PE=1 SV=1	PEAKS DB			QVADVVVSR	43.75	971.54	9	-3	486.774	2	13.13	1280	1	3711	190823_Pankaj_1806EV.mzML	1	1	1074	1082			tr|A0A0U1RQF0|A0A0U1RQF0_HUMAN	Fatty acid synthase OS=Homo sapiens OX=9606 GN=FASN PE=1 SV=1	PEAKS DB
RLPLQDVY	31.31	1002.55	8	4.8	502.285	2	24.53	1440	1	8134	PK2 1395I CL all.mzML	1	1	247	254			tr|A0A087WV01|A0A087WV01_HUMAN	Elongation factor 1-alpha OS=Homo sapiens OX=9606 GN=EEF1A1 PE=1 SV=1	PEAKS DB			DALLKFSHI	36.21	1042.58	9	3.6	522.298	2	21.68	4900	1	6135	190823_Pankaj_1806EV.mzML	1	1	11	19			tr|F8VPI1|F8VPI1_HUMAN	Bax inhibitor 1 (Fragment) OS=Homo sapiens OX=9606 GN=TMBIM6 PE=1 SV=1	PEAKS DB
AEYLQPKA	31.06	918.481	8	2.2	460.249	2	16.32	889	1	5099	PK2 1395I CL all.mzML	1	1	210	217			Q03167|TGBR3_HUMAN	Transforming growth factor beta receptor type 3 OS=Homo sapiens OX=9606 GN=TGFBR3 PE=1 SV=3	PEAKS DB			AYLPVNESF	54.4	1038.5	9	6	520.26	2	26.51	30100	1	7191	190823_Pankaj_1806EV.mzML	1	1	786	794			P13639|EF2_HUMAN	Elongation factor 2 OS=Homo sapiens OX=9606 GN=EEF2 PE=1 SV=4	PEAKS DB
FPKPVTAL	30.77	871.517	8	-0.6	436.765	2	23.13	20600	1	7641	PK2 1395I CL all.mzML	1	1	70	77			tr|C9JXZ1|C9JXZ1_HUMAN	Sodium/potassium-transporting ATPase subunit beta-3 (Fragment) OS=Homo sapiens OX=9606 GN=ATP1B3 PE=1 SV=1	PEAKS DB			KKSDPVVSY	37.34	1021.54	9	1.3	511.779	2	10.43	6200	1	3006	190823_Pankaj_1806EV.mzML	1	1	571	579			P13639|EF2_HUMAN	Elongation factor 2 OS=Homo sapiens OX=9606 GN=EEF2 PE=1 SV=4	PEAKS DB
FVIKKHEL	30.18	1012.61	8	0.8	507.311	2	15.03	2660	1	4816	PK2 1395I CL all.mzML	1	1	431	438			P78347|GTF2I_HUMAN	General transcription factor II-I OS=Homo sapiens OX=9606 GN=GTF2I PE=1 SV=2	PEAKS DB			VKTGTITTF	31.96	966.539	9	1.1	484.276	2	15.64	4070	1	4458	190823_Pankaj_1806EV.mzML	1	1	480	488			P13639|EF2_HUMAN	Elongation factor 2 OS=Homo sapiens OX=9606 GN=EEF2 PE=1 SV=4	PEAKS DB
EAVIKHSL	30.06	895.513	8	-0.3	448.764	2	14.72	5040	1	4709	PK2 1395I CL all.mzML	1	1	320	327			Q15397|PUM3_HUMAN	Pumilio homolog 3 OS=Homo sapiens OX=9606 GN=PUM3 PE=1 SV=3	PEAKS DB			FKFMPPPTY	57.51	1126.55	9	4.6	564.284	2	24.17	7880	1	6732	190823_Pankaj_1806EV.mzML	1	1	370	378			Q9H3M7|TXNIP_HUMAN	Thioredoxin-interacting protein OS=Homo sapiens OX=9606 GN=TXNIP PE=1 SV=1	PEAKS DB
TMKIKIIA	35.49	916.578	8	-1.6	459.295	2	19.34	2010	1	6026	PK3 1395II CL all.mzML	1	1	324	331			P60709|ACTB_HUMAN	Actin cytoplasmic 1 OS=Homo sapiens OX=9606 GN=ACTB PE=1 SV=1	PEAKS DB			ESGPSIVHR	45.98	980.504	9	-0.6	491.257	2	9.76	5180	1	2928	190823_Pankaj_1806EV.mzML	1	1	364	372			P60709|ACTB_HUMAN	Actin cytoplasmic 1 OS=Homo sapiens OX=9606 GN=ACTB PE=1 SV=1	PEAKS DB
HPYIKMVM	44.13	1017.51	8	13.2	509.77	2	19.61	14100	1	6327	PK3 1395II CL all.mzML	1	1	363	370			O43252|PAPS1_HUMAN	Bifunctional 3'-phosphoadenosine 5'-phosphosulfate synthase 1 OS=Homo sapiens OX=9606 GN=PAPSS1 PE=1 SV=2	PEAKS DB			KQTQIFTTY	51.67	1128.58	9	0.9	565.297	2	17.31	5430	1	5104	190823_Pankaj_1806EV.mzML	1	1	423	431			P0DMV9|HS71B_HUMAN	Heat shock 70 kDa protein 1B OS=Homo sapiens OX=9606 GN=HSPA1B PE=1 SV=1	PEAKS DB
DMNLKESL	31.38	948.459	8	0.5	475.236	2	22.93	3550	1	7538	PK3 1395II CL all.mzML	1	1	37	44			tr|E7EQG2|E7EQG2_HUMAN	Eukaryotic initiation factor 4A-II OS=Homo sapiens OX=9606 GN=EIF4A2 PE=1 SV=1	PEAKS DB			AQNSVRLNY	53.24	1063.54	9	-2.5	532.775	2	14.21	2760	1	4024	190823_Pankaj_1806EV.mzML	1	1	472	480			P14923|PLAK_HUMAN	Junction plakoglobin OS=Homo sapiens OX=9606 GN=JUP PE=1 SV=3	PEAKS DB
SAYERSMM	33.3	973.4	8	-0.8	487.706	2	16.26	4330	1	5080	PK3 1395II CL all.mzML	1	1	1035	1042			P18583|SON_HUMAN	Protein SON OS=Homo sapiens OX=9606 GN=SON PE=1 SV=4	PEAKS DB			AQRDAQELY	32.44	1092.52	9	-0.8	547.265	2	12.32	2470	1	3455	190823_Pankaj_1806EV.mzML	1	1	357	365			P50995|ANX11_HUMAN	Annexin A11 OS=Homo sapiens OX=9606 GN=ANXA11 PE=1 SV=1	PEAKS DB
ELRYKPDL	32.29	1032.56	8	-0.4	517.286	2	18.58	4620	1	5699	PK3 1395II CL all.mzML	1	1	76	83			P18583|SON_HUMAN	Protein SON OS=Homo sapiens OX=9606 GN=SON PE=1 SV=4	PEAKS DB			DGYEQAARV	52.6	1007.47	9	1.5	504.74	2	13.04	10600	1	3699	190823_Pankaj_1806EV.mzML	1	1	80	88			tr|E7ENZ3|E7ENZ3_HUMAN	T-complex protein 1 subunit epsilon OS=Homo sapiens OX=9606 GN=CCT5 PE=1 SV=1	PEAKS DB
IPHIHKSL	33.62	943.56	8	-0.5	472.786	2	14.03	1270	1	4439	PK3 1395II CL all.mzML	1	1	110	117			tr|A0A494C189|A0A494C189_HUMAN	Histone H2A OS=Homo sapiens OX=9606 GN=H2AFZ PE=1 SV=1	PEAKS DB			HVIETLIGK	47.72	1008.6	9	0.4	505.304	2	15.38	1650	1	4344	190823_Pankaj_1806EV.mzML	1	1	450	458			tr|E7ENZ3|E7ENZ3_HUMAN	T-complex protein 1 subunit epsilon OS=Homo sapiens OX=9606 GN=CCT5 PE=1 SV=1	PEAKS DB
MPVLKVVL	32.37	897.572	8	0.4	449.793	2	29.24	35200	1	9240	PK3 1395II CL all.mzML	1	1	1205	1212			O94979|SC31A_HUMAN	Protein transport protein Sec31A OS=Homo sapiens OX=9606 GN=SEC31A PE=1 SV=3	PEAKS DB			KQTQTFTTY	44.84	1116.55	9	2.2	559.279	2	13.08	990	1	3671	190823_Pankaj_1806EV.mzML	1	1	404	412			tr|E9PKE3|E9PKE3_HUMAN	Heat shock cognate 71 kDa protein OS=Homo sapiens OX=9606 GN=HSPA8 PE=1 SV=1	PEAKS DB
QNWYKAEL	32.52	1050.51	8	2.4	526.264	2	22.8	5450	1	7461	PK3 1395II CL all.mzML	1	1	34	41			P62993|GRB2_HUMAN	Growth factor receptor-bound protein 2 OS=Homo sapiens OX=9606 GN=GRB2 PE=1 SV=1	PEAKS DB			YAFNMKATV	31.21	1043.51	9	2.6	522.763	2	20.05	5840	1	5654	190823_Pankaj_1806EV.mzML	1	1	526	534			tr|E9PKE3|E9PKE3_HUMAN	Heat shock cognate 71 kDa protein OS=Homo sapiens OX=9606 GN=HSPA8 PE=1 SV=1	PEAKS DB
LVKTKEEL	34.46	958.57	8	0.5	480.291	2	13.67	7100	1	4356	PK3 1395II CL all.mzML	1	1	456	463			tr|E7EQR4|E7EQR4_HUMAN	Ezrin OS=Homo sapiens OX=9606 GN=EZR PE=1 SV=3	PEAKS DB			SAIAAVIAR	40.12	870.529	9	-0.5	436.27	2	16.14	1850	1	4703	190823_Pankaj_1806EV.mzML	1	1	109	117			tr|A0A087WZR1|A0A087WZR1_HUMAN	Interferon alpha-inducible protein 27 mitochondrial OS=Homo sapiens OX=9606 GN=IFI27 PE=1 SV=1	PEAKS DB
TSKLKYVL	46.7	950.58	8	-2.7	476.295	2	17.64	3870	1	5370	PK3 1395II CL all.mzML	1	1	345	352			Q96MU7|YTDC1_HUMAN	YTH domain-containing protein 1 OS=Homo sapiens OX=9606 GN=YTHDC1 PE=1 SV=3	PEAKS DB			HQITVLHVY	49.53	1108.6	9	1.1	555.308	2	16.91	4230	1	4956	190823_Pankaj_1806EV.mzML	1	1	137	145			Q9NYP7|ELOV5_HUMAN	Elongation of very long chain fatty acids protein 5 OS=Homo sapiens OX=9606 GN=ELOVL5 PE=1 SV=1	PEAKS DB
KPYQKVGL	39.4	931.549	8	1	466.781	2	14.34	5620	1	4548	PK3 1395II CL all.mzML	1	1	498	505			Q9H4L7|SMRCD_HUMAN	SWI/SNF-related matrix-associated actin-dependent regulator of chromatin subfamily A containing DEAD/H box 1 OS=Homo sapiens OX=9606 GN=SMARCAD1 PE=1 SV=2	PEAKS DB			SAYGSVKAY	44.3	944.46	9	-1.4	473.235	2	12.68	1080	1	3545	190823_Pankaj_1806EV.mzML	1	1	22	30			P07355|ANXA2_HUMAN	Annexin A2 OS=Homo sapiens OX=9606 GN=ANXA2 PE=1 SV=2	PEAKS DB
WLTQKQTL	39.01	1016.57	8	2.1	509.29	2	20.64	4970	1	6503	PK3 1395II CL all.mzML	1	1	61	68			tr|B4DZ85|B4DZ85_HUMAN	Nuclear receptor coactivator 4 OS=Homo sapiens OX=9606 GN=NCOA4 PE=1 SV=1	PEAKS DB			TIVNILTNR	36.55	1042.61	9	2.2	522.314	2	21.13	3500	1	5954	190823_Pankaj_1806EV.mzML	1	1	55	63			P07355|ANXA2_HUMAN	Annexin A2 OS=Homo sapiens OX=9606 GN=ANXA2 PE=1 SV=2	PEAKS DB
DIWKKFEL	36.3	1077.59	8	4.5	539.802	2	28.71	8150	1	9133	PK3 1395II CL all.mzML	1	1	28	35			tr|E9PQS5|E9PQS5_HUMAN	Protein L-Myc (Fragment) OS=Homo sapiens OX=9606 GN=MYCL PE=4 SV=1	PEAKS DB			KKHSQFIGY	55.1	1106.59	9	-0.5	554.299	2	10.83	6150	1	3098	190823_Pankaj_1806EV.mzML	1	1	203	211			P08238|HS90B_HUMAN	Heat shock protein HSP 90-beta OS=Homo sapiens OX=9606 GN=HSP90AB1 PE=1 SV=4	PEAKS DB
YGMPRQIL	35.92	976.516	8	2.8	489.266	2	23.6	18700	1	7716	PK3 1395II CL all.mzML	1	1	192	199			P37802|TAGL2_HUMAN	Transgelin-2 OS=Homo sapiens OX=9606 GN=TAGLN2 PE=1 SV=3	PEAKS DB			GQYPTQPTY	56.35	1053.48	9	2.5	527.745	2	17.36	81700	1	5050	190823_Pankaj_1806EV.mzML	1	1	5	13			tr|S4R3Q0|S4R3Q0_HUMAN	DAZ-associated protein 2 OS=Homo sapiens OX=9606 GN=DAZAP2 PE=1 SV=1	PEAKS DB
SAKPKVLL	32.46	854.559	8	-5.4	428.284	2	15.32	991	1	4856	PK3 1395II CL all.mzML	1	1	23	30			tr|A0A2R8YF18|A0A2R8YF18_HUMAN	Deoxynucleoside triphosphate triphosphohydrolase SAMHD1 (Fragment) OS=Homo sapiens OX=9606 GN=SAMHD1 PE=1 SV=1	PEAKS DB			ETIGKKFEK	48.53	1078.6	9	-0.4	540.307	2	8.95	217	1	2856	190823_Pankaj_1806EV.mzML	1	1	108	116			tr|C9JZ81|C9JZ81_HUMAN	X-ray repair cross-complementing protein 5 (Fragment) OS=Homo sapiens OX=9606 GN=XRCC5 PE=1 SV=1	PEAKS DB
LPLVKPYL	32.46	941.595	8	0.3	471.804	2	27.05	3040	1	8821	PK3 1395II CL all.mzML	1	1	1445	1452			Q00610|CLH1_HUMAN	Clathrin heavy chain 1 OS=Homo sapiens OX=9606 GN=CLTC PE=1 SV=5	PEAKS DB			HPPSHWPLI	47.48	1082.57	9	-0.7	542.288	2	19.56	6840	1	5490	190823_Pankaj_1806EV.mzML	1	1	501	509			tr|A0A2R8Y5A3|A0A2R8Y5A3_HUMAN	Catenin beta-1 OS=Homo sapiens OX=9606 GN=CTNNB1 PE=1 SV=1	PEAKS DB
DLLIRTHM	32.31	997.538	8	2.6	499.776	2	22.34	1050	1	7258	PK3 1395II CL all.mzML	1	1	538	545			Q9UHD8|SEPT9_HUMAN	Septin-9 OS=Homo sapiens OX=9606 GN=SEPTIN9 PE=1 SV=2	PEAKS DB			KKANITFEY	36.51	1112.59	9	2.2	557.3	2	14.43	901	1	4074	190823_Pankaj_1806EV.mzML	1	1	204	212			tr|E5RGU4|E5RGU4_HUMAN	Eukaryotic translation initiation factor 3 subunit H (Fragment) OS=Homo sapiens OX=9606 GN=EIF3H PE=1 SV=1	PEAKS DB
VLRVTHEL	32.27	965.566	8	-8.9	483.785	2	16.37	0	1	5128	PK3 1395II CL all.mzML	0	0	67	74			tr|E9PLG2|E9PLG2_HUMAN	26S proteasome regulatory subunit 6A (Fragment) OS=Homo sapiens OX=9606 GN=PSMC3 PE=1 SV=3	PEAKS DB			KKLVKGHAY	39.85	1042.63	9	-0.2	522.32	2	7.87	55.5	1	2695	190823_Pankaj_1806EV.mzML	1	1	266	274			P07384|CAN1_HUMAN	Calpain-1 catalytic subunit OS=Homo sapiens OX=9606 GN=CAPN1 PE=1 SV=1	PEAKS DB
FGKEKFEV	31.88	982.512	8	-1.3	492.262	2	17.55	1900	1	5372	PK3 1395II CL all.mzML	1	1	73	80			tr|H0YMP1|H0YMP1_HUMAN	Deoxyuridine 5'-triphosphate nucleotidohydrolase mitochondrial (Fragment) OS=Homo sapiens OX=9606 GN=DUT PE=1 SV=1	PEAKS DB			NYLSIFRKF	38.23	1186.65	9	3.8	594.333	2	24.62	33200	1	6847	190823_Pankaj_1806EV.mzML	1	1	619	627			P07384|CAN1_HUMAN	Calpain-1 catalytic subunit OS=Homo sapiens OX=9606 GN=CAPN1 PE=1 SV=1	PEAKS DB
ESKLKTAL	31.64	888.528	8	-1.5	445.27	2	14.34	3290	1	4545	PK3 1395II CL all.mzML	1	1	209	216			O60488|ACSL4_HUMAN	Long-chain-fatty-acid--CoA ligase 4 OS=Homo sapiens OX=9606 GN=ACSL4 PE=1 SV=2	PEAKS DB			TGYLNTVTV	43.08	966.502	9	2.1	484.258	2	23.26	20500	1	6543	190823_Pankaj_1806EV.mzML	1	1	151	159			tr|D6RFX4|D6RFX4_HUMAN	Receptor of-activated protein C kinase 1 (Fragment) OS=Homo sapiens OX=9606 GN=RACK1 PE=1 SV=1	PEAKS DB
MPYIKTSL	31.24	951.51	8	0	476.761	2	24.14	19500	1	8005	PK3 1395II CL all.mzML	1	1	464	471			P21399|ACOC_HUMAN	Cytoplasmic aconitate hydratase OS=Homo sapiens OX=9606 GN=ACO1 PE=1 SV=3	PEAKS DB			ETNYGIPQR	39.89	1076.53	9	-3.8	539.266	2	13.71	553	1	3854	190823_Pankaj_1806EV.mzML	1	1	8	16			tr|D6RFX4|D6RFX4_HUMAN	Receptor of-activated protein C kinase 1 (Fragment) OS=Homo sapiens OX=9606 GN=RACK1 PE=1 SV=1	PEAKS DB
DSDAASPR	31.78	817.357	8	-1.5	409.682	2	28.13	655	1	9245	PK5 1395III CL all.mzML	1	1	61	68			P30460|1B08_HUMAN	HLA class I histocompatibility antigen B-8 alpha chain OS=Homo sapiens OX=9606 GN=HLA-B PE=1 SV=1	PEAKS DB			GQFPGHNEF	44.87	1031.45	9	0.3	516.729	2	15.69	20800	1	4520	190823_Pankaj_1806EV.mzML	1	1	76	84			tr|C9JEZ4|C9JEZ4_HUMAN	Cdc42 effector protein 3 (Fragment) OS=Homo sapiens OX=9606 GN=CDC42EP3 PE=1 SV=8	PEAKS DB
NLRLKAGV	29.06	869.545	8	-1.9	435.775	2	17.58	120	1	5901	PK5 1395III CL all.mzML	1	1	626	633			Q15149|PLEC_HUMAN	Plectin OS=Homo sapiens OX=9606 GN=PLEC PE=1 SV=3	PEAKS DB			DAYVLPKLY	45.74	1080.59	9	5.7	541.302	2	26.75	11500	1	7235	190823_Pankaj_1806EV.mzML	1	1	60	68			P62854|RS26_HUMAN	40S ribosomal protein S26 OS=Homo sapiens OX=9606 GN=RPS26 PE=1 SV=3	PEAKS DB
VLLTKKSL	25.68	900.601	8	1.4	451.305	2	17.69	1020	1	5932	PK5 1395III CL all.mzML	1	1	231	238			tr|A0A0U1RQF0|A0A0U1RQF0_HUMAN	Fatty acid synthase OS=Homo sapiens OX=9606 GN=FASN PE=1 SV=1	PEAKS DB			TSETPQPPR	41.79	1011.5	9	-6	506.752	2	10.03	331	1	2967	190823_Pankaj_1806EV.mzML	1	1	151	159			tr|B3KTM8|B3KTM8_HUMAN	Mortality factor 4-like protein 1 OS=Homo sapiens OX=9606 GN=MORF4L1 PE=1 SV=1	PEAKS DB
EENFAVEA	26.71	907.392	8	-1.3	454.699	2	23.94	11400	1	8239	PK5 1395III CL all.mzML	1	1	348	355			tr|B0YJC4|B0YJC4_HUMAN	Vimentin OS=Homo sapiens OX=9606 GN=VIM PE=1 SV=1	PEAKS DB			RQLPAMTAL	44.3	999.553	9	2.9	500.784	2	19.47	3850	1	5443	190823_Pankaj_1806EV.mzML	1	1	192	200			tr|J3KS54|J3KS54_HUMAN	Protein flightless-1 homolog OS=Homo sapiens OX=9606 GN=FLII PE=1 SV=1	PEAKS DB
EEFPSFGA	34.04	882.376	8	-2.1	442.191	2	30.52	1360	1	9712	PK5 1395III CL all.mzML	1	1	953	960			tr|H0Y394|H0Y394_HUMAN	Vigilin (Fragment) OS=Homo sapiens OX=9606 GN=HDLBP PE=1 SV=1	PEAKS DB			AGYAFRQAY	43	1045.5	9	-3.9	523.753	2	16.49	0	1	4817	190823_Pankaj_1806EV.mzML	0	0	630	638			tr|E9PDF6|E9PDF6_HUMAN	Unconventional myosin-Ib OS=Homo sapiens OX=9606 GN=MYO1B PE=1 SV=1	PEAKS DB
FPQLRATM	24.21	962.501	8	0.8	482.254	2	24.75	1230	1	8527	PK5 1395III CL all.mzML	1	1	373	380			P20073|ANXA7_HUMAN	Annexin A7 OS=Homo sapiens OX=9606 GN=ANXA7 PE=1 SV=3	PEAKS DB			IKISNPTEF	40.37	1047.56	9	-2.6	524.784	2	19.42	1140	1	5438	190823_Pankaj_1806EV.mzML	1	1	108	116			Q9BXS6|NUSAP_HUMAN	Nucleolar and spindle-associated protein 1 OS=Homo sapiens OX=9606 GN=NUSAP1 PE=1 SV=1	PEAKS DB
IPYEKQQL	30.9	1017.55	8	-0.3	509.778	2	19.38	4670	1	6306	PK5 1395III CL all.mzML	1	1	535	542			tr|H7BXG7|H7BXG7_HUMAN	Protein transport protein Sec31A OS=Homo sapiens OX=9606 GN=SEC31A PE=1 SV=1	PEAKS DB			PFVDHVFTF	55.57	1107.54	9	3.9	554.777	2	28.28	4910	1	7479	190823_Pankaj_1806EV.mzML	1	1	200	208			Q8TDN6|BRX1_HUMAN	Ribosome biogenesis protein BRX1 homolog OS=Homo sapiens OX=9606 GN=BRIX1 PE=1 SV=2	PEAKS DB
FPPLHYEL	28.11	1014.52	8	-1.8	508.261	2	29.22	843	1	9539	PK5 1395III CL all.mzML	1	1	1005	1012			P41226|UBA7_HUMAN	Ubiquitin-like modifier-activating enzyme 7 OS=Homo sapiens OX=9606 GN=UBA7 PE=1 SV=2	PEAKS DB			DPFAFIHKI	54.24	1086.59	9	4.2	544.301	2	25.7	10600	1	7038	190823_Pankaj_1806EV.mzML	1	1	44	52			tr|A0A3B3ISE6|A0A3B3ISE6_HUMAN	Lysine-specific demethylase 5B OS=Homo sapiens OX=9606 GN=KDM5B PE=1 SV=1	PEAKS DB
FMPGFAPL	26.83	878.436	8	-2.8	440.221	2	36.46	2340	1	10553	PK5 1395III CL all.mzML	1	1	194	201			tr|Q5ST81|Q5ST81_HUMAN	Tubulin beta chain OS=Homo sapiens OX=9606 GN=TUBB PE=1 SV=1	PEAKS DB			DVFRDPALK	40.11	1059.57	9	0.8	530.792	2	15.65	5720	1	4461	190823_Pankaj_1806EV.mzML	1	1	99	107			P61353|RL27_HUMAN	60S ribosomal protein L27 OS=Homo sapiens OX=9606 GN=RPL27 PE=1 SV=2	PEAKS DB
NLKVKVLF	26.92	959.617	8	-0.5	480.812	2	23.9	22100	1	8143	PK5 1395III CL all.mzML	1	1	359	366			tr|J3KPM9|J3KPM9_HUMAN	Signal transducer and activator of transcription OS=Homo sapiens OX=9606 GN=STAT1 PE=1 SV=1	PEAKS DB			FKFVEQQSY	53.75	1174.57	9	10.5	588.295	2	19.32	0	1	5426	190823_Pankaj_1806EV.mzML	0	0	923	931			tr|F8VXG7|F8VXG7_HUMAN	Protein SCAF11 OS=Homo sapiens OX=9606 GN=SCAF11 PE=1 SV=1	PEAKS DB
EIIRKYVL	25.36	1032.63	8	-6.1	517.317	2	21.36	15600	1	7152	PK5 1395III CL all.mzML	1	1	150	157			tr|H0Y995|H0Y995_HUMAN	Exocyst complex component 3 (Fragment) OS=Homo sapiens OX=9606 GN=EXOC3 PE=1 SV=1	PEAKS DB			VQGIFVEKY	53.73	1081.58	9	2.4	541.797	2	20.15	888	1	5667	190823_Pankaj_1806EV.mzML	1	1	24	32			tr|F8WBC0|F8WBC0_HUMAN	Ras-related protein Rap-1b (Fragment) OS=Homo sapiens OX=9606 GN=RAP1B PE=4 SV=1	PEAKS DB
QNAVRNVL	32.47	912.514	8	-1.7	457.26	2	18.58	1370	1	6155	PK5 1395III CL all.mzML	1	1	153	160			tr|A0A087X101|A0A087X101_HUMAN	Cleavage and polyadenylation-specificity factor subunit 1 OS=Homo sapiens OX=9606 GN=CPSF1 PE=1 SV=1	PEAKS DB			DAHIYLNHI	53.08	1094.55	9	1.8	548.282	2	17.81	2030	1	5323	190823_Pankaj_1806EV.mzML	1	1	254	262			P04818|TYSY_HUMAN	Thymidylate synthase OS=Homo sapiens OX=9606 GN=TYMS PE=1 SV=3	PEAKS DB
LANVKYQL	32.16	947.544	8	2.9	474.777	2	21.98	10300	1	7425	PK5 1395III CL all.mzML	1	1	60	67			tr|S4R3C8|S4R3C8_HUMAN	Teashirt homolog 2 (Fragment) OS=Homo sapiens OX=9606 GN=TSHZ2 PE=1 SV=2	PEAKS DB			AYVVKVFSL	39.06	1024.6	9	1.9	513.305	2	26.2	621	1	7118	190823_Pankaj_1806EV.mzML	1	1	1080	1088			P01024|CO3_HUMAN	Complement C3 OS=Homo sapiens OX=9606 GN=C3 PE=1 SV=2	PEAKS DB
QNKLTYTM	31.08	997.49	8	1.5	499.749	2	19.65	2580	1	6389	PK5 1395III CL all.mzML	1	1	224	231			Q96DI7|SNR40_HUMAN	U5 small nuclear ribonucleoprotein 40 kDa protein OS=Homo sapiens OX=9606 GN=SNRNP40 PE=1 SV=1	PEAKS DB			HAVGIVVNK	50.37	935.555	9	0.3	468.784	2	10.43	219	1	3013	190823_Pankaj_1806EV.mzML	1	1	70	78			tr|G3V1B3|G3V1B3_HUMAN	60S ribosomal protein L21 OS=Homo sapiens OX=9606 GN=RPL21 PE=1 SV=1	PEAKS DB
YPMPRVIF	30.75	1021.54	8	-2.7	511.773	2	30.65	4250	1	9733	PK5 1395III CL all.mzML	1	1	282	289			Q09161|NCBP1_HUMAN	Nuclear cap-binding protein subunit 1 OS=Homo sapiens OX=9606 GN=NCBP1 PE=1 SV=1	PEAKS DB			QAVDVSPLR	33.75	983.54	9	-2.8	492.774	2	15.06	2720	1	4332	190823_Pankaj_1806EV.mzML	1	1	137	145			tr|M0R0F0|M0R0F0_HUMAN	40S ribosomal protein S5 (Fragment) OS=Homo sapiens OX=9606 GN=RPS5 PE=1 SV=1	PEAKS DB
ILSHLETY	29.56	974.507	8	-0.6	488.257	2	21.81	5010	1	7277	PK5 1395III CL all.mzML	1	1	58	65			P10176|COX8A_HUMAN	Cytochrome c oxidase subunit 8A mitochondrial OS=Homo sapiens OX=9606 GN=COX8A PE=1 SV=2	PEAKS DB			DTAAQITQR	50.09	1002.51	9	0.7	502.261	2	10.65	6940	1	3083	190823_Pankaj_1806EV.mzML	1	1	161	169			tr|A0A140TA02|A0A140TA02_HUMAN	HLA class I histocompatibility antigen B-46 alpha chain OS=Homo sapiens OX=9606 GN=HLA-B PE=1 SV=1	PEAKS DB
SGLTKFIL	29.23	877.527	8	-2.3	439.766	2	28.82	543	1	9410	PK5 1395III CL all.mzML	1	1	90	97			tr|A0A087X174|A0A087X174_HUMAN	Interferon alpha-inducible protein 27 mitochondrial OS=Homo sapiens OX=9606 GN=IFI27 PE=1 SV=1	PEAKS DB			IYIAGHPAF	36.04	987.518	9	0.1	494.765	2	20.77	790	1	5803	190823_Pankaj_1806EV.mzML	1	1	103	111			tr|M0QXS5|M0QXS5_HUMAN	Heterogeneous nuclear ribonucleoprotein L (Fragment) OS=Homo sapiens OX=9606 GN=HNRNPL PE=1 SV=1	PEAKS DB
EQMTKYEM	29.05	1058.44	8	-1.5	530.223	2	19.12	2650	1	6249	PK5 1395III CL all.mzML	1	1	189	196			tr|H7C0X7|H7C0X7_HUMAN	Methionine adenosyltransferase 2 subunit beta (Fragment) OS=Homo sapiens OX=9606 GN=MAT2B PE=1 SV=1	PEAKS DB			RKFYKGKKY	49.83	1216.71	9	3	406.577	3	8.01	759	1	2709	190823_Pankaj_1806EV.mzML	1	1	70	78			P42766|RL35_HUMAN	60S ribosomal protein L35 OS=Homo sapiens OX=9606 GN=RPL35 PE=1 SV=2	PEAKS DB
ELLEKHGL	27.89	937.523	8	-2.8	469.764	2	17.91	760	1	5993	PK5 1395III CL all.mzML	1	1	96	103			tr|H0Y5G7|H0Y5G7_HUMAN	Neuroblastoma-amplified sequence (Fragment) OS=Homo sapiens OX=9606 GN=NBAS PE=1 SV=1	PEAKS DB			AQIVHAISY	49.82	1000.53	9	-1.5	501.272	2	17.27	2080	1	5100	190823_Pankaj_1806EV.mzML	1	1	121	129			Q9NRH2|SNRK_HUMAN	SNF-related serine/threonine-protein kinase OS=Homo sapiens OX=9606 GN=SNRK PE=1 SV=2	PEAKS DB
AAFEKQVL	26.91	904.502	8	-1.1	453.254	2	20.73	20100	1	6902	PK5 1395III CL all.mzML	1	1	201	208			tr|F8W7S5|F8W7S5_HUMAN	Ribosome-binding protein 1 OS=Homo sapiens OX=9606 GN=RRBP1 PE=1 SV=1	PEAKS DB			STIEYVIQR	49.53	1107.59	9	0.3	554.802	2	17.85	842	1	5309	190823_Pankaj_1806EV.mzML	1	1	115	123			tr|Q5QPE2|Q5QPE2_HUMAN	Protein transport protein SEC23 (Fragment) OS=Homo sapiens OX=9606 GN=SEC23B PE=1 SV=1	PEAKS DB
FAYGKVTL	26	897.496	8	-0.4	449.751	2	25.16	3730	1	8663	PK5 1395III CL all.mzML	1	1	241	248			tr|E7EQ29|E7EQ29_HUMAN	Beta-galactosidase OS=Homo sapiens OX=9606 GN=GLB1 PE=1 SV=1	PEAKS DB			MAPPPPRSV	32.69	950.501	9	-0.9	476.256	2	12.41	4760	1	3465	190823_Pankaj_1806EV.mzML	1	1	219	227			tr|C9J2P9|C9J2P9_HUMAN	E3 ubiquitin-protein ligase Hakai (Fragment) OS=Homo sapiens OX=9606 GN=CBLL1 PE=1 SV=8	PEAKS DB
IGYPKPAL	25.26	857.501	8	-3.3	429.753	2	22.57	963	1	7545	PK5 1395III CL all.mzML	1	1	80	87			tr|H0YJP3|H0YJP3_HUMAN	Tryptophan--tRNA ligase cytoplasmic (Fragment) OS=Homo sapiens OX=9606 GN=WARS PE=1 SV=1	PEAKS DB			GQRKPATSY	49.22	1006.52	9	-0.5	504.265	2	8.06	1670	1	2712	190823_Pankaj_1806EV.mzML	1	1	69	77			P46779|RL28_HUMAN	60S ribosomal protein L28 OS=Homo sapiens OX=9606 GN=RPL28 PE=1 SV=3	PEAKS DB
DLLQKHTL	24.99	966.55	8	1.7	484.279	2	19.69	2580	1	6387	PK5 1395III CL all.mzML	1	1	565	572			Q01082|SPTB2_HUMAN	Spectrin beta chain non-erythrocytic 1 OS=Homo sapiens OX=9606 GN=SPTBN1 PE=1 SV=2	PEAKS DB			SDAYQTREI	48.9	1081.5	9	-2.1	541.756	2	12.54	1050	1	3520	190823_Pankaj_1806EV.mzML	1	1	37	45			tr|H0Y6Q0|H0Y6Q0_HUMAN	A-kinase anchor protein 9 (Fragment) OS=Homo sapiens OX=9606 GN=AKAP9 PE=1 SV=1	PEAKS DB
ELQKRFIL	24.75	1045.63	8	4.9	523.82	2	22.03	1890	1	7342	PK5 1395III CL all.mzML	1	1	49	56			tr|A0A087WVV1|A0A087WVV1_HUMAN	Proteasome subunit beta type-2 OS=Homo sapiens OX=9606 GN=PSMB2 PE=1 SV=1	PEAKS DB			KYIDYIFNV	48.79	1173.61	9	8	587.814	2	28.1	1540	1	7467	190823_Pankaj_1806EV.mzML	1	1	858	866			Q8IVU3|HERC6_HUMAN	Probable E3 ubiquitin-protein ligase HERC6 OS=Homo sapiens OX=9606 GN=HERC6 PE=1 SV=2	PEAKS DB
HLITKPVL	24.51	919.585	8	-0.8	460.796	2	19.52	1540	1	6354	PK5 1395III CL all.mzML	1	1	635	642			tr|V9GYZ6|V9GYZ6_HUMAN	Bifunctional glutamate/proline--tRNA ligase (Fragment) OS=Homo sapiens OX=9606 GN=EPRS PE=1 SV=1	PEAKS DB			AVAAVAARR	36.92	883.535	9	-1.9	442.773	2	8.24	1770	1	2726	190823_Pankaj_1806EV.mzML	1	1	3	11			tr|E9PQ69|E9PQ69_HUMAN	Neutral alpha-glucosidase AB OS=Homo sapiens OX=9606 GN=GANAB PE=4 SV=1	PEAKS DB
[truncated: 4,590 more rows]
[truncated: 17 more columns]

## Sheet: Cell vs EV ligandome_BC 
Cell Ligandome (8-15mer peptides) of breast cancer cell lines; cell ligandome data from all lines were combined and duplicate peptide were removed																							EV Ligandome (8-15mer peptides) of breast cancer cell lines; EV ligandome data from all cell lines were combined and duplicate peptides were removed																							Unique peptides present in EV Ligandome (8-15mer peptides) of breast cancer cell lines
[truncated: 4,201 more rows]
[truncated: 17 more columns]

[truncated: 2 more sheets: Cell vs EV ligandome_Melanoma , Cell vs EV ligandome_Myeloma ]
