# Supplementary material for: Tumour‐associated antigenic peptides are present in the HLA class I ligandome of cancer cell line derived extracellular vesicles
Source: Immunology. 2022 Apr 20;166(2):249–64. doi: 10.1111/imm.13471 (PMC10357481; doi:10.1111/imm.13471)
Supplement: Supplementary file 5 — File S4TAApep identified in EVs of breast cancer, melanoma and myeloma cell lines [file IMM-166-249-s001.xlsx]

## Sheet: TAA_EV_All lines
TAApep identified in EVs of breast cancer, melanoma and myeloma cell lines
Antigen full name	Antigen name	Antigen accession	Protein accession	Uniprot protein entry	Number of peptides	Peptide	Cell lines
Canalicular multispecific organic anion transporter 2	ABCC3	Ag000410	O15438	MRP3_HUMAN	2	AEKAFVSV	HCC 1395 EV
						AYLHTTTTF	MDA-MB-361 EV
Alpha-actinin-4	ACTN4	Ag000056	O43707	ACTN4_HUMAN	5	NAFEVAEKY	HCC 1954 EV
						HAANQSYQY	HCC 1954 EV
						EEIEGLISA	HCC 1954 EV, HCC 1395 EV
						AIDQLHLEY	HCC 1395 EV, MDA-MB-453 EV
						DEKAIMTY	MDA-MB-415 EV
A kinase anchor protein 13	AKAP13	Ag000307	Q12802	AKP13_HUMAN	2	ETFGGFDSHQM	ESTDAB-056 EV
						SPLTKSISL	ESTDAB-056 EV
Ankyrin Repeat Domain 17	ANKRD17	Ag004337	O75179	ANR17_HUMAN	1	APRVPVQAL	ESTDAB-056 EV
Annexin (Fragment)	ANXA2	Ag000122	P07355	ANXA2_HUMAN	3	AERDALNIETA	HCC 1395 EV
						SAYGSVKAY	HCC 1806 EV, MDA-MB-361 EV
						TIVNILTNR	HCC 1806 EV
Serine/threonine-protein kinase ATR	ATR	Ag004227	Q13535	ATR_HUMAN	2	AEYLLGPLYA	HCC 1395 EV
						AEQIVPLSA	HCC 1395 EV
Ataxin-2-like protein (Fragment)	ATXN2L	Ag004315	Q8WWM7	ATX2L_HUMAN	1	AHYPSQPVF	HCC 1806 EV, RPMI 8226 EV
Nuclear pore complex protein Nup214	CAN	Ag000143	P35658	NU214_HUMAN	1	RPVAPSGTAL	ESTDAB-056 EV
G1/S-specific cyclin-D1	CCND1	Ag000285	P24385	CCND1_HUMAN	4	NYLDRFLSL	HCC 1954 EV
						AEETCAPSV	HCC 1395 EV
						EVFPLAMNY	ESTDAB-056 EV
						EVFPLAMNYL	ESTDAB-056 EV
Cell division control protein 45 homolog	CDC45	Ag004342	O75419	CDC45_HUMAN	1	RPVNVVNVY	HCC 1954 EV
Cleavage and polyadenylation specificity factor subunit 1	CPSF1	Ag000125	Q10570	CPSF1_HUMAN	2	SVLPAYLSY	HCC 1395 EV
						ETVSGLKGY	ESTDAB-056 EV
Casein kinase I isoform alpha	CSNK1A1	Ag004234	P48729	KC1A_HUMAN	1	DNFLMGIGR	MDA-MB-415 EV
Catenin beta-1	CTNNB1	Ag000058	P35222	CTNB1_HUMAN	2	HPPSHWPLI	HCC 1806 EV
						AQNAVRLHY	HCC 1806 EV
Protein DEK (Fragment)	DEK	Ag000347	P35659	DEK_HUMAN	3	FPFEKGSVQY	HCC 1954 EV
						KVYENYPTY	MDA-MB-415 EV
						ELVKRILNF	ESTDAB-056 EV
Elongation factor 2	EEF2	Ag000074	P13639	EF2_HUMAN	7	RYFDPANGKF	HCC 1954 EV
						AEKYEWDVA	HCC 1395 EV
						AYLPVNESF	HCC 1806 EV, MDA-MB-361 EV
						KKSDPVVSY	HCC 1806 EV, RPMI 8226 EV
						VKTGTITTF	HCC 1806 EV
						LTDITKGVQY	MDA-MB-453 EV
						SVSPVVRVAV	RPMI 8226 EV
Receptor tyrine-protein kinase erbB-2	ERBB2	Ag000001	P04626	ERBB2_HUMAN	2	TPTAENPEY	HCC 1954 EV
						MPNPEGRYTF	HCC 1954 EV
ets variant 5	ETV5	Ag004221	P41161	ETV5_HUMAN	1	KVAGERYVY	ESTDAB-056 EV
Neutral alpha-glucidase AB	GANAB	Ag004500	Q14697	GANAB_HUMAN	1	AVAAVAARR	HCC 1806 EV
eIF-2-alpha kinase activator GCN1	GCN1	Ag004457	Q92616	GCN1_HUMAN	2	LPYLVPKL	HCC 1806 EV
						NEFVRDTAL	MDA-MB-415 EV
Golgin subfamily A member 3	GOLGA3	Ag004466	Q08378	GOGA3_HUMAN	1	ALHERIQAL	HCC 1395 EV
Glycoprotein NMB	GPNMB	Ag000250	Q14956	GPNMB_HUMAN	1	STINYKWSF	ESTDAB-056 EV
Histone H1.5	HIST1H1B	Ag004391	P16401	H15_HUMAN	2	AALKKALAA	HCC 1395 EV, MDA-MB-453 EV
						ELITKAVAA	HCC 1395 EV
Transcription factor HIVEP2	HIVEP2	Ag004270	P31629	ZEP2_HUMAN	1	SPLIRSNSV	HCC 1395 EV
Heme oxygenase (decycling) 1	HMOX1	Ag000461	P09601	HMOX1_HUMAN	1	EVIPYTPAM	ESTDAB-056 EV
Heterogeneous nuclear ribonucleoprotein L	HNRNPL	Ag000394	P14866	HNRPL_HUMAN	2	VEFDSVQSA	HCC 1954 EV
						IYIAGHPAF	HCC 1806 EV
Inactive hydroxysteroid dehydrogenase-like protein 1	HSDL1	Ag004344	Q3SXM5	HSDL1_HUMAN	1	VFYPYPQYF	HCC 1954 EV
Heat shock 70 kDa protein 1B	HSPA1B	Ag000092	P0DMV9	HS71B_HUMAN	2	KQTQIFTTY	HCC 1806 EV
						TVFDAKRLIGR	HCC 1806 EV
Heat shock protein beta-1	HSPB1	Ag004328	P04792	HSPB1_HUMAN	1	NEITIPVTF	MDA-MB-415 EV
Insulin-like growth factor 2 mRNA binding protein 3	IGF2BP3	Ag000506	O00425	IF2B3_HUMAN	1	ETAVVNVTY	ESTDAB-056 EV
Initol 1 4 5-trisphphate receptor type 2	ITPR2	Ag000459	Q14571	ITPR2_HUMAN	1	YINEKNVAL	HCC 1395 EV
Junction plakoglobin	JUP	Ag000456	P14923	PLAK_HUMAN	4	RLNTIPLFV	HCC 1954 EV
						AQNSVRLNY	HCC 1806 EV, MDA-MB-415 EV
						RQYTLKKTTTY	HCC 1806 EV
						TEWQQTYTY	MDA-MB-415 EV
Low density lipoprotein-related protein 1 (alpha-2-macroglobulin receptor)	LRP1	Ag000453	Q07954	LRP1_HUMAN	1	KLLDNGALTSF	ESTDAB-056 EV
Microtubule-actin crs-linking factor 1 isoforms 1/2/3/5	MACF1	Ag004285	Q9UPN3	MACF1_HUMAN	3	EEAFHQGLISA	HCC 1395 EV
						AEKFWYDMA	HCC 1395 EV
						NQKPPSAEY	RPMI 8226 EV
Melanoma-associated antigen C2	MAGEC2	Ag000036	Q9UBF1	MAGC2_HUMAN	1	NAVGVYAGR	HCC 1806 EV
E3 ubiquitin-protein ligase Mdm2 (Fragment)	MDM2	Ag000287	Q00987	MDM2_HUMAN	1	DEVYQVTVY	MDA-MB-415 EV
ATPase MORC2	MORC2	Ag004287	Q9Y6X9	MORC2_HUMAN	1	IETELIYKY	MDA-MB-415 EV
Nucleolar Protein Interacting With The FHA Domain Of MKI67	NIFK	Ag004290	Q9BYG3	MK67I_HUMAN	1	SQFGTVTRF	RPMI 8226 EV
2'-5'-oligoadenylate synthase 3	OAS3	Ag000403	Q9Y6K5	OAS3_HUMAN	2	TVLELVTQY	HCC 1954 EV
						AEIISEIRA	HCC 1395 EV
UDP-N-acetylglucamine--peptide N-acetylglucaminyltransferase 110 kDa subunit	OGT	Ag000150	O15294	OGT1_HUMAN	3	AYMPHTFFI	HCC 1954 EV
						AEANHFIDL	HCC 1395 EV
						AAYLRALSL	HCC 1395 EV
Serine/threonine-protein kinase PAK 2	PAK2	Ag000472	Q13177	PAK2_HUMAN	1	NENPLRALY	MDA-MB-415 EV
Protein mono-ADP-ribyltransferase PARP12	PARP12	Ag000523	Q9H0J9	PAR12_HUMAN	2	EYQKVWNLF	HCC 1954 EV
						DEFGSWQEY	MDA-MB-415 EV
Poly(rC)-binding protein 2 (Fragment)	PCBP2	Ag004321	Q15366	PCBP2_HUMAN	1	LEGPPLEAY	MDA-MB-415 EV
DNA-directed RNA polymerase II subunit RPB1	POLR2A	Ag004247	P24928	RPB1_HUMAN	3	TYQDIQNTI	HCC 1954 EV
						GEIESKFNQA	HCC 1954 EV
						TPQSNRPVM	ESTDAB-056 EV
Serine/threonine-protein phphatase PP1-alpha catalytic subunit	PPP1CA	Ag004293	P62136	PP1A_HUMAN	1	KYPENFFLL	HCC 1954 EV
Replication protein A 70 kDa DNA-binding subunit (Fragment)	RPA1	Ag000443	P27694	RFA1_HUMAN	2	AEAILGQNAA	HCC 1395 EV
						KVIDQQNGLY	MDA-MB-415 EV
Regulatory-associated protein of mTOR	RPTOR	Ag004396	Q8N122	RPTOR_HUMAN	2	SAHEKLYSL	HCC 1395 EV
						SSYGNIRAV	HCC 1395 EV
Splicing factor 3B subunit 1	SF3B1	Ag004250	O75533	SF3B1_HUMAN	2	YANYYTREV	MDA-MB-361 EV
						EIYGGSDSRF	ESTDAB-056 EV
Protein SON	SON	Ag004333	P18583	SON_HUMAN	3	SAYERSMM	HCC 1395 EV
						YTDSYTDTY	MDA-MB-453 EV
						SPMAERSMM	ESTDAB-056 EV
Sushi repeat-containing protein SRPX	SRPX	Ag004488	P78539	SRPX_HUMAN	1	SPAHRPALL	ESTDAB-056 EV
Serine/Arginine Repetitive Matrix 2	SRRM2	Ag004276	Q9UQ35	SRRM2_HUMAN	1	SPRKPIDSL	ESTDAB-056 EV
Signal transducer and activator of transcription	STAT1	Ag000451	P42224	STAT1_HUMAN	3	EELEQKYTY	MDA-MB-415 EV
						SEVLSWQF	MDA-MB-415 EV
						DQYSRFSL	MDA-MB-415 EV
STAGA complex 65 subunit gamma	SUPT7L	Ag000225	O94864	ST65G_HUMAN	1	GSSPVFNQR	HCC 1806 EV
SYT protein	SYT	Ag000380	P21579	SYT1_HUMAN	1	LPAPPTQNM	ESTDAB-056 EV
Tapasin (Fragment)	TAPBP	Ag000467	O15533	TPSN_HUMAN	3	MPAAQEGAVAF	HCC 1954 EV
						ALLDLSFAY	HCC 1395 EV
						HHSDGSVSL	RPMI 8226 EV
Tensin-3 (Fragment)	TNS3	Ag004302	Q68CZ2	TENS3_HUMAN	3	YITERIIAV	HCC 1395 EV
						QQMVVAHQY	MDA-MB-415 EV
						TERIIAVSF	MDA-MB-415 EV
DNA topoisomerase 2-alpha	TOP2A	Ag000436	P11388	TOP2A_HUMAN	1	ATKTKFTM	HCC 1395 EV
Topoisomerase (DNA) II beta 180kDa	TOP2B	Ag000441	Q02880	TOP2B_HUMAN	1	SPRYIFTML	ESTDAB-056 EV
Torsin-3A	TOR3A	Ag000487	Q9H497	TOR3A_HUMAN	1	FIPFLPLEY	HCC 1395 EV
Tropomyin alpha-4 chain	TPM4	Ag000463	P67936	TPM4_HUMAN	2	AEFAERTVA	HCC 1954 EV
						AVKRKIQAL	HCC 1395 EV
Targeting protein for Xklp2	TPX2	Ag004304	Q9ULW0	TPX2_HUMAN	1	KSSDQPLTV	HCC 1954 EV
E3 ubiquitin-protein ligase TRIP12	TRIP12	Ag004502	Q14669	TRIPC_HUMAN	1	SPRLPVGGF	ESTDAB-056 EV
Thymidylate synthase	TYMS	Ag000483	P04818	TYSY_HUMAN	1	DAHIYLNHI	HCC 1806 EV
Probable ubiquitin carboxyl-terminal hydrolase FAF-X	USP9X	Ag004388	Q93008	USP9X_HUMAN	2	VIKEKALTL	HCC 1395 EV
						DRFINGSAL	MDA-MB-415 EV
Vacuolar Protein Sorting 13 Homolog D	VPS13D	Ag004263	Q5THJ4	VP13D_HUMAN	1	EVVAFIQHF	ESTDAB-056 EV
Serine/threonine-protein kinase WNK2 (Fragment)	WNK2	Ag000399	Q9Y3S1	WNK2_HUMAN	2	HESDVKIVA	HCC 1954 EV
						QEHVPTSSA	HCC 1954 EV
X-box-binding protein 1	XBP1	Ag004217	P17861	XBP1_HUMAN	1	LLREKTHGL	MDA-MB-453 EV
Exportin-1	XPO1	Ag004258	O14980	XPO1_HUMAN	3	VPMFRNVSL	HCC 1395 EV, ESTDAB-56 EV
						RESPFSTSA	HCC 1395 EV
						AEIPQIFDA	HCC 1395 EV
Zinc Finger CCCH-Type Containing 14	ZC3H14	Ag004311	Q6PJT7	ZC3HE_HUMAN	1	KTTNVRQTY	ESTDAB-056 EV

## Sheet: TAA_Cell_All lines
TAApep identified on cell surface of breast cancer, melanoma and myeloma cell lines
Antigen full name	Antigen name	Antigen accession	Protein accession	Uniprot protein entry	Number of peptides	Peptide	Cell lines
Canalicular multispecific organic anion transporter 2	ABCC3	Ag000410	O15438	MRP3_HUMAN	3	AEKAFVSV	HCC 1395
						VALPCYLLY	HCC 1395
						VILPLAVLY	HCC 1395
Alpha-actinin-4	ACTN4	Ag000056	O43707	ACTN4_HUMAN	6	NAFEVAEKY	HCC 1954
						EEIEGLISA	HCC 1954, HCC 1395
						HAANQSYQY	HCC 1954
						AIDQLHLEY	HCC 1395, MDA-MB-361, MDA-MB-453
						DEKAIMTY	MDA-MB-415
						YERSIVDY	MDA-MB-415
Adipe differentiation-related protein	ADFP	Ag000119	Q99541	PLIN2_HUMAN	1	IARNLTQQL	ESTDAB-056
Neuroblast differentiation-associated protein AHNAK	AHNK	Ag004491	Q09666	AHNK_HUMAN	3	KMPKMKMPTF	HCC 1806
						SMPDFDLHL	MDA-MB-231
						SIPDVNVNL	MDA-MB-231
A-kinase anchor protein 13 (Fragment)	AKAP13	Ag000307	Q12802	AKP13_HUMAN	1	SPLTKSISL	HCC 1395
Ankyrin repeat domain-containing protein 17 (Fragment)	ANKRD17	Ag004337	O75179	ANR17_HUMAN	4	YLLDYPNNL	MDA-MB-231
						APRVPVQAL	ESTDAB-056
						YAEVGRVL	RPMI 8226
						EVADFLIKA	RPMI 8226
Annexin (Fragment)	ANXA2	Ag000122	P07355	ANXA2_HUMAN	5	NAQRQDIAF	HCC 1954
						AERDALNIET	HCC 1395
						SAYGSVKAY	HCC 1806, MDA-MB-361, MDA-MB-231, RPMI 8226
						TIVNILTNR	HCC 1806
						ALSGHLETV	MCF7, MDA-MB-231
Rho GTPase-activating protein 17	ARHGAP17	Ag004327	Q68EM7	RHG17_HUMAN	1	GEYGKFFVT	HCC 1954
Serine/threonine-protein kinase ATR	ATR	Ag004227	P20848	A1ATR_HUMAN	2	AEYLLGPLYA	HCC 1395
						AEQIVPLSA	HCC 1395
Ataxin 2 Like	ATXN2L	Ag004315	Q8WWM7	ATX2L_HUMAN	2	AHYPSQPVF	RPMI 8226
						AHVQTGITA	RPMI 8226
BTB/POZ domain-containing protein 2 (Fragment)	BTBD2	Ag000494	Q9BX70	BTBD2_HUMAN	1	RLFDEPQLASL	MDA-MB-231
Nuclear pore complex protein Nup214	CAN	Ag000143	P35658	NU214_HUMAN	2	RPVAPSGTAL	ESTDAB-056
						GQFSKPFSF	RPMI 8226
Caspase 5	CASP5	Ag000230	P51878	CASP5_HUMAN	1	SSTPHNVSW	ESTDAB-056
G1/S-specific cyclin-D1	CCND1	Ag000285	P24385	CCND1_HUMAN	7	EVFPLAMNY	HCC 1954, ESTDAB-056
						NYLDRFLSL	HCC 1954
						AEETCAPSV	HCC 1395
						EEEVFPLAM	MCF7, MDA-MB-415
						IEALLESSL	MDA-MB-415
						ALLESSLRQA	MDA-MB-231
						EVFPLAMNYL	ESTDAB-056, RPMI 8226
Cyclin-dependent kinase 4	CDK4	Ag000072	P11802	CDK4_HUMAN	1	EAFEHPNVVR	HCC 1806
Centromal Protein 95	CEP95	Ag004280	Q96GE4	CEP95_HUMAN	1	FQYSKSPSL	RPMI 8226
Cleavage and polyadenylation specificity factor subunit 1	CPSF1	Ag000125	Q10570	CPSF1_HUMAN	2	NRYLYLSTM	MDA-MB-415
						ETVSGLKGY	ESTDAB-056
Catenin beta-1	CTNNB1	Ag000058	P35222	CTNB1_HUMAN	10	KTNVKFLAI	HCC 1954
						SPVDSVLFY	HCC 1954
						QVADIDGQYAMTR	HCC 1806
						DAAHPTNVQR	HCC 1806
						HPPSHWPLI	HCC 1806
						AQNAVRLHY	HCC 1806, MDA-MB-415, RPMI 8226
						GLLGTLVQL	MCF7, MDA-MB-231
						MSEDKPQDY	MDA-MB-361, MDA-MB-453
						QVADIDGQY	ESTDAB-056, 0
						LHYGLPVVV	RPMI 8226, 0
Epithelial discoidin domain-containing receptor 1	DDR1	Ag000457	Q08345	DDR1_HUMAN	2	FLAEDALNTV	MCF7, 0
						MEFEFDRL	MDA-MB-415, 0
Protein DEK (Fragment)	DEK	Ag000347	P35659	DEK_HUMAN	2	FPFEKGSVQY	HCC 1954, 0
						KVYENYPTY	MDA-MB-415, 0
DnaJ (Hsp40) homolog, subfamily C, member 8	DNAJC8	Ag000466	O75937	DNJC8_HUMAN	1	DVIQAGKEY	ESTDAB-056, 0
Elongation factor 2	EEF2	Ag000074	P13639	EF2_HUMAN	17	LPSPVTAQKY	HCC 1954, 0
						RYFDPANGKF	HCC 1954, MDA-MB-361
						TAISLFYEL	HCC 1954, RPMI 8226
						AEKYEWDVA	HCC 1395, 0
						NEIKDSVVA	HCC 1395, 0
						AYLPVNESFGF	HCC 1806, 0
						AYLPVNESF	HCC 1806, 0
						DALLQMITI	HCC 1806, 0
						KKSDPVVSY	HCC 1806, RPMI 8226
						ILTDITKGV	MCF7, MDA-MB-231
						LTDITKGVQY	MDA-MB-361, MDA-MB-453
						AEMYVAKF	MDA-MB-415
						KVFDAIMNF	ESTDAB-056
						VKTGTITTF	RPMI 8226
						ETAKLIEKL	RPMI 8226
						EHAHNMRVM	RPMI 8226
						SVSPVVRVAV	RPMI 8226
Protein enabled homolog	ENAH	Ag000335	Q8N8S7	ENAH_HUMAN	1	SAMMHALEV	HCC 1954
Ephrin type-A receptor 2	EPHA2	Ag000127	P29317	EPHA2_HUMAN	1	TAIEKVVQM	HCC 1954
Receptor tyrine-protein kinase erbB-2	ERBB2	Ag000001	P04626	ERBB2_HUMAN	4	MPNPEGRYTF	HCC 1954
						REVRAVTSA	HCC 1954
						LGMEHLREV	HCC 1954
ets variant 5	ETV5	Ag004221	P41161	ETV5_HUMAN	2	GPAPAPHSL	ESTDAB-056
						KVAGERYVY	ESTDAB-056
Fibronectin 1	FN1	Ag000077	P02751	FINC_HUMAN	1	MLRGPGPGL	RPMI 8226
Fibronectin type III domain-containing protein 3B	FNDC3B	Ag004237	Q53EP0	FND3B_HUMAN	1	TEFTCYSF	MDA-MB-415
Neutral alpha-glucidase AB	GANAB	Ag004500	Q14697	GANAB_HUMAN	2	AVAAVAARR	HCC 1806
						FLDDGHTFNY	MDA-MB-453
eIF-2-alpha kinase activator GCN1	GCN1	Ag004457	Q92616	GCN1_HUMAN	5	NVIETISSL	ESTDAB-056
						PFLPQLQTTF	HCC 1806
						SLLDPVPEV	MCF7, MDA-MB-231
						NEFVRDTAL	MDA-MB-415
						SHHPSLVAV	RPMI 8226
Glycoprotein NMB	GPNMB	Ag000250	Q14956	GPNMB_HUMAN	1	STINYKWSF	ESTDAB-056
Probable E3 ubiquitin-protein ligase HERC1	HERC1	Ag004240	Q15751	HERC1_HUMAN	2	HEMDRQVAA	HCC 1954
						FSDAQTIEAGQY	MDA-MB-453
Histone H1.5	HIST1H1B	Ag004391	P16401	H15_HUMAN	3	AALKKALAA	HCC 1395, MDA-MB-453
						ELITKAVAA	HCC 1395
						VQTKGTGASGSF	HCC 1806
Heme oxygenase (decycling) 1	HMOX1	Ag000461	P09601	HMOX1_HUMAN	1	EVIPYTPAM	ESTDAB-056
Heterogeneous nuclear ribonucleoprotein L	HNRPL	Ag000394	P14866	HNRPL_HUMAN	3	AKASLNGADIY	HCC 1806, RPMI 8226
						GLIDGVVEA	MDA-MB-231
						ITTDVLYTI	RPMI 8226
Heat shock 70 kDa protein 1A	HSPA1A	Ag004222	P0DMV8	HS71A_HUMAN	6	IFDLGGGTF	HCC 1954
						KQTQIFTTY	HCC 1806, RPMI 8226
						TVFDAKRLIGR	HCC 1806
						ETAGGVMTALIKR	HCC 1806
						STLEPVEKALR	HCC 1806
						LESYAFNM	MDA-MB-415
Heat shock 70 kDa protein 1B	HSPA1B	Ag000092	P0DMV9	HS71B_HUMAN	1	KMKEIAEAY	HCC 1806, MDA-MB-415, RPMI 8226
Heat shock protein beta-1	HSPB1	Ag004328	P04792	HSPB1_HUMAN	2	NEITIPVTF	MCF7, MDA-MB-415
						IESPAVAAPAY	MDA-MB-415
E3 ubiquitin-protein ligase HUWE1	HUWE1	Ag004413	Q7Z6Z7	HUWE1_HUMAN	6	KYAMMFAEL	HCC 1954
						GETSVRFTA	HCC 1954
						ATALFSFLY	HCC 1395
						DQMMRAIAM	HCC 1395, MDA-MB-415
						YTDMESEDY	MDA-MB-453
						YTDMESEDYHFY	MDA-MB-453
Radiation-inducible immediate-early gene IEX-1	IER3	Ag000503	P46695	IEX1_HUMAN	1	YALDLSTFL	MDA-MB-231
Insulin-like growth factor 2 mRNA binding protein 3	IGF2BP3	Ag000506	O00425	IF2B3_HUMAN	1	ETAVVNVTY	ESTDAB-056
Initol Polyphphate-5-Phphatase K	INPP5K	Ag004393	Q9BT40	INP5K_HUMAN	1	QHLPYIQIL	RPMI 8226
Insulin receptor substrate 2	IRS2	Ag004292	Q9Y4H2	IRS2_HUMAN	1	HETILEAM	MDA-MB-415
Initol 1 4 5-trisphphate receptor type 2	ITPR2	Ag000459	Q14571	ITPR2_HUMAN	4	IVFPVPNICEY	HCC 1395
						AEQEKFLTC	HCC 1395
						YINEKNVAL	HCC 1395
						TEVEMKEIY	MDA-MB-415
Junction plakoglobin	JUP	Ag000456	P14923	PLAK_HUMAN	11	RLNTIPLFV	HCC 1954
						SPVESVLFY	HCC 1954
						QPYTDGVRM	HCC 1954
						SAIVHLINY	HCC 1806
						AQNSVRLNY	HCC 1806, MDA-MB-415
						RQYTLKKTTTY	HCC 1806
						LLYQEGAKMAV	MCF7
						NLMEQPIKV	MCF7
						ISEDKNPDY	MDA-MB-361, MDA-MB-453
						TEWQQTYTY	MDA-MB-415
						LSSPVESVLFY	MDA-MB-453
Kruppel Like Factor 10	KLF10	Ag004318	Q13118	KLF10_HUMAN	1	APAPSTVHF	ESTDAB-056
Galectin-3-binding protein	LGALS3BP	Ag000470	Q08380	LG3BP_HUMAN	1	FQAPSDYRY	MDA-MB-415
Prolow-density lipoprotein receptor-related protein 1	LRP1	Ag000453	Q07954	LRP1_HUMAN	2	VSISWPNGI	MDA-MB-231
						KLLDNGALTSF	ESTDAB-056
Microtubule-actin crs-linking factor 1 isoforms 1/2/3/5	MACF1	Ag004285	Q9UPN3	MACF1_HUMAN	5	EEAFHQGLISA	HCC 1395
						AEKFWYDMA	HCC 1395
						DEKSVITY	MDA-MB-415
						NQKPPSAEY	RPMI 8226
						THMELYSQL	RPMI 8226
Melanoma-associated antigen C2	MAGEC2	Ag000036	Q9UBF1	MAGC2_HUMAN	1	FVYGEPREL	RPMI 8226
Matrilin-2	MATN2	Ag004244	O00339	MATN2_HUMAN	1	NEFSLKTF	MDA-MB-415
Myeloid cell leukemia sequence 1, isoform	MCL1	Ag000406	Q07820	MCL1_HUMAN	1	VQRNHETAF	RPMI 8226
E3 ubiquitin-protein ligase Mdm2 (Fragment)	MDM2	Ag000287	Q00987	MDM2_HUMAN	1	DEVYQVTVY	MCF7, MDA-MB-415
NADP-dependent malic enzyme	ME1	Ag000097	P48163	MAOX_HUMAN	1	MEAVSSKY	MDA-MB-415
Myocyte Enhancer Factor 2D	MEF2D	Ag004320	Q14814	MEF2D_HUMAN	1	THSLTTPVV	RPMI 8226
Hepatocyte growth factor receptor	MET	Ag000524	P08581	MET_HUMAN	2	GEHYVHVNA	HCC 1954
						SYIDVLPEF	HCC 1806
ATPase MORC2	MORC2	Ag004287	Q9Y6X9	MORC2_HUMAN	1	IETELIYKY	MCF7, MDA-MB-415
Mucin-1	MUC1	Ag000154	P15941	MUC1_HUMAN	1	HPMSEYPTY	HCC 1954
Myc proto-oncogene protein	MYC	Ag004336	P01106	MYC_HUMAN	2	KATAYILSV	HCC 1954
						DIWKKFEL	HCC 1395
NEDD4-binding protein 2 (Fragment)	N4BP2	Ag004303	Q86UW6	N4BP2_HUMAN	1	GQYQFDVKY	HCC 1806
Nuclear receptor corepressor 2 (Fragment)	NCOR2	Ag004329	Q9Y618	NCOR2_HUMAN	2	HTDVGLLEY	MDA-MB-453
						ITQGTPLKY	MDA-MB-453
MKI67 FHA domain-interacting nucleolar phphoprotein	NIFK	Ag004290	Q9BYG3	MK67I_HUMAN	2	SQFGTVTRF	HCC 1806, RPMI 8226
						DETQIFSYF	MDA-MB-415
Nucleophmin (Fragment)	NPM1	Ag000374	P06748	NPM_HUMAN	4	EITPPVVLR	HCC 1806
						VEAKFINY	MDA-MB-415
						VEAEAMNY	MDA-MB-415
						YEGSPIKVTL	MDA-MB-231
2'-5'-oligoadenylate synthase 3	OAS3	Ag000403	Q9Y6K5	OAS3_HUMAN	3	AEILSEMRA	HCC 1395
						AEIISEIRA	HCC 1395
						SLAEGLRTV	MCF7
UDP-N-acetylglucamine--peptide N-acetylglucaminyltransferase 110 kDa subunit	OGT	Ag000150	O15294	OGT1_HUMAN	8	AYMPHTFFI	HCC 1954
						AEANHFIDL	HCC 1395
						MPVIPMNTI	HCC 1806
						EVPRTIIVTTR	HCC 1806
						RISPTFADAY	MDA-MB-415
						KLQEALMHY	MDA-MB-415
						AAYLRALSL	MDA-MB-453
						IHQDGIHIL	RPMI 8226
Serine/threonine-protein kinase PAK 2	PAK2	Ag000472	Q13177	PAK2_HUMAN	1	NENPLRALY	MDA-MB-415
Protein mono-ADP-ribyltransferase PARP12	PARP12	Ag000523	Q9H0J9	PAR12_HUMAN	2	EYQKVWNLF	HCC 1954
						DEFGSWQEY	MCF7, MDA-MB-415
Poly(rC)-binding protein 2 (Fragment)	PCBP2	Ag004321	Q15366	PCBP2_HUMAN	4	ASISLAQYL	HCC 1954
						SLAQYLINV	MCF7
						LEGPPLEAY	MDA-MB-415
						SSSPEVKGYW	ESTDAB-056
Phphoglycerate kinase 1	PGK1	Ag000485	P00558	PGK1_HUMAN	2	ALMDEVVKA	MCF7, MDA-MB-231
						VLPGVDALSNI	MDA-MB-231
DNA-directed RNA polymerase II subunit RPB1	POLR2A	Ag004247	P24928	RPB1_HUMAN	7	GEIESKFNQA	HCC 1954
						TYQDIQNTI	HCC 1954, MDA-MB-361
						NELPGLPRA	HCC 1395
						MESVMVKY	MDA-MB-415
						TPQSNRPVM	ESTDAB-056
						KPKTPSLTVF	ESTDAB-056
						KTYQDIQNTI	ESTDAB-056
Serine/threonine-protein phphatase (Fragment)	PPP1CA	Ag004293	P62136	PP1A_HUMAN	2	KYPENFFLL	HCC 1954
						SIIGRLLEV	HCC 1954, MCF7, MDA-MB-231
Ral GTPase-activating protein subunit beta (Fragment)	RALGAPB	Ag004249	Q86X10	RLGPB_HUMAN	1	NLAEKLIGV	MDA-MB-415
RNA-binding protein 14	RBM14	Ag004288	Q96PK6	RBM14_HUMAN	2	RAQPSVSLGAAY	MDA-MB-415
						RAQPSASLGVGY	MDA-MB-415
Arginine-Glutamic Acid Dipeptide Repeats	RERE	Ag004319	Q9P2R6	RERE_HUMAN	1	AAAYPHTSL	ESTDAB-056
Replication protein A 70 kDa DNA-binding subunit (Fragment)	RPA1	Ag000443	P27694	RFA1_HUMAN	5	AEAILGQNAA	HCC 1954, HCC 1395
						KVIDQQNGLY	MDA-MB-415
						TEFPNFKY	MDA-MB-415
						NEQAFEEVF	MDA-MB-415
						GEGKLFSL	MDA-MB-231
60S ribomal protein L10a	RPL10A	Ag000328	P62906	RL10A_HUMAN	5	TLYEAVREV	MCF7, MDA-MB-231
						DEVKSTIKF	MDA-MB-415
						FLASESLIKQI	MDA-MB-231
						NMVAKVDEV	MDA-MB-231
						GKFPSLLTH	RPMI 8226
Ribomal protein S2	RPS2	Ag000326	P15880	RS2_HUMAN	2	SYLTPDLWKETVF	HCC 1806
						EIIDFFLGA	RPMI 8226
40S ribomal protein SA	RPSA	Ag000421	P08865	RSSA_HUMAN	1	SVISSRNTGQR	HCC 1806
Syntenin-1	SDCBP	Ag000519	O00560	SDCB1_HUMAN	1	LMDHTIPEV	MDA-MB-231
Splicing factor 3B subunit 1	SF3B1	Ag004250	O75533	SF3B1_HUMAN	3	EIYGGSDSRF	ESTDAB-056
						ETSPHVIQA	RPMI 8226
						FLKPDDIQY	RPMI 8226
Serine/threonine-protein kinase SIK1	SIK1	Ag004295	P57059	SIK1_HUMAN	1	GLPLLPPPLL	MDA-MB-231
Protein SON	SON	Ag004333	P18583	SON_HUMAN	7	QELPGLPLV	HCC 1395
						SAYERSMM	HCC 1395
						ELRYKPDL	HCC 1395
						YTDSYTDTY	MDA-MB-361, MDA-MB-453
						VEYQMKSVL	MDA-MB-415
						SPMAERSMM	ESTDAB-056
						KPATKTAEL	ESTDAB-056
Transcription factor SOX-11	SOX11	Ag000478	P35716	SOX11_HUMAN	1	KIMEQSPDM	MDA-MB-231
Spen Family Transcriptional Repressor	SPEN	Ag004262	Q96T58	MINT_HUMAN	1	SPRPSGPGPSSF	ESTDAB-056
Sushi repeat-containing protein SRPX	SRPX	Ag004488	P78539	SRPX_HUMAN	1	SPAHRPALL	ESTDAB-056
Serine/arginine repetitive matrix protein 2	SRRM2	Ag004276	Q9UQ35	SRRM2_HUMAN	1	VQDRPESSL	MDA-MB-415
Signal transducer and activator of transcription	STAT1	Ag000451	P42224	STAT1_HUMAN	10	RTFSLFQQL	HCC 1954
						FPMEIRQY	HCC 1954
						QLLLKKMYL	HCC 1395
						NLKVKVLF	HCC 1395
						SVSEVHPSRL	HCC 1806
						EVLSWQFSSVTKR	HCC 1806
						VLWDRTFSL	MCF7, ESTDAB-056
						EELEQKYTY	MCF7, MDA-MB-415
						SEVLSWQF	MCF7, MDA-MB-415
						FLEQVHQLY	MDA-MB-453
STAGA complex 65 subunit gamma	SUPT7L	Ag000225	O94864	ST65G_HUMAN	1	GSSPVFNQR	HCC 1806
Supervillin	SVIL	Ag004275	O95425	SVIL_HUMAN	2	RYQTQPVTL	HCC 1954
						TEQRLNVAF	MDA-MB-415
Protein SZT2	SZT2	Ag004242	Q5T011	SZT2_HUMAN	1	FPRSPGQPSSL	ESTDAB-056
TAP binding protein (tapasin)	TAPBP	Ag000467	O15533	TPSN_HUMAN	5	RSAEVTLEV	HCC 1954
						ALLDLSFAY	HCC 1395
						RVQPFQEGTY	MDA-MB-415
						HHSDGSVSL	RPMI 8226
						SHFYPSGGL	RPMI 8226
Tensin-3	TNS3	Ag004302	Q68CZ2	TENS3_HUMAN	5	YITERIIAV	HCC 1395
						QAIQKALSI	HCC 1395
						QQMVVAHQY	MDA-MB-415
						RQQQMVVAHQY	MDA-MB-415
						TERIIAVSF	MDA-MB-415
Topoisomerase (DNA) II alpha 170kDa	TOP2A	Ag000436	P11388	TOP2A_HUMAN	3	KVFKLQTSL	ESTDAB-056
						KVIHEQVNHRW	ESTDAB-056
						YLYGQTTTY	RPMI 8226
Topoisomerase (DNA) II beta 180kDa	TOP2B	Ag000440	Q02880	TOP2B_HUMAN	1	SPRYIFTML	ESTDAB-056
Torsin-3A	TOR3A	Ag000487	Q9H497	TOR3A_HUMAN	1	FIPFLPLEY	HCC 1395
Trophoblast glycoprotein precusor	TPBG	Ag000416	Q13641	TPBG_HUMAN	1	EVPTDLPAY	ESTDAB-056
Tropomyin alpha-4 chain (Fragment)	TPM4	Ag000463	P67936	TPM4_HUMAN	1	AEFAERTVA	HCC 1954
E3 ubiquitin-protein ligase TRIP12	TRIPC	Ag004502	Q14669	TRIPC_HUMAN	1	SPRLPVGGF	ESTDAB-056
Thymidylate synthase	TYMS	Ag000483	P04818	TYSY_HUMAN	2	DAHIYLNHI	HCC 1806
						EPRPPHGEL	ESTDAB-056
Probable ubiquitin carboxyl-terminal hydrolase FAF-X	USP9X	Ag004388	Q93008	USP9X_HUMAN	4	RLWGEPVNL	MCF7
						DRFINGSAL	MDA-MB-415
						QSESETAGSTKY	MDA-MB-453
						ELIRYISEL	ESTDAB-056
Vacuolar Protein Sorting 13 Homolog D	VPS13D	Ag004263	Q5THJ4	VP13D_HUMAN	1	EVVAFIQHF	ESTDAB-056
WD repeat-containing protein 46	WDR46	Ag000010	O15213	WDR46_HUMAN	2	ASETGFLTY	MDA-MB-361
						KPTGARPSAL	ESTDAB-056
Serine/threonine-protein kinase WNK2 (Fragment)	WNK2	Ag000399	Q9Y3S1	WNK2_HUMAN	2	HESDVKIVA	HCC 1954
						QEHVPTSSA	HCC 1954
X-box-binding protein 1	XBP1	Ag004217	P17861	XBP1_HUMAN	1	LLREKTHGL	MDA-MB-453
Exportin-1	XPO1	Ag004258	O14980	XPO1_HUMAN	4	RESPFSTSA	HCC 1954, HCC 1395
						VPMFRNVSL	HCC 1395
						FLEEREIAL	HCC 1395
						VLIDYQRNV	MCF7, MDA-MB-231
Zinc Finger CCCH-Type Containing 14	ZC3H14	Ag004311	Q6PJT7	ZC3HE_HUMAN	1	KTTNVRQTY	ESTDAB-056
Zinc finger protein 106 (Fragment)	ZNF106	Ag004312	Q9H2Y7	ZN106_HUMAN	1	VSSTSEIGTRY	MDA-MB-453
